# Supplementary material for: Systems genetics in diversity outbred mice inform BMD GWAS and identify determinants of bone strength
Source: Nat Commun. 2021 Jun 7;12:3408. doi: 10.1038/s41467-021-23649-0 (PMC8184749; doi:10.1038/s41467-021-23649-0)
Supplement: Supplementary file 4 — Supplementary Data 1-22 [file 41467_2021_23649_MOESM4_ESM.xlsx]

## Sheet: Supplementary Data 1
Phenotype	Abbreviation	Units	Number Measured	Number mapped
Medial-lateral femoral width	ML	mm	598	591
Anterior-posterior femoral width	AP	mm	597	590
Full femoral length (4-point bending)	FL	mm	598	591
Yield Load (4-point bending)	Fyield	N	599	592
Post-yield deflection (4-point bending)	PYD	mm	619	612
Displacement at yield (4-point bending)	Dyield	mm	599	592
Displacement at fracture (4-point bending)	Dfx	mm	619	612
Displacement at max load (4-point bending)	DFmax	mm	619	612
Total work (4-point bending)	W	N*mm	619	612
Work-to-yield (4-point bending)	Wyield	N*mm	619	612
Work post-yield (4-point bending)	Wpy	N*mm	619	612
Stiffness (4-point bending)	k	N/mm	619	612
Yield stiffness (4-point bending)	kyield	N/mm	619	612
Max load (4-point bending)	Fmax	N	619	612
Fracture load (4-point bending)	Ffx	N	619	612
Bone volume fraction (bone volume/total volume) (histomorphometry)	histo_BV/TV	%	274	274
Osteoid volume/total volume (histomorphometry)	histo_OV/TV	%	274	274
Osteoid volume/bone volume (histomorphometry)	histo_OV/BV	%	274	274
bone surface / bone volume (histomorphometry)	histo_BS/BV	mm-1	274	274
osteoid surface/bone surface (histomorphometry)	histo_OS/BS	%	274	274
osteoblast surface/bone surface (histomorphometry)	histo_ObS/BS	%	274	274
osteoclast surface/bone surface (histomorphometry)	histo_OcS/BS	%	274	274
Trabecular thickness (histomorphometry)	histo_TbTh	mm	274	274
Osteoid thickness (histomorphometry)	histo_Oth	mcm	274	274
Number of osteoblasts/tissue area (histomorphometry)	histo_NOb/TAR	mm-1	274	274
Number of osteoblasts/bone perimeter (histomorphometry)	histo_NOb/BPm	mm-1	274	274
Number of osteblasts/osteoblast perimeter (histomorphometry)	histo_NOb/Obpm	mm-1	274	274
Number of osteoclasts/tissue area (histomorphometry)	histo_NOc/TAR	mm-1	274	274
Number of osteoclasts/bone perimeter (histomorphometry)	histo_NOc/BPm	mm-1	274	274
Trabecular separation (histomorphometry)	histo_TbSp	mm	274	274
Trabecular number (histomorphometry)	histo_TbN	-	274	274
Osteoblast surface / osteoid surface (histomorphometry)	histo_ObS/Os	%	274	274
Number of osteoblasts/osteoid perimeter (histomorphometry)	histo_Nob/Opm	mm-1	274	274
Marrow adipose tissue - volume 1	MAT_V1	%	611	604
Marrow adipose tissue - volume 2	MAT_V2	%	611	604
Marrow adipose tissue - volume 3	MAT_V3	%	610	603
Marrow adipose tissue - volume 4	MAT_V4	%	609	602
Bone volume fraction (bone volume/total volume) (micro-CT)	BV/TV	%	619	612
Volumetric bone mineral density (micro-CT)	BMD	mgHA/cm3	619	612
Connectivity Density (micro-CT)	Conn. D	mm-3	619	612
Structural model index (micro-CT)	SMI	-	619	608
Trabecular thickness (micro-CT)	TbTh	mm	619	612
Trabecular separation (micro-CT)	TbSp	mm	619	612
Bone area (micro-CT)	Ct.Ar	mm2	618	611
Medullary area (micro-CT)	Ma.Ar	mm2	618	611
Total area (micro-CT)	Tt.Ar	mm2	618	611
Cortical tissue mineral density (micro-CT)	TMD	mgHA/cm3	618	611
Cortical porosity (micro-CT)	Ct.Por	%	618	611
Polar moment of inertia (micro-CT)	pMOI	mm4	618	611
Maximum moment of inertia (micro-CT)	Imax	mm4	618	611
Minimum moment of inertia (micro-CT)	Imin	mm4	618	611
Bone surface / bone volume (micro-CT)	BS/BV	mm-1	619	612
Trabecular number (micro-CT)	Tb.N	mm-1	619	612
Bone area fraction (micro-CT)	Ct.Ar/Tt.Ar	%	618	611
Cortical thickness (micro-CT)	Ct.Th	mm	618	611

## Sheet: Supplementary Data 2
Mouse ID	Date of Sacrifice	Sex	Age at Sacrificce (days)	Body Weight (g)	Nose-Anus Length (cm)	DO Generation	ML	AP	FL	Fyield	PYD	Dyield	Dfx	DFmax	W	Wyield	Wpy	k	kyield	Fmax	Ffx	histo_BV/TV	histo_OV/TV	histo_OV/BV	histo_BS/BV	histo_OS/BS	histo_ObS/BS	histo_OcS/BS	histo_TbTh	histo_Oth	histo_NOb/TAR	histo_NOb/BPm	histo_NOb/Obpm	histo_NOc/TAR	histo_NOc/BPm	histo_TbSp	histo_TbN	histo_ObS/Os	histo_Nob/Opm	MAT_V1	MAT_V2	MAT_V3	MAT_V4	BV/TV	BMD	Conn. D	SMI	TbTh	TbSp
1	2016-08-23	M	84	30	9.8	23	1.46	1.25	16.39	15.1	0.3	0.085	0.385	0.316	32.18	1.91	30.27	192.144	172.93	35.37	33.77	10.25	0.73	7.14	46.2	46.4	15.51	3.16	43.29	3.36	64.98	13.72	88.51	3.82	0.81	379.14	2.37	33.41	29.57	0.0725	0.052	0.0136	0.0034	7.08	120	30	1.988	0.067	0.865
2	2016-08-23	M	84	21.6	8.6	23	1.34	1.16	14.73	19.46	0.345	0.158	0.503	0.33	32.1	4.37	27.73	136.275	122.65	26.95	21.55	6.78	0.18	2.63	40.94	18.32	8.64	9.8	48.85	3.29	20.9	7.53	87.09	6.97	2.51	671.47	1.39	47.17	41.08	0.003	0.0026	0.0012	0	4.74	118	29	2.25	0.063	0.837
3	2016-08-24	M	85	32.4	9.5	23	1.83	1.33	16.12	27.91	0.682	0.267	0.949	0.513	70.13	10.41	59.72	159.708	143.74	31.89	24.9	10.64	0.55	5.21	53.77	37.02	13.66	2.21	37.19	2.66	68.33	11.94	87.43	5.12	0.89	312.37	2.86	36.9	32.26	0.0015	0.0001	0.0006	0	13.69	203	121	2.094	0.055	0.281
4.1	2016-08-25	M	86	26	9.5	23	1.65	1.23	15.89	21	0.319	0.129	0.449	0.444	37.72	4.24	33.48	182.498	164.25	34.89	34.71	17.54	0.42	2.4	38.23	19.94	2.6	2.36	52.32	3.07	17.25	2.57	98.96	5.45	0.81	246.03	3.35	13.04	12.9	0.0122	0.0252	0.0073	0.0086	14.27	211	142	2.096	0.051	0.241
5	2016-08-25	M	86	35.6	9.5	23	1.89	1.33	15.23	28.25	0.065	0.192	0.257	0.257	21.11	10.76	10.36	164.481	148.03	33.7	33.7	16.11	0.46	2.89	51.35	18.16	7.54	7.29	38.94	3.07	57.59	6.96	92.31	19.7	2.38	202.85	4.13	41.53	38.34	0.3079	0.0506	0.0283	0.0226	17.02	218	155	1.763	0.052	0.221
6	2016-08-25	M	86	23.3	9.3	23	1.55	1.25	15	20.18	0.129	0.152	0.281	0.281	16.82	4.13	12.68	152.77	137.49	25.51	25.51	17.71	0.32	1.82	44.93	15.82	3.34	3.44	44.51	2.53	20.32	2.55	76.45	10.16	1.28	206.86	3.98	21.11	16.14	0.0093	0.0317	0.0099	0.0045	15.32	218	200	2.286	0.046	0.185
7	2016-08-25	M	86	21.4	9.2	23	1.63	1.25	15.22	26.27	0.125	0.194	0.319	0.292	25.1	7.68	17.42	151.276	136.15	29.56	28.14	12.01	0.34	2.83	57.34	16.49	6.68	5.66	34.88	2.95	37.11	5.39	80.69	12.37	1.8	255.57	3.44	40.5	32.68	0.0076	0.0008	0.0006	0.0681	6.75	155	54	3.221	0.044	0.266
8	2016-08-26	M	87	26.1	9.5	23	1.41	1.23	14.98	22.92	0.429	0.213	0.642	0.399	68.79	7.08	61.72	122.267	110.04	27.52	23.6	10.98	0.4	3.65	66.97	22.37	5.49	7.36	29.86	2.43	36.51	4.96	90.47	16.49	2.24	242.05	3.68	24.52	22.18	0.2045	0.2831	0.1732	0.1	6.47	137	23	2.917	0.051	0.366
9	2016-08-26	M	87	32.4	10	23	1.81	1.41	16.12	38.95	0.061	0.237	0.298	0.294	27.47	14.13	13.34	183.833	165.45	45.51	45.03	26.49	0.83	3.12	43.67	25.72	8.08	2.77	45.79	2.78	94.74	8.19	101.35	11.04	0.95	127.1	5.78	31.41	31.84	0.0088	0.0003	0	0	24.03	289	246	1.588	0.056	0.161
10	2016-08-26	M	87	30.9	10.3	23	1.65	1.23	15.94	18.48	0.264	0.121	0.385	0.385	28.07	3.25	24.81	172.422	155.18	30.59	30.59	17.61	0.32	1.8	49.71	15.07	6.12	5.44	40.23	2.42	54.12	6.18	100.9	15.67	1.79	188.16	4.38	40.64	41	0.0031	0.0037	0	0.0083	13.57	212	178	2.392	0.045	0.193
11	2016-08-26	M	87	25.9	9.8	23	1.49	1.18	15.49	29.42	0.155	0.332	0.486	0.323	33.13	14.91	18.22	99.09	89.18	29.87	18.34	5.91	0.31	5.2	63.51	30.1	10.51	9.44	31.49	2.74	35.23	9.39	89.36	11.43	3.04	501.54	1.88	34.9	31.19	0.0952	0.1247	0.0621	0.0387	2.96	104	24	2.411	0.04	0.611
12	2016-08-26	M	87	27.4	9.7	23	1.56	1.2	15.14	30.88	0.118	0.218	0.336	0.312	26.65	9.78	16.87	174.968	157.47	35.59	34.8	8.87	0.36	4.05	57.41	23.97	10.42	7.93	34.84	2.94	39.81	7.82	75.01	12.62	2.48	357.9	2.55	43.48	32.61	0.0125	0.0041	0.0107	0.0062	8.07	150	78	2.529	0.046	0.318
13	2016-08-26	M	87	26.2	9.7	23	1.42	1.11	14.34	19.6	0.299	0.154	0.453	0.333	56.96	4.7	52.26	138.683	124.81	27.9	26.75	NA	NA	NA	NA	NA	NA	NA	NA	NA	NA	NA	NA	NA	NA	NA	NA	NA	NA	0.4728	0.4086	0.3778	0.2842	3.66	111	25	3.425	0.041	0.339
14	2016-08-26	M	87	16.2	9.1	23	1.33	1.07	14.18	15.72	0.274	0.116	0.389	0.389	43.16	2.57	40.59	149.855	134.87	34.98	34.98	10.81	0.51	4.76	49.17	31	16.5	8.61	40.67	3.04	82.03	15.43	93.53	14.58	2.74	335.53	2.66	53.22	49.77	0.0012	0.0052	0.0006	0.0011	3.65	110	13	3.068	0.048	0.531
15	2016-08-23	F	84	19.1	8.6	23	1.45	1.15	14.52	22.44	0.133	0.148	0.28	0.278	18.62	5.09	13.52	169.784	152.81	30.79	30.66	22.49	0.24	1.08	45.11	9.57	5.02	8.54	44.34	2.54	50.94	5.02	100.05	28.58	2.82	152.8	5.07	52.43	52.49	0.2264	0.3493	0.1736	0.1411	13.28	221	117	2.701	0.05	0.204
16	2016-08-24	F	85	19.6	9	23	1.36	1.19	15.42	16.93	0.174	0.113	0.288	0.288	20.81	2.93	17.88	165.875	149.29	34.82	34.82	23.84	0.98	4.11	45.53	28.61	17.02	8.39	43.92	3.14	185.76	17.11	100.54	22.02	2.03	140.33	5.43	59.49	59.81	0.0002	0.0003	0	0	20.46	265	188	1.755	0.057	0.192
17	2016-08-24	F	85	24.2	8.8	23	1.68	1.36	15.19	23.83	0.262	0.129	0.391	0.39	37.02	4.63	32.39	202.563	182.31	42.32	42.31	18.12	1.25	6.89	51.89	44.14	24.19	7.27	38.54	3	201.35	21.41	88.5	21.64	2.3	174.11	4.7	54.8	48.5	0.0327	0.0623	0.038	0.0202	23.83	301	259	1.66	0.057	0.169
18	2016-08-25	F	86	18.9	9.2	23	1.64	1.23	15.26	24.4	0.136	0.179	0.315	0.313	21.15	6.73	14.42	149.841	134.86	29.11	29.08	11.41	0.53	4.65	64.03	25.9	4.43	5.18	31.23	2.8	33.39	4.57	103.08	13.36	1.83	242.6	3.65	17.12	17.65	0.0514	0.0093	0.0003	0.0001	22.37	267	301	1.499	0.05	0.162
19	2016-08-25	F	86	24.2	10.3	23	1.64	1.27	16.34	27.74	0.266	0.132	0.398	0.369	38.47	5.09	33.38	234.771	211.29	41.58	39.88	26.57	0.37	1.39	39.2	13.86	6.25	6.85	51.02	2.57	56.13	5.39	86.27	21.29	2.04	141.01	5.21	45.08	38.89	0.0008	0.0012	0	0	18.95	256	137	2.246	0.062	0.209
20	2016-08-25	F	86	24.7	9.6	23	1.53	1.25	15.84	21.91	0.144	0.143	0.287	0.287	21.55	4.9	16.64	171.596	154.44	36.7	36.7	16.33	0.88	5.4	50.05	38.87	11.52	5.33	39.96	2.79	89.15	10.91	94.64	12.3	1.5	204.71	4.09	29.64	28.05	0.002	0.0362	0.0011	0.0001	14.21	210	113	1.89	0.052	0.285
21	2016-08-25	F	86	25.5	10.1	23	1.77	1.4	16.56	22.12	0.058	0.124	0.183	0.182	10.65	4.04	6.61	201.328	181.19	28.01	27.82	18.3	1.07	5.84	44.43	37.48	21.75	6.71	45.01	3.53	174.01	21.39	98.39	16.61	2.04	200.9	4.07	58.02	57.08	0.0027	0.0003	0	0	17.7	251	137	2.403	0.061	0.21
22	2016-08-26	F	87	19.4	9.1	23	1.56	1.27	14.21	19.06	0.132	0.127	0.26	0.258	17.66	3.59	14.06	168.425	151.58	33.29	32.84	22.96	1.17	5.08	41.14	32.61	17.63	2.88	48.61	3.76	159.97	16.62	94.27	8	0.85	163.12	4.72	54.05	50.96	0.5242	0.0823	0.89	0.0762	10.02	168	78	1.721	0.058	0.54
23	2016-08-26	F	87	24.6	9.8	23	1.44	1.14	15.58	20.08	0.131	0.272	0.403	0.278	16.82	7.05	9.78	98.979	89.08	21.02	16.48	12.28	0.73	5.98	55.62	34.98	14.06	2.28	35.97	3.04	121.49	17.78	126.52	7.59	1.11	256.82	3.41	40.18	50.84	0.5139	0.0178	0.1184	0.3822	12.29	200	96	2.383	0.051	0.238
24	2016-08-26	F	87	24.2	10	23	1.66	1.37	16.28	12.65	0.156	0.083	0.239	0.231	13.35	1.45	11.89	178.934	161.04	25.59	25.44	8.82	0.77	8.69	56.69	43.08	27.65	7.28	35.28	3.53	136.44	27.3	98.72	12.4	2.48	364.87	2.5	64.18	63.36	0.4622	0.1816	0.3772	0	7.92	169	49	3.163	0.055	0.304
25	2016-08-26	F	87	20	9.3	23	1.58	1.18	13.97	25.03	0.323	0.193	0.515	0.383	41.78	6.73	35.05	142.997	128.7	32.7	30.1	11.99	0.48	4.03	39.97	28.58	9.48	4.33	50.03	3.47	41.34	8.63	91.02	5.56	1.16	367.3	2.4	33.16	30.18	0.586	0.4223	0.5255	0.071	5.83	132	32	2.437	0.052	0.439
26	2016-08-26	F	87	24.7	9.9	23	1.68	1.36	15.3	52.19	0.263	0.247	0.51	0.328	77.68	18.54	59.14	256.896	231.21	58.17	42.21	29.25	0.96	3.29	43.13	25.96	14.58	6.17	46.37	2.9	189.03	14.98	102.78	26.6	2.11	112.16	6.31	56.15	57.71	0.5163	0.201	0.3679	0.5683	37.86	394	213	0.152	0.069	0.146
27	2016-08-26	F	87	21.3	9.2	23	1.5	1.16	14.4	18.84	0.382	0.138	0.52	0.352	47.69	4.06	43.62	150.898	135.81	25.99	22.62	17.08	0.46	2.73	55.54	18.69	9.87	5.18	36.01	2.57	102.2	10.77	109.15	13.15	1.39	174.79	4.74	52.79	57.62	0.5343	0.7066	0.7058	0.17	11.08	189	76	2.148	0.053	0.33
28	2016-08-26	F	87	23.9	10.1	23	1.51	1.15	15.26	26.42	0.228	0.191	0.419	0.266	46.06	9.35	36.71	157.649	141.88	29.88	21.04	15.04	1.32	8.8	48.72	53.22	21.23	1.9	41.05	3.46	159.42	21.75	102.43	5.11	0.7	231.82	3.66	39.9	40.86	0.4182	0.1358	0.3941	0.4197	9.2	171	38	2.61	0.063	0.361
29	2016-08-29	M	90	28.7	9.8	23	1.9	1.41	15.45	19.03	0.114	0.12	0.235	0.228	14.6	3.74	10.85	171.638	154.47	28.15	27.57	14.57	0.4	2.73	42.81	22.91	6.58	2.86	46.72	2.77	41.74	6.69	101.64	5.22	0.84	273.92	3.12	28.74	29.22	0.0516	0.2207	0.0684	0.0412	14.51	210	143	2.267	0.052	0.236
30	2016-08-29	M	90	23.3	10.1	23	1.7	1.37	15.72	19.88	0.047	0.126	0.173	0.172	8.58	3.76	4.82	174.119	156.71	24.44	23.9	16.6	0.8	4.81	43.12	31.67	9.37	1.75	46.38	3.49	60.25	8.41	89.78	4.86	0.68	232.96	3.58	29.6	26.57	0.0002	0	0	0	11.14	192	92	2.269	0.05	0.305
31	2016-08-29	M	90	30.3	10.6	23	1.73	1.38	16.33	14.43	0.464	0.099	0.563	0.551	39.38	2.32	37.07	156.294	140.66	26.44	25.72	7.51	0.49	6.56	69.99	34.9	16.79	8.46	28.57	2.7	75.44	14.35	85.48	12.57	2.39	351.84	2.63	48.09	41.11	0.0574	0.0721	0.0351	0.0375	9.75	159	99	2.268	0.051	0.329
32	2016-08-29	M	90	29.8	10.4	23	1.79	1.42	15.97	31.48	0.055	0.149	0.204	0.201	15.74	6.86	8.88	233.883	210.49	38.54	38.46	15.18	0.6	3.95	52.88	26.84	9.58	5.54	37.82	2.82	73	9.09	94.87	14.1	1.76	211.21	4.01	35.7	33.87	0.0077	0.0018	0.0004	0	14.92	213	150	2.251	0.051	0.219
33	2016-08-29	M	90	28	10	23	1.81	1.45	15.5	32.61	0.179	0.213	0.393	0.371	35.79	10.31	25.48	169.58	152.62	38.21	37.41	19.22	0.73	3.82	55.09	24.08	9.04	2.79	36.3	2.88	86.31	8.15	90.17	8.32	0.78	152.56	5.29	37.53	33.85	0.0027	0.0736	0.0042	0.0004	18.4	235	177	1.559	0.049	0.188
34	2016-08-31	M	92	31.3	10.7	23	NA	NA	NA	25.25	0.413	0.154	0.567	0.501	65.18	5.56	59.63	181.234	163.11	42.83	39.61	14.66	0.37	2.54	48.64	21.92	6.12	5.67	41.12	2.38	44.35	6.22	101.63	12.55	1.76	239.28	3.57	27.91	28.37	0.0092	0.1821	0.1417	0.06	17.08	226	164	1.79	0.053	0.242
35	2016-08-31	M	92	31.2	10.8	23	NA	NA	NA	22.83	0.138	0.133	0.271	0.264	24.92	4.19	20.73	192.111	172.9	33.29	32.91	8.9	0.27	3.07	44.39	28.4	9.7	4.33	45.05	2.41	31.34	7.93	81.79	31.34	1.25	461.22	1.97	34.16	27.94	0.0226	0.1325	0.112	0.0498	6.36	134	31	2.428	0.055	0.443
36	2016-08-31	M	92	29	10	23	NA	NA	NA	22.51	0.229	0.132	0.362	0.31	32.49	4.39	28.1	190.82	171.74	38.27	33.99	15.1	0.45	3.01	49.75	23.13	5.75	6.09	40.2	2.66	54.63	7.27	126.51	13.92	1.85	225.94	3.76	24.84	31.43	0.0064	0.0025	0.0004	0.0002	24.2	287	205	1.368	0.055	0.171
37	2016-08-31	M	92	29.1	10.1	23	NA	NA	NA	33.32	0.075	0.228	0.303	0.293	24.15	11.41	12.74	159.708	143.74	39.98	38.41	14.84	0.6	4.04	49.17	21.95	4.71	6.14	40.69	3.74	31.11	4.26	90.5	12.96	1.78	233.46	3.65	21.47	19.43	0.0012	0.0001	0.001	0.0008	21.13	265	116	1.533	0.063	0.206
38	2016-08-31	M	92	26	10.4	23	NA	NA	NA	20.61	0.372	0.125	0.497	0.497	40.41	3.42	36.99	184.989	166.49	34.11	34.11	6.7	0.35	5.17	61.94	33.84	16.01	8.1	32.29	2.51	68.23	16.43	102.66	11.37	2.74	449.44	2.07	47.3	48.56	0.0219	0.0042	0.0115	0.0155	8.35	160	93	2.774	0.041	0.246
39	2016-09-02	M	94	33.4	10.6	23	NA	NA	NA	27.06	0.109	0.201	0.31	0.309	22.23	8.21	14.02	152.122	136.91	34.28	33.83	20.59	0.98	4.79	37.69	36.97	13.68	8.03	53.07	3.43	108.17	13.94	101.92	20.28	2.61	204.69	3.88	36.99	37.7	0.0434	0.0364	0.0081	0.005	15.52	226	85	2.003	0.062	0.259
40	2016-09-02	M	94	32.2	10.1	23	NA	NA	NA	25.43	0.168	0.145	0.313	0.312	30.5	5.73	24.76	191.888	172.7	48	47.94	24.73	0.71	2.88	36.37	23.14	11.05	7.86	54.99	3.36	96.48	10.72	97.05	21.81	2.42	167.36	4.5	47.76	46.35	0.0042	0.0001	0	0.0001	27.08	318	126	1.15	0.07	0.187
41	2016-09-02	M	94	42.2	11.1	23	NA	NA	NA	38.12	0.118	0.179	0.297	0.29	32.43	9.91	22.52	245.428	220.89	52.03	51.7	5.35	0.11	2.12	44.11	21.45	5.71	1.34	45.34	2.3	13.42	5.68	99.51	1.12	0.47	801.73	1.18	26.63	26.5	0.0272	0.028	0.0093	0.0039	12.11	197	97	2.684	0.057	0.239
42	2016-09-02	M	94	28.3	10.2	23	NA	NA	NA	20.43	0.471	0.155	0.626	0.374	70.1	4.7	65.4	148.522	133.67	36.16	31.49	15.43	0.65	4.2	58.39	28.65	12.37	6.71	34.25	2.51	106.23	11.79	95.33	18.14	2.01	187.75	4.5	43.18	41.16	0.0009	0.0021	0.0019	0.0007	8.76	156	86	2.721	0.045	0.253
43	2016-08-29	F	90	20.9	9.6	23	1.59	1.27	14.83	40.5	0.058	0.232	0.289	0.286	26.7	13.96	12.73	196.166	176.55	43.96	43.62	19.8	0.71	3.6	49.33	23.79	8.43	14.81	40.54	3.07	78.96	8.08	95.84	36.52	3.74	164.16	4.88	35.45	33.97	0.1062	0.441	0.3152	0.1619	19.27	260	200	1.987	0.053	0.19
44	2016-08-29	F	90	23.5	10	23	1.76	1.31	16.18	49.93	0.011	0.269	0.281	0.266	26.01	17.8	8.21	221.051	198.95	50.37	50.01	24.93	1.16	4.67	34.94	38.61	28.49	9.34	57.24	3.41	238.97	27.43	103.56	23.23	2.67	172.34	4.35	68.59	71.04	0.0016	0.0002	0	0	21.62	282	156	1.562	0.06	0.212
45	2016-08-29	F	90	27.6	10.2	23	1.76	1.26	16.01	22.54	0.202	0.135	0.337	0.302	23.08	4.47	18.61	182.194	163.97	27.83	26.67	6.69	0.17	2.62	54.17	21.48	6.2	16.3	36.92	2.23	24.15	6.67	107.57	14.49	4	515.01	1.81	28.85	31.03	0.0019	0.0001	0.0002	0	8.41	165	34	1.904	0.065	0.572
46	2016-08-29	F	90	20.3	9.4	23	1.56	1.13	14.45	38.13	0.213	0.184	0.397	0.397	48.31	9.97	38.34	232.974	209.68	53.94	53.94	13.2	0.66	5.01	53.7	29.75	14.99	9.91	37.24	3.18	106.63	15.04	100.34	21.33	3.01	244.93	3.54	50.39	50.56	0.0167	0.0378	0.0044	NA	12.51	198	62	2.235	0.058	0.277
47	2016-08-31	F	92	20.9	9.5	23	NA	NA	NA	20.39	0.189	0.124	0.314	0.306	29.61	3.89	25.72	177.974	160.18	32.88	32.26	19.46	1.33	6.84	42.39	47.71	28.78	6.75	47.18	3.36	219.24	26.57	92.33	18.27	2.21	195.22	4.12	60.33	55.7	0	0.017	0	0	20.09	263	163	1.733	0.058	0.21
48	2016-08-31	F	92	19.9	9.4	23	NA	NA	NA	34.47	0.217	0.241	0.457	0.311	77.53	12.34	65.2	159.048	143.14	37.73	27.66	15.16	0.78	5.17	50.75	34.34	20.01	9.62	39.4	2.96	159.23	20.69	103.4	21.93	2.85	220.52	3.85	58.27	60.25	0.0142	0.1135	0.1069	0.2788	9.12	178	74	2.345	0.055	0.348
49	2016-08-31	F	92	25.6	10	23	NA	NA	NA	40.47	0.096	0.189	0.285	0.278	28.79	10.63	18.17	262.126	235.91	46.39	45.11	18.81	0.97	5.14	45.79	31.81	15.22	7.25	43.67	3.58	132.68	15.4	101.17	19.94	2.31	188.5	4.31	47.85	48.41	0.0011	0.0005	0	0.0001	13.92	188	120	2.231	0.059	0.291
50	2016-08-31	F	92	22	9.5	23	NA	NA	NA	44.09	0.129	0.332	0.462	0.337	63.22	34.95	28.26	148.64	133.78	45.23	37.08	26.95	1.61	5.98	50.73	34.4	21.99	6.4	39.43	3.4	335.31	24.53	111.56	23.27	1.7	106.88	6.83	63.92	71.31	0.3359	0.5324	0.5252	0.4479	26.25	309	258	1.319	0.059	0.174
51	2016-08-31	F	92	22.1	9.9	23	NA	NA	NA	26.12	0.151	0.156	0.307	0.293	25.94	5.86	20.09	185.335	166.8	38.24	37.23	20.08	0.57	2.86	43.25	20.22	12.01	19.11	46.24	3.21	96.33	11.09	92.35	52.45	6.04	184.02	4.34	59.37	54.83	0.3499	0.2097	0.0479	0.2235	15.54	225	86	2.038	0.064	0.279
52	2016-09-02	F	94	26.3	10.1	23	NA	NA	NA	22.81	0.212	0.149	0.361	0.354	30.11	5.15	24.96	172.772	155.49	38.52	37.89	22.86	1.55	6.79	47.62	46.35	23.52	6.29	42	3.06	269.99	24.81	105.45	25.37	2.33	141.76	5.44	50.76	53.52	0.5	0.3104	0.177	0.333	29.06	319	278	1.02	0.061	0.17
53	2016-09-02	F	94	32.3	10.4	23	NA	NA	NA	50.77	0.088	0.324	0.411	0.402	49.17	24.86	24.32	175.429	157.89	54.94	54.16	27.38	1.14	4.15	46.83	25.37	14.67	5.8	42.71	3.5	194.77	15.19	103.54	22.32	1.74	113.28	6.41	57.82	59.86	0.4046	0.2217	0.0128	0.2251	24.8	294	246	1.524	0.063	0.188
54	2016-09-02	F	94	29.8	10.1	23	NA	NA	NA	26.89	0.919	0.153	1.072	0.543	174.73	6.21	168.52	192.751	173.48	50.97	42.75	36.36	0.92	2.53	35.99	23.12	10.12	12.44	55.57	3.01	117.57	8.98	88.79	40.61	3.1	97.23	6.54	43.76	38.85	0.4593	0.3082	0.1922	0.1141	46.84	452	238	-0.783	0.074	0.126
55	2016-09-02	F	94	25.5	9.9	23	NA	NA	NA	24.55	0.149	0.124	0.273	0.272	23.16	4.47	18.69	221.209	199.09	43.12	42.69	15.58	0.74	4.76	38.04	35.18	17.8	7.56	52.57	3.52	107.94	18.21	102.3	12.95	2.18	284.89	2.96	50.61	50.79	0.4476	0.2634	0.0991	0.4681	17.49	244	122	1.945	0.061	0.248
56	2016-09-02	F	94	35.5	10.6	23	NA	NA	NA	53.46	0.001	0.275	0.276	0.275	28.74	20.66	8.09	246.091	221.48	53.76	53.23	31.47	0.49	1.55	27.99	18.9	10.95	12.25	71.46	2.84	102.39	11.63	106.13	30.11	3.42	155.64	4.4	57.96	61.51	0.7576	0.6393	0.3541	0.1129	37.11	424	116	0.711	0.09	0.179
57	2016-12-05	M	76	24.8	9.6	24	1.45	1.22	15.22	20.55	0.088	0.092	0.18	0.157	5.71	1.89	3.82	227.897	205.11	28.82	28.4	7.6	0.32	4.22	52.56	27.79	14.84	8.85	38.05	2.95	59.16	14.8	99.71	10	2.5	462.35	2	53.42	53.27	0.0782	0.0538	0.0027	0.0145	4.94	124	42	2.679	0.049	0.428
58	2016-12-05	M	76	29.5	9.8	24	1.44	1.2	14.99	20.08	0.168	0.078	0.246	0.241	10.15	1.57	8.58	299.44	269.5	36.79	35.25	6.27	0.28	4.44	71.11	21.91	8.62	10.07	28.13	2.86	29.73	6.66	70.33	10.17	2.28	420.16	2.23	39.33	30.42	0.1973	0.408	0.2558	0.1297	6.01	136	52	3.316	0.041	0.258
59	2016-12-05	M	76	27.2	9.8	24	1.55	1.13	15.08	23.35	0.143	0.085	0.228	0.225	10.69	1.98	8.71	305.004	274.5	44.04	42	7.68	0.45	5.87	65.84	27.29	14.91	5.86	30.38	3.31	82.11	16.23	108.82	9.12	1.8	364.91	2.53	54.64	59.46	0.1864	0.4622	0.1617	0.0901	9.8	182	102	2.915	0.046	0.228
60	2016-12-05	M	76	30.1	10.4	24	1.65	1.16	15.61	19.38	0.048	0.079	0.128	0.128	3.29	0.88	2.41	264.587	238.13	22.21	22.21	6.29	0.42	6.76	66.39	37.19	24.95	5.48	30.12	2.74	99.44	23.82	95.46	6.86	1.64	448.94	2.09	67.09	64.05	0.0327	0.0345	0.0594	0.0325	6.47	132	48	2.552	0.045	0.414
61	2016-12-06	M	77	25.9	9.8	24	1.56	1.18	15.18	32.29	0.175	0.162	0.337	0.304	16.22	5.23	10.99	210.042	189.04	42.42	39.27	19.86	0.47	2.39	51.95	17.88	8.44	6.96	38.5	2.56	76.41	7.41	87.77	19.1	1.85	155.37	5.16	47.2	41.43	0.0184	0.0098	0.0258	0.0176	17.8	244	179	2.026	0.052	0.201
62	2016-12-06	M	77	29	10.1	24	1.6	1.25	14.9	38.49	0.064	0.189	0.253	0.25	13.05	4.13	8.92	219.088	197.18	50.21	48.48	21.06	1.31	6.24	51.95	31.75	22.36	5.01	38.5	3.78	203.53	18.6	83.18	16.89	1.54	144.26	5.47	70.43	58.58	0.0534	0.1489	0.0709	0.0306	14.19	216	160	2.166	0.048	0.221
63	2016-12-06	M	77	21.3	NA	24	1.43	1.19	14.17	20.84	0.227	0.194	0.411	0.34	14.2	4.04	10.16	129.579	116.62	32.19	29.04	3.63	0.09	2.5	68.26	15.5	7.4	4.85	29.3	2.39	13.58	5.48	73.97	5.09	2.05	777.51	1.24	47.77	35.34	0.0134	0.0291	0.0011	0.0008	5.55	123	43	2.952	0.044	0.348
64	2016-12-06	M	77	15.9	9.5	24	1.55	1.3	14.18	25.51	0.169	0.151	0.319	0.304	12.25	3.85	8.4	182.131	163.92	33.18	31.38	13	1.11	8.56	55.17	47.47	27.69	7.93	36.25	3.27	178.6	24.91	89.93	15.45	2.15	242.65	3.58	58.34	52.47	0.2523	0.4623	0.3297	0.2346	11.63	178	146	2.41	0.041	0.211
65	2016-12-08	M	79	27.3	10	24	1.52	1.26	15.84	19.26	0.178	0.094	0.272	0.246	10.44	1.02	9.42	223.364	201.03	33.72	32.77	15.05	0.59	3.93	42.78	34.68	10.85	4.14	46.74	2.65	63.24	9.82	90.49	8.69	1.35	263.74	3.22	31.28	28.31	0.1883	0.5946	0.4204	0.1208	11.01	171	128	2.336	0.044	0.245
66	2016-12-08	M	79	28.1	10.2	24	1.7	1.17	15.8	33.94	0.069	0.136	0.205	0.186	8.87	2.58	6.29	271.27	211.14	38.74	37.55	10.7	0.73	6.85	55.04	41.92	16.76	3.91	36.34	3	80.2	13.62	81.27	7.36	1.25	303.24	2.94	39.97	32.48	0.0126	0.0025	0.0003	0.0006	12.6	192	126	2.345	0.046	0.217
67	2016-12-08	M	79	21.7	9.7	24	1.71	1.26	14.67	12.49	0.23	0.062	0.292	0.279	9.23	0.77	8.46	196.032	176.43	27.96	26.77	13.14	0.37	2.8	58.28	21.06	3.96	2.5	34.32	2.29	24.37	3.18	80.29	5.08	0.66	226.92	3.83	18.83	15.11	0.1621	0.0688	0.0289	0.0112	17.62	235	211	2.032	0.048	0.185
68	2016-12-08	M	79	41.5	10.9	24	1.43	1.96	16.01	44.21	0.012	0.284	0.297	0.296	14.02	6.46	7.56	193.967	174.57	47.6	47.43	9.89	0.44	4.43	51.9	27.68	11.36	6.43	38.53	3.06	62.19	12.12	106.77	9.87	1.92	351.21	2.56	41.01	43.78	0.0902	0.3456	0.2047	0.1415	10.46	167	105	2.464	0.047	0.261
69	2016-12-09	M	80	27.5	10.1	24	2.18	1.33	15.64	17.98	0.191	0.11	0.301	0.3	12.27	1.15	11.12	164.05	147.64	38.41	37.9	14.29	0.64	4.51	53.89	31.08	15.52	5.13	37.11	2.7	100.54	13.05	84.08	12.57	1.63	222.55	3.85	49.94	41.99	0.0401	0.0292	0.0361	0.048	15.03	206	132	2.056	0.05	0.218
70	2016-12-09	M	80	24.9	10.8	24	1.48	1.14	15.58	24.35	0.137	0.103	0.24	0.24	9.64	2.51	7.13	239.846	215.86	35.34	34.78	15.24	0.45	2.97	36.08	30.02	3.83	3.85	55.44	2.74	23.01	4.18	109.31	7.67	1.39	308.3	2.75	12.75	13.94	0.0014	0.0075	0.0016	0.0008	16.11	225	162	2.046	0.051	0.205
71	2016-12-09	M	80	26.5	9.9	24	1.42	1.17	15.17	27.28	0.134	0.113	0.247	0.231	11.84	3.08	8.76	252.702	227.43	43.02	41.58	15.41	0.41	2.69	38.1	23.79	5.75	5.1	52.49	2.97	26.95	4.59	79.78	10.22	1.74	288.16	2.93	24.19	19.3	0.0117	0.0036	0.0098	0.0089	9.31	175	84	2.907	0.045	0.234
72	2016-12-09	M	80	30	10.3	24	1.55	1.29	15.32	22.88	0.251	0.081	0.331	0.316	19.68	1.02	18.65	309.533	278.58	50.23	49.71	21.55	0.75	3.48	46.62	22.65	9.55	7.83	42.9	3.27	80.43	8	83.85	24.37	2.42	156.16	5.02	42.15	35.34	0.0026	0.005	0.0012	0.001	14.77	210	136	2.416	0.051	0.213
73	2016-12-05	F	76	24	10	24	1.34	1.23	15.69	31.33	0.149	0.14	0.289	0.233	11.76	4.39	7.37	258.45	232.6	36.39	28.84	14.87	0.64	4.32	59.31	23.37	14.42	11.36	33.72	3.16	113.06	12.82	88.9	23.8	2.7	193.06	4.41	61.69	54.84	NA	NA	NA	NA	8.9	171	77	2.89	0.051	0.289
74	2016-12-05	F	76	21.9	10.1	24	1.62	1.36	15.72	39.24	0.003	0.149	0.151	0.144	6.55	3.26	3.28	296.86	267.17	42.01	41.98	33.27	0.98	2.95	37.56	28.31	16.79	11.48	53.25	2.74	210.32	16.83	100.26	40.87	3.27	106.78	6.25	59.3	59.45	0.0001	0	0	0	24.84	294	217	1.291	0.06	0.198
75	2016-12-05	F	76	23.8	10	24	1.53	1.19	16.09	20.4	0.264	0.075	0.339	0.228	14.46	0.87	13.59	287.542	258.79	35.7	32.61	19.22	0.9	4.68	39.94	32.99	20.3	11.97	50.07	3.51	146.4	19.07	93.92	25.96	3.38	210.4	3.84	61.54	57.8	0.1012	0.0047	0.0012	0.0004	17.03	238	98	2.21	0.066	0.251
76	2016-12-05	F	76	28.8	9.8	24	1.38	1.25	15.71	46.25	0.103	0.144	0.246	0.227	15.41	3.58	11.82	359.395	323.46	55.08	52.56	18.07	0.87	4.84	51.36	33.91	19.63	5.48	38.94	2.77	163.32	17.59	89.64	13.7	1.47	176.52	4.64	57.88	51.89	0.0006	0.0171	0.0048	0.0032	12.33	206	84	2.514	0.055	0.255
77	2016-12-06	F	77	18.9	9.1	24	1.46	1.25	15.42	29.11	0.041	0.118	0.159	0.155	6.06	1.9	4.16	268.683	241.81	36.29	35.88	24.59	1.52	6.17	42.71	45.9	29.11	7.51	46.82	3.11	309.95	29.51	101.38	20.34	1.94	143.62	5.25	63.42	64.3	0.009	0.0119	0.0082	0.0054	25.06	297	213	1.481	0.062	0.196
78	2016-12-06	F	77	22.8	10	24	1.64	1.23	16.12	20.6	0.19	0.105	0.295	0.26	11.78	1.25	10.52	206.065	185.46	34.92	33.21	17.96	2.14	11.94	55.94	56.73	36.49	5.7	35.75	3.74	344.43	34.28	93.94	18.59	1.85	163.31	5.02	64.32	60.43	0.0004	0	0	0	7.11	144	50	2.708	0.054	0.35
79	2016-12-06	F	77	21.1	NA	24	1.64	1.28	15.49	26.68	0.072	0.141	0.213	0.213	8.52	1.98	6.54	235.684	212.12	39.26	39.26	37.74	1.28	3.38	33.67	31.02	18.02	9.64	59.39	3.18	219.18	17.25	95.71	37.16	2.92	97.98	6.35	58.08	55.59	0.0012	0.0022	0.0018	0.0009	26.33	317	182	1.313	0.062	0.17
80	2016-12-06	F	77	25.9	10	24	1.59	1.29	15.84	30.76	0.057	0.144	0.201	0.2	7.82	2.21	5.61	198.066	178.26	36.44	36.39	11.32	0.53	4.65	49.21	32.48	22.73	13.83	40.64	2.95	113.58	20.4	89.72	22.26	4	318.5	2.78	70	62.8	0.0011	0.0009	0.0001	0.0002	9.77	190	39	3.29	0.057	0.254
81	2016-12-08	F	79	21.9	9.7	24	1.74	1.22	15.07	16.82	0.317	0.086	0.403	0.206	12.55	1.45	11.1	240.27	216.24	27.19	22.82	12.12	0.43	3.54	43.29	29.76	11.6	7.2	46.2	2.73	47.7	9.09	78.37	8.89	1.69	335.03	2.62	38.99	30.55	0.0008	0.0002	0	0.0005	11.47	179	89	2.304	0.06	0.305
82	2016-12-08	F	79	24.7	10.1	24	1.61	1.18	15.2	30.96	0.294	0.257	0.551	0.387	24.62	4.53	20.09	128.206	115.39	39.78	35.42	18.49	1.78	9.64	47.17	54.28	38.83	10.08	42.39	3.76	341.61	39.15	100.84	20.79	2.38	186.82	4.36	71.52	72.12	0	0.0001	0.0015	0	14.84	218	159	2.587	0.052	0.205
83	2016-12-08	F	79	20.3	9.9	24	1.47	1.31	15.78	20.7	0.107	0.107	0.214	0.17	7.04	2.21	4.83	258.66	232.79	29.62	27.79	31.61	1.08	3.43	44.97	24.53	11.61	8.52	44.48	3.04	148.29	10.43	89.81	28.62	2.01	96.23	7.11	47.35	42.53	0.0239	0.0112	0.0008	0.0003	16.55	231	143	2.205	0.056	0.218
84	2016-12-08	F	79	24.8	9.8	24	1.37	1.24	15.09	31.26	0.416	0.222	0.638	0.361	31.41	3.68	27.73	243.597	219.24	45.61	34.8	22.61	1.14	5.04	34.08	36.96	28.21	10.92	58.68	3.98	198.35	25.74	91.22	18.24	2.37	200.84	3.85	76.34	69.64	0.0001	0.0013	0	0	15.44	223	85	2.005	0.063	0.281
85	2016-12-09	F	80	19.8	9.6	24	1.49	1.26	14.57	23.86	0.168	0.092	0.26	0.248	11.95	1.19	10.76	291.543	262.39	40.91	39.67	18.59	1.27	6.81	50.12	38.59	24.46	6.81	39.9	3.54	203.14	21.79	89.08	20.59	2.21	174.67	4.66	63.4	56.48	0.0021	0.002	0	0	18.45	246	159	1.886	0.055	0.209
86	2016-12-09	F	80	23	9.5	24	1.52	1.26	14.64	26.99	0.079	0.081	0.16	0.155	6.79	1.18	5.6	371.528	334.38	37.9	37.29	29.52	1.33	4.52	36.22	37.39	15.36	4.85	55.21	3.33	165.61	15.49	100.86	15.88	1.48	131.84	5.35	41.07	41.43	0.0696	0.0823	0.039	0.0388	21.34	273	141	1.4	0.063	0.227
87	2016-12-09	F	80	21.7	9.7	24	1.22	1.22	14.96	26.67	0.233	0.098	0.331	0.331	17.37	1.41	15.96	306.141	275.53	44.19	44.19	29.19	1.97	6.74	45.78	41.64	27.42	9.78	43.69	3.53	318.2	23.81	86.83	32.57	2.44	105.97	6.68	65.86	57.18	0.0002	0.002	0.0029	0.0003	16.98	231	146	1.986	0.057	0.228
88	2016-12-09	F	80	23.6	9.9	24	1.41	1.3	15.11	32.67	0.191	0.119	0.31	0.259	17.49	2.16	15.32	293.072	263.77	46.54	45.85	29.2	0.99	3.38	36.67	28.07	15.18	12.56	54.53	3.24	157.49	14.71	96.91	41.22	3.85	132.24	5.35	54.06	52.39	0.0003	0.0006	0	0	26.48	298	237	1.195	0.055	0.16
89	2016-12-12	M	83	33.6	10.9	24	1.71	1.26	16.02	27.73	0.176	0.113	0.289	0.289	28.44	5.03	23.41	274.815	247.33	38.24	38.11	17.23	0.53	3.06	46.2	25.11	8.38	4.3	43.29	2.65	55.98	7.03	83.89	9.77	1.23	207.99	3.98	33.38	28.01	0.0112	0.0031	0.0001	0.012	23.83	293	228	1.751	0.057	0.162
90	2016-12-12	M	83	26.6	10	24	1.66	1.2	15.54	14.25	0.133	0.069	0.201	0.201	7.02	0.52	6.5	237.617	213.86	32.63	32.63	12.25	0.59	4.83	63.43	26.9	14.28	5.86	31.53	2.86	105.54	13.58	95.11	12.33	1.59	225.9	3.88	53.1	50.5	0.0002	0.0049	0.001	0.0004	9.95	162	121	2.508	0.047	0.296
91	2016-12-12	M	83	27	10	24	1.54	1.21	14.86	28.91	0.112	0.118	0.23	0.226	10.63	1.82	8.81	276.12	248.51	41.92	41.61	11.99	0.46	3.82	52	28.95	9.21	7.4	38.46	2.55	49.17	7.89	85.65	13.89	2.23	282.35	3.12	31.8	27.24	0.0055	0.0008	0.0006	0	12.22	187	138	2.586	0.042	0.192
92	2016-12-12	M	83	32.9	10.6	24	1.95	1.22	15.44	21.78	0.218	0.108	0.325	0.321	15.55	1.26	14.28	230.707	207.64	42.57	41.38	12.05	0.41	3.42	53.96	23.96	7.13	4.88	37.06	2.63	35.47	5.45	76.46	8.44	1.3	270.55	3.25	29.78	22.77	0.0065	0.0008	0	0	11.5	185	129	2.629	0.043	0.207
93	2016-12-13	M	84	25.6	9.9	24	1.58	1.27	15.49	26.82	0.187	0.142	0.329	0.323	14.35	2.06	12.29	213.905	192.51	37.37	36.63	10.4	0.48	4.63	52.34	33.97	12.73	2.45	38.21	2.57	59.01	10.84	85.14	3.42	0.63	329.13	2.72	37.47	31.9	0.0035	0.0114	0.0006	0.0012	12.3	191	100	2.022	0.05	0.271
94	2016-12-13	M	84	33.9	10.8	24	1.91	1.36	16.64	18.59	0.304	0.102	0.406	0.397	17.93	1.08	16.86	194.686	175.22	37.68	36.89	8.55	0.39	4.51	61.95	29.06	11.42	5.83	32.28	2.52	49.99	9.43	82.55	6.76	1.27	345.04	2.65	39.32	32.46	0.1059	0.0134	0.0032	0.003	12.86	186	123	2.598	0.05	0.217
95	2016-12-13	M	84	29.5	9.9	24	NA	NA	NA	20.49	0.219	0.08	0.299	0.298	15.39	0.89	14.49	285.717	257.15	46.3	44.94	23.61	0.88	3.74	46.25	28.88	14.33	8.26	43.24	2.81	145	13.28	92.68	26.36	2.41	139.91	5.46	49.61	45.98	0.0051	0.0036	0.0081	0.003	26.64	313	224	1.431	0.062	0.163
96	2016-12-13	M	84	28.2	NA	24	1.54	1.23	15.66	40.09	0.117	0.283	0.4	0.385	19.22	6.04	13.18	163.565	147.21	43.36	41.79	15.15	0.36	2.36	49.48	15.17	5.83	3.8	40.42	3.03	39.89	5.32	91.3	7.98	1.06	226.36	3.75	38.41	35.07	0.0014	0.0005	0.0019	0.0006	19.11	245	213	1.98	0.049	0.168
97	2016-12-15	M	86	25.5	9.9	24	1.41	1.1	14.48	25.88	0.112	0.199	0.31	0.307	10.99	2.73	8.27	150.89	135.8	35.65	32.06	8.87	0.33	3.77	48.21	30.66	9.13	3.27	41.49	2.54	31.12	7.28	79.74	3.46	0.81	426.25	2.14	29.77	23.74	0.0506	0.0199	0.024	0.0354	6.66	124	33	2.401	0.054	0.459
98	2016-12-15	M	86	30.3	10.4	24	1.72	1.36	15.41	16.77	0.345	0.092	0.437	0.388	17.44	0.82	16.62	210.335	189.3	33.34	31.19	13.62	0.48	3.56	56.71	25.04	6.59	3.72	35.26	2.51	47.02	6.09	92.38	8.87	1.15	223.6	3.86	26.31	24.31	0.0358	0.1819	0.03	0.0665	11.82	177	133	2.233	0.045	0.253
99	2016-12-15	M	86	28.9	10.4	24	1.76	1.43	15.83	24.91	0.043	0.094	0.137	0.134	4.57	1.26	3.31	299.039	269.14	30.96	30.44	6.99	0.24	3.38	51.04	24.51	8.6	3.87	39.19	2.73	26.27	7.36	85.56	2.63	0.74	521.03	1.78	35.09	30.02	0.123	0.035	0.0345	0.0129	6.46	133	34	2.725	0.048	0.344
100	2016-12-15	M	86	26.9	10.2	24	1.8	1.46	15.92	41.65	0.036	0.18	0.216	0.213	10.26	4.07	6.19	258.257	232.43	44.15	42.95	12.54	0.36	2.84	53.63	20.61	9.65	4.35	37.29	2.55	53.89	8.01	83.08	8.47	1.26	260.15	3.36	46.8	38.88	0.0074	0.0036	0.0005	0.0008	22.79	266	219	1.559	0.056	0.171
101	2016-12-16	M	87	31.1	10.4	24	1.81	1.31	15.87	17.62	0.244	0.094	0.338	0.246	14.77	0.91	13.86	208.404	187.56	37.37	36.42	8.85	0.39	4.44	47.13	30.58	13.8	4.58	42.43	3.04	51.56	12.36	89.55	4.69	1.12	437.02	2.08	45.13	40.41	0.003	0.0023	0.0003	0.0008	10.68	175	86	2.149	0.048	0.296
102	2016-12-16	M	87	30.5	10.3	24	1.67	1.25	16.6	28.1	0.245	0.112	0.357	0.329	22.56	1.73	20.84	278.851	250.97	54.05	53.18	18.56	0.88	4.68	51.94	27.78	9.7	6.49	38.51	3.26	86.81	9	92.8	15.02	1.56	168.92	4.82	34.92	32.41	0.0853	0.0372	0.0532	0.0518	16.66	234	164	2.271	0.054	0.201
103	2016-12-16	M	87	30.8	10.5	24	1.8	1.31	15.5	19.51	0.083	0.08	0.163	0.159	5.19	0.85	4.34	269.639	242.67	27.92	27.9	15.05	0.63	4.2	38.9	35.23	11.26	4.85	51.41	3.03	53.75	9.18	81.52	7.84	1.34	290.21	2.93	31.96	26.06	0.0053	0.0098	0.0028	0.0002	10.61	179	81	2.413	0.05	0.252
104	2016-12-16	M	87	22.8	9.9	24	1.51	1.2	14.84	27.29	0.141	0.138	0.278	0.278	11.36	2	9.36	225.7	203.13	35.67	34.8	8.86	0.28	3.2	61.89	22.4	10.82	4.9	32.31	2.39	53.52	9.75	90.19	8.16	1.49	332.22	2.74	48.28	43.54	0.0276	0.0131	0.0055	0.0011	10.29	180	114	2.636	0.042	0.218
105	2016-12-12	F	83	17.7	9.5	24	1.38	1.21	15.06	19.02	0.129	0.086	0.215	0.214	8.19	0.89	7.3	245.888	221.3	34.77	34.37	36.4	2.29	6.28	43.62	43.32	26.99	6.86	45.84	3.31	406.86	25.62	94.93	29.81	1.88	80.1	7.94	62.3	59.14	0	0	0	0	18.06	241	177	1.847	0.053	0.208
106	2016-12-12	F	83	21.6	9.6	24	1.61	1.32	15.33	39.77	0.066	0.186	0.252	0.248	12.41	3.97	8.44	244.498	220.05	44.97	44.87	25.21	1.13	4.48	29.37	37.59	23.82	6.95	68.09	3.93	159.49	21.53	90.4	16.19	2.19	201.94	3.7	63.37	57.28	0.0067	0.0807	0.0036	0.0004	16	228	62	1.542	0.061	0.278
107	2016-12-12	F	83	16.9	9.5	24	1.46	1.33	14.98	19.75	0.055	0.109	0.164	0.164	4.68	1.17	3.52	203.64	183.28	26.82	26.82	12.74	1.13	8.85	61.66	44.04	26.86	2.48	32.44	3.29	202.4	25.76	95.92	4.6	0.58	222.15	3.93	60.99	58.5	0	0	0	0	12.87	192	152	2.369	0.049	0.238
108	2016-12-12	F	83	21.1	9.4	24	1.37	1.23	14.82	16.78	0.135	0.09	0.224	0.214	7.29	0.84	6.45	204.394	183.95	29.3	29.01	12.75	1.08	8.5	47.58	43.05	20.49	7.52	42.03	4.02	115.62	19.05	92.95	11.19	1.84	287.48	3.03	47.6	44.25	0.0823	0.0455	0.0035	0.0039	6.12	140	26	2.812	0.051	0.375
109	2016-12-13	F	84	23.1	9.8	24	1.5	1.18	15.17	34.86	0.246	0.166	0.412	0.321	20.62	3.11	17.51	238.537	214.68	41.82	38	27.37	0.96	3.5	44.31	28.25	14.86	11.14	45.13	2.78	153.91	12.69	85.39	39.9	3.29	119.78	6.06	52.6	44.92	0.0027	0.0004	0.0012	0	19.33	252	172	1.276	0.059	0.263
110	2016-12-13	F	84	23.8	10.8	24	1.68	1.38	16.02	45.95	0.11	0.146	0.257	0.233	16.09	3.6	12.49	359.134	323.22	54.24	53.65	20.23	0.82	4.08	46.84	31.96	15.38	4.65	42.7	2.75	135.68	14.32	93.08	10.5	1.11	168.37	4.74	48.12	44.79	0.0048	0.0015	0	0	24.39	296	195	1.569	0.059	0.172
111	2016-12-13	F	84	17.2	9.4	24	1.3	1.17	14.16	19.71	0.086	0.123	0.209	0.201	5.94	1.31	4.63	182.347	164.11	26.09	25.2	17.77	0.67	3.76	53.22	25.39	11.43	9.78	37.58	2.79	96.32	10.19	89.08	25.25	2.67	173.93	4.73	45.03	40.11	0.0015	0	0	0	15.9	231	125	2.322	0.056	0.224
112	2016-12-13	F	84	22.1	9.7	24	1.32	1.16	14.74	31.9	0.199	0.142	0.341	0.282	16.45	2.42	14.03	254.106	228.7	41.62	37.76	9.04	0.17	1.87	53.57	12.67	7.45	12.86	37.33	2.74	32.18	6.65	89.23	15.57	3.22	375.79	2.42	58.8	52.46	0.0485	0	0.0001	0	10.95	191	53	2.529	0.061	0.293
113	2016-12-15	F	86	28.3	9.9	24	1.53	1.23	15.64	33.73	0.06	0.176	0.236	0.234	9.88	3.18	6.71	219.442	197.5	38.95	38.3	17.1	0.82	4.81	60.82	26.83	12.92	7.83	32.88	2.96	136.28	13.1	101.34	20.53	1.97	159.35	5.2	48.17	48.82	0.1736	0.4374	0.2355	0.2146	12.93	193	98	2.515	0.058	0.265
114	2016-12-15	F	86	20.8	9.8	24	1.5	1.14	15.22	26.21	0.061	0.277	0.338	0.283	9.61	3.95	5.66	126.705	114.03	27.74	24.52	12.84	0.48	3.76	61.14	20.37	12.34	7.41	32.71	3.02	91.31	11.63	94.29	15.08	1.92	222.1	3.92	60.57	57.11	0.0003	0.0002	0	0	5.6	128	37	2.369	0.05	0.466
115	2016-12-15	F	86	21	9.9	24	1.46	1.22	16.28	26.89	0.208	0.121	0.328	0.324	16.43	1.77	14.67	248.135	223.32	44.07	43.02	21.68	0.63	2.92	46.59	23.21	9.17	11.58	42.93	2.71	95.08	9.41	102.58	33.45	3.31	155.04	5.05	39.52	40.54	0.0006	0	0	0	9.88	178	58	2.762	0.055	0.276
116	2016-12-15	F	86	23.2	9.9	24	1.81	1.32	15.74	19.07	0.218	0.113	0.331	0.328	14.4	1.19	13.21	184.725	166.25	41.74	40.09	24.08	0.82	3.4	44.06	26.05	12.84	7.95	45.39	2.96	116.07	10.94	85.21	26.45	2.49	143.09	5.3	49.27	41.99	0.0008	0.0002	0	0	13.93	212	137	2.482	0.051	0.215
117	2016-12-16	F	87	20.1	9.8	24	1.55	1.28	15.05	17.13	0.095	0.075	0.17	0.167	5.39	0.69	4.7	256.075	230.47	29.61	28.81	23.33	0.46	1.97	37.4	17.78	5.51	12.35	53.47	2.91	45.76	5.24	95.22	28.02	3.21	175.74	4.36	30.97	29.49	0.0183	0.0048	0.0002	0.0009	19.23	257	100	1.766	0.065	0.252
118	2016-12-16	F	87	23.8	9.7	24	1.64	1.2	15.72	22.39	0.137	0.118	0.255	0.254	11.36	1.44	9.92	213.74	192.37	42.47	41.58	13.94	0.75	5.39	44.99	35.71	19.56	8.94	44.45	3.34	109.22	17.42	89.06	16.5	2.63	274.49	3.13	54.77	48.78	0.0055	0.0101	0.0017	0.0015	21.18	273	142	1.567	0.062	0.223
119	2016-12-16	F	87	22.1	10.2	24	1.73	1.33	15.46	38.57	0.106	0.151	0.257	0.248	13.8	3.13	10.67	282.985	254.69	47.79	46.7	12.98	0.76	5.87	49.85	33.42	18.87	7.21	40.12	3.52	110.99	17.15	90.87	12.23	1.89	268.93	3.23	56.48	51.32	0.0874	0.1067	0.0057	0.0043	16.7	232	141	1.988	0.059	0.253
120	2016-12-16	F	87	26.2	10.1	24	1.63	1.3	15.9	26.94	0.269	0.118	0.387	0.387	21.84	1.73	20.11	255.291	229.76	52.17	51.74	24.36	1.91	7.86	45.03	48.4	32.81	8.22	44.41	3.62	335.18	30.55	93.12	23.77	2.17	137.9	5.48	67.8	63.13	0.0145	0.0038	0.001	0.0008	19.07	257	173	2.124	0.058	0.208
121	2017-03-16	M	79	26.4	10.6	25	1.75	1.37	16.04	23.56	0.095	0.208	0.304	0.285	10.51	2.58	7.94	168.372	151.53	35.02	33.54	8.79	0.53	6.02	58.76	40.74	17.18	5.57	34.04	2.55	90.74	17.56	102.24	9.99	1.93	353.1	2.58	42.17	43.11	0.1778	0.5088	0.3381	0.1358	11.63	186	123	2.639	0.045	0.207
122	2017-03-16	M	79	29.4	10.4	25	1.76	1.22	15.62	27.77	0.1	0.132	0.232	0.223	9.83	3.67	6.16	244.028	219.62	39.35	38.6	17.28	0.57	3.3	38	28.66	6.87	3.82	52.63	3	47.79	7.28	105.84	6.59	1	251.91	3.28	23.99	25.39	0.0062	0.0265	0.0163	0.0048	17.48	234	133	1.967	0.059	0.231
123	2017-03-16	M	79	29	10.7	25	1.62	1.24	16.52	36.79	0.081	0.183	0.264	0.262	13.66	6.73	6.93	245.35	220.82	48.49	48.15	16.06	1.14	7.07	49.03	42.85	25	8.71	40.79	3.37	191.15	24.27	97.07	15.09	1.91	213.14	3.94	58.34	56.63	0.0002	0.0001	0.0003	0	12.41	193	119	2.59	0.051	0.223
124	2017-03-16	M	79	30.2	10.4	25	1.88	1.3	15.9	17.6	0.15	0.096	0.246	0.245	10.02	1.02	9	175.026	157.52	38.67	37.9	20.24	0.81	4.02	35.51	32.71	13.78	2.08	56.32	3.38	94.71	13.17	95.61	2.76	0.38	221.91	3.59	42.13	40.28	0.0018	0.001	0.0123	0.005	19.56	260	184	1.807	0.059	0.219
125	2017-03-16	M	79	28.1	10.2	25	1.74	1.39	16.02	40.83	0.104	0.203	0.307	0.257	16.39	4.52	11.87	225.026	202.52	48.4	47.16	37.6	0.56	1.49	41.88	11.63	5.09	7.95	47.75	3.02	72.85	4.63	90.92	30.82	1.96	79.26	7.87	43.76	39.78	0.0009	0.0005	0	0	38.39	390	337	0.44	0.066	0.13
126	2017-03-17	M	80	30.4	10.3	25	1.54	1.44	16.09	25.26	0.089	0.178	0.267	0.266	11.01	4.5	6.51	170.336	153.3	40.77	39.71	30.05	0.29	0.97	39.29	9.03	3.53	6.22	50.9	2.69	30.59	2.59	73.37	20.4	1.73	118.49	5.9	39.12	28.71	0.0572	0	0	0	19.44	249	180	1.513	0.057	0.24
127	2017-03-17	M	80	31.3	10.4	25	1.87	1.53	15.97	45.62	0.357	0.179	0.536	0.393	38.69	8.17	30.52	279.95	251.96	63.3	52.91	29.58	0.74	2.49	39.07	22.25	6.73	5.82	51.19	2.85	63.44	5.49	81.62	15.65	1.35	121.87	5.78	30.23	24.67	0.0029	0.0004	0.0006	0	28.1	318	232	1.102	0.062	0.171
128	2017-03-17	M	80	33	10.5	25	1.72	1.43	15.45	49.34	0.097	0.165	0.262	0.209	16.17	8.14	8.03	331.202	298.08	54.63	52.47	24.22	0.63	2.62	39.09	23.4	6.14	3.56	51.16	2.84	56.54	5.97	97.21	9.28	0.98	160.07	4.73	26.25	25.52	0.021	0.0064	0.0006	0.0004	21.68	276	187	1.648	0.056	0.183
129	2017-03-21	M	84	31	10.6	25	1.78	1.43	16.04	32.47	0.196	0.17	0.366	0.361	18.43	5.52	12.91	239.214	215.29	45.43	44.2	5.36	0.21	3.99	69.26	19.56	10.41	9.39	28.88	2.95	40.36	10.88	104.47	11.77	3.17	510.18	1.85	53.23	55.61	0.0193	0.0243	0.006	0	8.1	149	72	2.57	0.045	0.311
132	2017-03-23	M	86	28	10.3	25	1.55	1.25	14.76	38.44	0.005	0.187	0.192	0.191	7.64	3.68	3.96	248.075	223.27	39.91	39.51	9.52	0.24	2.48	55.34	17.96	9.18	4.9	36.14	2.44	41.7	7.92	86.24	7.82	1.48	343.63	2.63	51.11	44.08	0.0001	0.0016	0.0008	0.0001	8.17	155	74	1.96	0.053	0.546
133	2017-03-23	M	86	25	10.4	25	1.56	1.23	15.63	22.19	0.114	0.095	0.209	0.206	9.11	2.11	7	281.078	252.97	40.67	38.8	11.41	0.58	5.08	45.47	37.03	8.94	4.05	43.98	2.99	40.65	7.84	87.66	4.69	0.9	341.53	2.59	24.14	21.16	NA	NA	NA	NA	14.12	194	91	1.709	0.054	0.296
134	2017-03-24	M	87	27.6	11	25	1.59	1.15	15.61	30.11	0.078	0.117	0.195	0.195	9.09	1.98	7.11	283.043	254.74	43.82	43.82	20.65	0.56	2.71	34.68	24.87	7.34	3.88	57.67	3.14	46.09	6.43	87.65	5.87	0.82	221.57	3.58	29.52	25.87	0	0	0	0	20.14	252	245	1.908	0.05	0.165
135	2017-03-24	M	87	26.3	9.9	25	1.75	1.22	15.46	30.69	0.126	0.118	0.245	0.242	12.99	1.97	11.02	291.426	262.28	48.64	47.93	9.48	0.82	8.68	56	43.4	18.25	4.81	35.71	3.62	80.04	15.07	82.59	6.93	1.3	340.87	2.65	42.05	34.73	0.0544	0.0067	0.0036	0.0057	12.74	190	161	2.59	0.045	0.189
136	2017-03-24	M	87	29.1	10.2	25	1.64	1.3	15.91	24.29	0.206	0.11	0.316	0.285	15.12	1.46	13.66	245.049	220.54	41.88	41.16	10.66	0.31	2.89	48.9	19.09	6.77	4.69	40.9	3.06	30.74	5.9	87.08	6.31	1.21	342.89	2.6	35.48	30.89	0.0001	0.0001	0.0001	0.0005	18.57	234	176	1.453	0.052	0.254
137	2017-03-17	F	80	18.6	9.4	25	1.33	1.15	14.33	13.23	0.136	0.12	0.256	0.255	4.94	1.59	3.35	124.035	111.63	16.7	16.36	22.69	0.84	3.71	48.76	21.28	10.64	9.02	41.02	3.57	103.95	9.39	88.25	29.06	2.63	139.72	5.53	50.01	44.14	0.0005	0	0	0	13.29	196	108	1.925	0.055	0.351
138	2017-03-17	F	80	20.9	9.9	25	1.48	1.22	15.02	9.48	0.246	0.067	0.313	0.313	8.15	0.36	7.8	144.167	129.75	26.23	26.23	19.92	0.98	4.9	36.75	36.76	13.14	6.99	54.42	3.58	82.29	11.24	85.53	14.13	1.93	218.79	3.66	35.75	30.58	0.0001	0	0	0	13.73	203	80	2.484	0.063	0.264
139	2017-03-16	F	79	20.4	9.5	25	1.54	1.16	14.54	35.22	0.033	0.189	0.222	0.218	8.62	3.46	5.16	223.926	201.53	36.58	36.1	25.26	0.81	3.19	44.73	21.86	14.15	7.97	44.71	3.25	154.96	13.71	96.9	23.3	2.06	132.24	5.65	64.73	62.72	0.0009	0	0	0	27.18	320	176	0.969	0.066	0.202
140	2017-03-16	F	79	24.2	9.9	25	1.73	1.19	15.56	12.97	0.094	0.076	0.17	0.169	3.86	0.56	3.3	183.016	164.71	20.32	19.92	20.41	1.06	5.19	42.89	40.72	22.67	12.05	46.63	2.95	182	20.79	91.68	33.28	3.8	181.81	4.38	55.68	51.05	0	0	0	0	20.21	275	118	1.66	0.066	0.249
141	2017-03-16	F	79	23.5	10	25	1.67	1.35	15.82	18.96	0.106	0.088	0.193	0.193	7.29	0.94	6.35	226.583	203.92	35.78	35.74	36.39	1.39	3.82	30.81	30.8	19.03	9.19	64.91	3.95	186.53	16.63	87.42	29.14	2.6	113.45	5.61	61.78	54.01	0.0008	0.0032	0.002	0	26.32	317	181	1.471	0.066	0.179
142	2017-03-17	F	80	21.9	10	25	1.65	1.27	14.41	9.91	0.381	0.081	0.462	0.32	11.91	0.45	11.47	132.545	119.29	23.86	21.2	11.98	0.62	5.21	51.77	30.36	20.6	11.34	38.63	3.34	120.61	19.45	94.42	19.14	3.09	283.92	3.1	67.85	64.07	0.0003	0.0012	0	0.0001	9.51	166	76	2.401	0.051	0.316
143	2017-03-17	F	80	21	9.8	25	1.36	1.03	15.38	16.27	0.041	0.099	0.14	0.131	3.34	0.92	2.42	175.185	157.67	22.57	22.48	26.01	0.9	3.47	47.27	21.76	11.97	6.95	42.31	3.35	139.49	11.34	94.76	21.86	1.78	120.36	6.15	55.03	52.15	0	0.0002	0	0	16.14	241	123	2.403	0.057	0.22
145	2017-03-21	F	84	20.3	9.5	25	1.45	1.2	15.22	17.01	0.164	0.099	0.263	0.245	9.47	1.68	7.79	191.347	172.21	31.2	30.93	16.22	0.39	2.42	43.27	18.71	9.21	8.3	46.22	2.9	60.37	8.6	93.33	16.03	2.28	238.63	3.51	49.23	45.95	0	0	0	0	5.2	122	37	2.465	0.053	0.497
146	2017-03-21	F	84	20.3	9.5	25	1.49	1.19	15.05	42.47	0.048	0.231	0.28	0.263	13.29	5.23	8.06	209.729	188.76	45.73	42.69	32.3	1.58	4.89	38.11	36.5	20.05	10.23	52.48	3.52	237.28	19.27	96.13	30.95	2.51	109.99	6.15	54.93	52.81	0.0063	0.0314	0.0037	0.0008	29.36	336	277	1.117	0.06	0.148
147	2017-03-21	F	84	20.8	9.6	25	1.45	1.23	14.81	15.5	0.255	0.102	0.358	0.353	14.48	0.87	13.6	167.822	151.04	41.27	39.46	33.66	0.66	1.96	35.43	16.57	7.45	8.42	56.45	3.37	79.5	6.67	89.51	26.18	2.19	111.25	5.96	44.93	40.22	0.0001	0	0	0	27.61	326	202	1.035	0.061	0.173
148	2017-03-23	F	86	23.4	9.8	25	1.42	1.22	15.24	20.17	0.169	0.101	0.269	0.264	9.66	1.14	8.52	216.109	194.5	30.15	29.45	27.16	0.92	3.37	38.06	25.52	15.2	7.34	52.54	3.41	151.56	14.66	96.43	20.21	1.95	140.88	5.17	59.56	57.43	0.0006	0	0	0	12.43	213	74	2.807	0.058	0.256
149	2017-03-23	F	86	21.6	10.1	25	1.57	1.22	16.22	23.61	0.133	0.139	0.272	0.269	9.57	1.82	7.74	184.577	166.12	31.77	31.06	24.73	0.77	3.13	38.19	20.18	5.96	5.29	51.03	3.93	56.36	5.81	97.5	12.76	1.32	155.32	4.85	29.55	28.81	0	0	0	0	30.51	346	191	0.891	0.066	0.172
150	2017-03-24	F	87	21.7	9.7	25	1.51	1.15	14.56	13.54	0.148	0.104	0.252	0.246	5.16	0.8	4.37	139.612	125.65	16.96	16.64	13.32	0.77	5.76	48.28	38.22	20.22	9.61	41.42	3.17	112.28	17.46	86.35	18.52	2.88	269.63	3.21	52.91	45.69	0.0003	0.0005	0	0	12.43	199	65	2.47	0.062	0.291
151	2017-03-24	F	87	23	10	25	1.59	1.25	15.19	16.04	0.165	0.093	0.258	0.257	10.04	0.86	9.18	190.354	171.32	43.12	34.75	28.28	0.61	2.16	34.33	22.02	14.38	21.14	58.25	2.83	131.3	13.52	94.03	60.06	6.18	147.69	4.85	65.3	61.4	0.0005	0	0	0	12.88	202	90	1.919	0.058	0.34
152	2017-03-24	F	87	22.4	10.1	25	1.57	1.26	15.16	22.46	0.306	0.109	0.415	0.415	19.34	1.37	17.97	224.77	202.29	47.39	39.97	35.02	0.73	2.08	37.16	19.91	7.39	9.71	53.82	2.73	88.4	6.79	91.93	37.32	2.87	99.87	6.51	37.12	34.12	0.0001	0.0002	0.0002	0	23.93	300	174	1.76	0.069	0.204
153	2017-04-04	M	77	31.9	11	25	1.92	1.54	16.45	19.2	0.257	0.094	0.351	0.35	14.96	0.99	13.96	223.455	201.11	36.9	36.74	14.49	0.51	3.49	55.59	21.45	9.49	11.87	35.97	2.91	80.39	9.97	105.16	24.92	3.09	212.19	4.03	44.22	46.51	0.0001	0	0	0	17.96	227	157	1.653	0.052	0.21
154	2017-04-04	M	77	31.5	10.6	25	1.91	1.43	16.3	18.88	0.109	0.097	0.206	0.206	7.41	1.03	6.39	210.278	189.25	35.17	34.67	20	0.47	2.36	55.13	17.68	7.9	9.75	36.28	2.43	83.77	7.6	96.21	32.48	2.94	145.09	5.51	44.66	42.97	0	0	0	0	35.24	375	245	0.603	0.069	0.139
155	2017-04-06	M	79	29.3	10.5	25	1.68	1.28	16.5	25.69	0.202	0.124	0.326	0.323	15.2	1.72	13.48	229.64	206.68	41.29	41.04	21.37	1.01	4.71	47.81	31.41	17.32	8.54	41.83	3.12	173.5	16.98	98.01	26.55	2.6	153.89	5.11	55.15	54.05	0.0001	0	0.0001	0	29.42	334	241	0.941	0.065	0.171
156	2017-04-06	M	79	27.1	10.3	25	1.78	1.4	15.43	22.4	0.28	0.138	0.418	0.39	19.59	1.68	17.92	182.384	164.15	45.5	40.36	24.02	0.54	2.27	45.4	16.83	8.25	12.14	44.05	2.98	75.39	6.91	83.84	41.78	3.83	139.36	5.45	48.99	41.07	0	0	0	0	21.17	255	244	1.75	0.052	0.168
157	2017-04-06	M	79	23.3	10	25	1.57	1.19	14.59	9.14	0.275	0.069	0.344	0.276	7.73	0.34	7.38	149.872	134.88	20.78	17.26	16.99	0.39	2.32	51.33	18.14	7.68	8.17	38.96	2.46	63.41	7.27	94.65	19.65	2.25	190.38	4.36	42.34	40.08	0	0.0001	0	0.0001	19.88	261	157	1.647	0.057	0.206
158	2017-04-07	M	80	28.7	10.4	25	1.49	1.26	15.03	12.44	0.553	0.074	0.626	0.467	22.44	0.5	21.94	186.496	167.85	31.68	27.2	22.99	0.49	2.13	44.07	13.98	6.16	11.54	45.38	3.39	53.7	5.3	85.98	35.15	3.47	152.02	5.06	44.08	37.9	0	0.0004	0.0009	0.0004	27.86	318	239	0.863	0.057	0.156
159	2017-04-07	M	80	27.8	10.4	25	1.6	1.32	15.01	56.82	0.13	0.191	0.321	0.264	24.6	5.77	18.83	330.657	297.59	67.17	65.31	19.77	1.06	5.34	53.2	29.69	14.24	5.23	37.6	3.38	138.1	13.13	92.23	16.01	1.52	152.61	5.26	47.96	44.24	0.0103	0	0	0	25.8	293	291	1.2	0.053	0.159
160	2017-04-07	M	80	26	10.3	25	1.44	1.14	15.71	20.53	0.181	0.081	0.262	0.262	13.02	0.91	12.11	283.007	254.71	43.91	43.72	13.79	0.65	4.71	56.56	25.76	12	6.25	35.36	3.24	95.48	12.24	102.02	14.18	1.82	221.05	3.9	46.58	47.52	0.0003	0.0002	0.0001	0	15.43	218	176	1.945	0.049	0.251
161	2017-04-11	M	84	26.8	10.3	25	1.8	1.46	14.8	39.38	0.047	0.128	0.175	0.175	9.34	2.76	6.58	342.816	308.53	50.87	50.83	20.31	0.5	2.46	47.47	18.72	7.36	7.64	42.13	2.76	68.87	7.14	96.99	19.37	2.01	165.27	4.82	39.32	38.14	0.0002	0.0001	0	0	27.06	326	171	0.962	0.06	0.166
162	2017-04-11	M	84	28.3	10.3	25	1.7	1.3	15.84	26.34	0.42	0.104	0.524	0.318	31.84	1.48	30.36	289.475	260.53	50.97	43.42	23.68	0.4	1.71	51.38	11.26	2.87	5.36	38.92	2.97	34.22	2.81	97.95	17.6	1.45	125.43	6.08	25.49	24.96	0	0	0	0	31.22	344	296	0.805	0.057	0.136
163	2017-04-11	M	84	30.4	10.3	25	1.78	1.32	15.39	20.83	0.17	0.081	0.251	0.226	11.86	0.89	10.97	290.334	261.3	41.01	40.48	25.59	0.52	2.05	46.62	17.34	9.28	8.91	42.9	2.5	101.28	8.49	91.43	35.14	2.94	124.72	5.96	53.54	48.95	0.1591	0.0333	0.0021	0.0113	25.68	300	257	1.165	0.055	0.173
164	2017-04-13	M	86	36.4	11	25	1.7	1.47	16.54	24.08	0.498	0.104	0.602	0.437	38.69	1.35	37.34	254.244	228.82	54.51	48.34	32.53	1.07	3.28	36.22	27.01	12.73	1.64	55.22	3.29	135.57	11.51	90.41	5.89	0.5	114.53	5.89	47.12	42.6	0.0006	0.0016	0.0001	0.0004	22.78	274	237	1.566	0.056	0.19
165	2017-04-13	M	86	32	10.2	25	1.61	1.41	15.36	16.93	0.477	0.084	0.561	0.559	27.3	0.77	26.53	224.562	202.11	46.12	45.52	11.7	0.58	4.96	49.67	33.05	17.38	4.99	40.26	3.05	83.63	14.39	82.81	10.66	1.83	303.9	2.9	52.57	43.54	0.0002	0.0008	0.0001	0.0002	16.34	231	81	1.158	0.058	0.327
166	2017-04-14	M	87	26.3	10.2	25	1.68	1.22	15.11	33.78	0.05	0.162	0.212	0.21	8.87	2.93	5.94	232.722	209.45	38.94	38.82	19.93	0.4	2.03	47.55	16.04	3.91	0.9	42.06	2.63	30.7	3.24	82.7	2.71	0.28	168.93	4.74	24.4	20.18	0.0079	0.0086	0.0008	0.0031	18.73	245	218	1.683	0.048	0.185
167	2017-04-14	M	87	28.2	10.2	25	1.44	1.21	15.44	32.8	0.035	0.192	0.227	0.226	8.54	3.19	5.36	207.893	187.1	36.74	36.31	10.63	0.25	2.36	57.53	12.3	5.1	7.1	34.76	3.18	38.83	6.35	124.52	11.27	1.84	292.15	3.06	41.46	51.62	0.0443	0.0096	0.0011	0.001	11.89	196	107	2.386	0.045	0.214
168	2017-04-14	M	87	27.1	10	25	1.62	1.22	14.99	25.76	0.101	0.13	0.231	0.229	8.81	3.35	5.46	220.741	198.67	35.19	34.79	8.27	0.45	5.48	63.36	27.46	11.11	7.02	31.57	3.13	53.95	10.3	92.68	9.96	1.9	350.25	2.62	40.47	37.51	0.0061	0.0059	0	0	12.67	200	107	2.321	0.048	0.226
169	2017-04-04	F	77	24.2	10.4	25	1.6	1.07	15.45	39.97	0.251	0.157	0.408	0.28	25.12	3.35	21.77	283.278	254.95	51.38	47.14	31.8	1.58	4.99	40.16	35.17	22.75	10.11	49.8	3.51	243.47	19.06	83.78	34.92	2.73	106.79	6.39	64.69	54.2	0.0002	0.0012	0	0	31.97	356	254	1.201	0.067	0.152
170	2017-04-04	F	77	25.3	10.1	25	1.36	1.17	15.19	22.71	0.104	0.108	0.212	0.212	7.9	1.32	6.58	233.472	210.12	34.16	33.75	21.71	0.65	3.01	42.03	23.51	10.79	8.4	47.58	3.01	86.15	9.44	87.46	20.27	2.22	171.57	4.56	45.92	40.16	0.0077	0.0001	0.0001	0.0001	9.68	178	46	2.405	0.062	0.346
171	2017-04-04	F	77	22.6	10.4	25	1.75	1.43	16.53	36.92	0.101	0.184	0.285	0.284	14.44	3.36	11.07	286.692	258.02	47.89	47.48	26.76	1.08	4.04	38.22	25.58	14.29	10.87	52.33	4.02	130.82	12.79	89.49	32.91	3.22	143.2	5.14	55.86	49.99	0.0004	0	0.0001	0.0002	17.58	246	125	2.016	0.059	0.217
172	2017-04-06	F	79	19.9	9.9	25	1.43	1.1	14.46	34.77	0.105	0.249	0.354	0.329	15.05	4.68	10.37	159.363	143.43	38.41	36.9	29.07	1.34	4.6	37.11	32.15	15.85	6.71	53.9	3.82	149.13	13.82	87.22	19.81	1.84	131.49	5.39	49.28	42.99	0	0	0	0	20.21	275	164	1.688	0.06	0.229
173	2017-04-06	F	79	19.3	9.7	25	1.37	1.11	14.44	36.39	0.186	0.166	0.352	0.246	17.31	3.08	14.23	233.256	209.93	41.62	39.2	19.8	0.79	4.01	46.99	29.29	10.92	11.43	42.56	2.95	94.79	10.19	93.31	32.61	3.5	172.37	4.65	37.27	34.78	0	0	0	0	20.94	263	211	1.631	0.056	0.204
174	2017-04-07	F	80	17.4	9.3	25	1.71	1.23	13.28	20.78	0.14	0.288	0.429	0.283	9.91	2.99	6.93	95.55	85.99	21.43	19.24	19.58	3.07	15.68	38.99	61.59	15.06	8.35	51.3	6.1	114.5	15	99.61	18.9	2.47	210.67	3.82	24.45	24.35	0.0037	0	0	0	15.48	210	90	1.476	0.07	0.28
175	2017-04-07	F	80	25.6	9.6	25	1.46	1.08	14.85	15.99	0.214	0.109	0.323	0.311	11.77	0.95	10.83	167.126	150.41	34.75	34.34	15.49	0.19	1.25	45.84	9.58	5.53	10.45	43.63	2.8	31.69	4.46	80.63	21.13	2.97	237.92	3.55	57.78	46.59	0.1198	0.2879	0.0406	0.0042	12.63	212	43	2.366	0.065	0.281
176	2017-04-07	F	80	19.5	9.5	25	1.6	1.04	14.33	19.62	0.358	0.132	0.49	0.484	19.59	1.39	18.19	168.248	151.42	32.81	32.27	18.68	0.42	2.23	45.69	17.26	7.65	10.92	43.77	2.77	59.3	6.95	90.8	31.21	3.66	190.49	4.27	44.33	40.25	0.0132	0.0025	0.0018	0.001	12.88	209	89	2.145	0.054	0.276
177	2017-04-11	F	84	21	9.5	25	1.57	1.23	15.07	44.48	0.092	0.308	0.4	0.386	21.69	7.41	14.28	161.678	145.51	50.56	49.28	13.57	0.45	3.36	54.78	21.28	11.93	15.83	36.51	2.91	64.16	8.63	72.34	29.94	4.03	232.53	3.72	56.06	40.55	0.0003	0	0	0	6.4	154	33	2.78	0.062	0.484
178	2017-04-11	F	84	18	9.3	25	1.4	1.18	15.14	31.9	0.096	0.214	0.31	0.277	11.92	3.48	8.45	203.567	183.21	34.67	33.6	38.7	0.46	1.89	38.14	12.46	4.68	10.06	52.44	2.46	60.09	4.07	86.93	36.37	2.46	83.06	7.38	37.57	32.66	0	0	0	0	22.14	283	195	1.893	0.06	0.186
179	2017-04-13	F	86	26.7	10.3	25	1.6	1.3	15.51	33.26	0.382	0.132	0.514	0.3	31.25	2.38	28.88	283.816	255.43	50.2	44.66	28.31	0.56	1.96	33.83	19.36	8.42	6.57	59.11	2.99	69.03	7.21	85.56	16.57	1.73	149.69	4.79	43.52	37.24	0.0004	0.0001	0	0	22.34	294	144	1.569	0.066	0.227
180	2017-04-13	F	86	21.1	9.8	25	1.38	1.02	14.73	34.52	0.145	0.257	0.402	0.26	15.25	4.57	10.68	140.5	126.45	35.23	30.88	28.81	0.87	3.01	40.08	25.18	9.56	11.39	49.9	2.97	102.51	8.87	92.84	29.57	2.56	123.27	5.77	37.97	35.25	0.0004	0	0	0	24.21	306	156	1.495	0.064	0.2
181	2017-04-13	F	86	26.1	10.4	25	1.85	1.26	15.7	42.56	0.025	0.223	0.248	0.247	11.7	4.92	6.77	192.302	173.07	45.82	45.61	17.65	0.97	5.5	41.23	33.93	20.49	8.92	48.5	3.85	120.54	16.56	80.79	19.08	2.62	226.24	3.64	60.41	48.81	0.0045	0.0011	0	0	16.76	242	107	1.967	0.066	0.274
182	2017-04-14	F	87	26.5	10.3	25	1.73	1.48	15.83	31.88	0.639	0.155	0.794	0.269	40.39	2.67	37.72	225.918	203.33	45.93	33.85	37.35	0.89	2.37	34.71	21	11.89	20.08	57.62	3.17	141.36	10.9	91.71	64.01	4.94	96.63	6.48	56.62	51.92	0.0001	0	0.0001	0.0001	34.38	377	204	0.712	0.072	0.162
183	2017-04-14	F	87	33	10.8	25	1.71	1.4	16.74	59.43	0.148	0.251	0.399	0.37	30.5	8.14	22.36	261.728	235.56	65.66	64.5	35.39	1.22	3.43	28.92	30.81	22.31	9.09	69.16	3.7	203	19.83	88.88	29	2.83	126.25	5.12	72.43	64.38	0.0026	0.0028	0	0	28.85	343	183	1.616	0.073	0.173
184	2017-04-14	F	87	25.3	9.5	25	1.52	1.18	15.41	32.86	0.095	0.135	0.23	0.227	11.06	2.4	8.66	273.969	246.57	43.78	43.28	22.44	0.73	3.26	40.3	24.96	12.1	7.1	49.63	3.16	89.71	9.92	81.97	16.58	1.83	171.52	4.52	48.48	39.74	0.0012	0.0007	0	0	18.46	250	155	2.073	0.061	0.221
185	2017-06-19	M	90	24.7	10.1	26	1.37	1.08	14.8	15.47	0.148	0.07	0.218	0.208	7.72	0.57	7.15	261.829	235.65	31.38	31.06	15.45	0.8	5.9	34.11	34.29	16.1	5.02	58.63	4.39	65.96	12.51	77.69	6.24	1.18	320.73	2.64	46.96	36.49	0.0295	0.0024	0	0.0007	6.64	140	39	2.912	0.047	0.362
186	2017-06-19	M	90	27.5	10.3	26	1.49	1.28	15.13	28.14	0.06	0.148	0.208	0.198	7.47	2.25	5.21	216.93	195.24	33.51	32.26	18.88	0.95	5.05	48.45	32.29	15.28	3.96	41.28	3.25	128.36	14.03	91.83	9.95	1.09	177.37	4.57	47.32	43.46	0.0434	0.0027	0.0015	0.0005	15.93	221	211	2.262	0.045	0.176
187	2017-06-19	M	90	26.9	10.4	26	1.51	1.35	15.65	25.77	0.072	0.132	0.204	0.204	6.84	1.9	4.93	215.581	194.02	29.86	29.86	27.44	0.52	1.91	40.68	13.9	6.79	7.31	49.17	3.36	69.55	6.23	91.76	24.4	2.19	130.03	5.58	48.84	44.82	0.008	0.0306	0.0066	0.0026	18.28	239	168	1.731	0.051	0.203
188	2017-06-19	M	90	31.8	10.4	26	1.4	1.3	15.6	38.86	0.09	0.179	0.269	0.261	13.02	3.76	9.26	243.825	219.44	43.79	41.06	12.77	0.25	1.98	52.14	15.37	3.94	10.14	38.36	2.44	20.28	3.05	77.36	16.05	2.41	262.09	3.33	25.61	19.81	0.0289	0.2024	0.0704	0.0305	11.7	183	97	2.212	0.049	0.29
189	2017-06-20	M	91	30.4	10.4	26	1.55	1.25	15.72	36.85	0.013	0.192	0.205	0.205	8.23	3.83	4.4	215.99	194.39	38.41	38.41	17.22	0.69	4.02	36.19	34.01	14.02	7.81	55.26	3.21	71.84	11.52	82.18	12.12	1.94	265.55	3.12	41.23	35.88	0	0.0002	0	0	11.3	179	88	2.291	0.05	0.281
190	2017-06-20	M	91	29.4	10.2	26	1.88	1.36	15.37	20.75	0.127	0.107	0.234	0.222	8.65	1.11	7.54	210.3	189.27	34.16	34.16	15.57	0.67	4.32	49.56	24.62	15.98	5.23	40.35	2.95	112.52	14.58	91.23	11.93	1.55	218.76	3.86	53.94	49.21	0.0056	0.0158	0.1139	0.0134	14.87	210	164	2.259	0.046	0.189
191	2017-06-20	M	91	31	10.6	26	1.72	1.21	15.4	35.48	0.063	0.168	0.231	0.222	10.18	3.16	7.02	246.475	221.83	40.56	39.92	9.49	0.31	3.26	46.31	26.14	9	6.6	43.19	2.69	35.44	8.06	89.56	13.5	3.07	411.71	2.2	34.43	30.84	0.0013	0.0005	0	0	18.02	247	125	1.967	0.061	0.22
192	2017-06-20	M	91	34	10.2	26	1.54	1.3	14.58	41.11	0.192	0.33	0.522	0.422	26.71	7.22	19.49	141.219	127.1	45.48	42.78	NA	NA	NA	NA	NA	NA	NA	NA	NA	NA	NA	NA	NA	NA	NA	NA	NA	NA	0.0162	0.0227	0.0082	0.0076	25.67	295	258	1.389	0.054	0.149
193	2017-06-21	M	92	22	9.7	26	1.56	1.25	14.82	24.78	0.242	0.141	0.384	0.317	14.66	1.93	12.72	196.131	176.52	33.4	28.48	19.93	1.39	6.97	35.17	53.15	19.81	4.91	56.86	3.73	116.54	16.62	83.9	9.2	1.31	228.41	3.5	37.27	31.27	0.041	0.0273	0.0436	0.0287	10.32	169	68	2.794	0.051	0.251
194	2017-06-21	M	92	28.1	10	26	1.58	1.21	15.17	23.16	0.092	0.143	0.235	0.232	8.15	1.82	6.33	181.764	163.59	32.69	31.8	11.87	0.44	3.73	49.52	24.61	8.37	7.04	40.39	3.02	47.53	8.09	96.63	8.64	1.47	299.87	2.94	33.99	32.85	0.1054	0.2395	0.0369	0.0076	12.73	183	84	2.023	0.054	0.271
195	2017-06-21	M	92	31.9	10.6	26	1.74	1.25	16.33	32.8	0.003	0.212	0.215	0.208	7.51	3.88	3.63	170.993	153.89	33.77	32.92	6.04	0.55	9.07	70.87	40.07	19.64	3.27	28.22	3.22	80.27	18.74	95.42	4.72	1.1	438.82	2.14	49.02	46.78	0.0019	0.0003	0.0003	0	7.48	141	47	2.587	0.058	0.377
196	2017-06-21	M	92	32	10	26	1.45	1.26	15.27	32.97	0.097	0.182	0.28	0.267	13.28	3.27	10.02	208.831	187.95	44.75	43.81	11.22	0.54	4.77	63.61	27.2	10.02	6.49	31.44	2.77	63.38	916	91.39	14.14	1.98	248.74	3.57	36.84	33.67	0.1221	0.1594	0.1823	0.1574	14.48	214	224	2.339	0.044	0.186
197	2017-06-22	M	93	30.7	10.6	26	1.78	1.2	15.59	37.56	0.117	0.196	0.312	0.297	16.37	4.11	12.25	208.945	188.05	47.38	45.08	7.86	0.46	5.84	39.71	44.29	16.57	1.23	50.37	3.28	46.76	14.99	90.48	1.73	0.55	590.74	1.56	37.4	33.84	0.0001	0	0	0	7.61	152	37	2.468	0.051	0.355
198	2017-06-22	M	93	27.7	10.2	26	1.62	1	14.57	18	0.356	0.089	0.445	0.333	17.24	0.9	16.34	217.264	195.54	33.16	29.95	15.07	0.29	1.92	36.61	17.46	4.82	8.44	54.62	2.99	21.49	3.89	80.8	12.7	2.3	307.74	2.76	27.59	22.29	0.0483	0.054	0.0362	0.0858	12	186	85	2.21	0.058	0.336
199	2017-06-22	M	93	31.8	10.5	26	1.68	1.31	16.3	21.85	0.142	0.108	0.25	0.243	12.6	1.29	11.31	227.948	205.15	48.89	48.32	15.29	0.68	4.48	44.72	26.82	8.24	4.49	44.72	3.77	52.43	7.67	93.09	6.74	0.98	247.8	3.42	30.71	28.59	0.0107	0.0211	0.0176	0.006	15.69	217	175	2.355	0.048	0.186
200	2017-06-22	M	93	24.2	10.1	26	1.53	1.16	15.08	31.15	0.004	0.203	0.207	0.194	7.1	3.65	3.45	169.031	152.13	33.25	32.15	11.41	0.63	5.54	61.57	28.63	13.44	6.48	32.48	3.14	83.7	11.91	88.62	11.28	1.61	252.12	3.51	46.94	41.6	0.0273	0.0132	0.0021	0.0021	13.99	204	143	2.287	0.049	0.219
201	2017-06-19	F	90	18.7	9.3	26	1.31	1.09	15.3	24.72	0.087	0.155	0.243	0.243	8.16	2.1	6.05	176.047	158.44	29.88	29.64	13.79	0.44	3.23	51.43	22.87	8.48	8.89	38.89	2.76	62.03	8.74	103.11	20.01	2.82	243.09	3.55	37.09	38.24	0.0002	0	0	0	9.71	165	81	2.558	0.05	0.267
202	2017-06-19	F	90	19	9.2	26	1.38	1.15	14.29	17.69	0.121	0.091	0.212	0.209	6.85	0.9	5.96	212.934	191.64	29.8	28.6	18.64	1	5.35	42.32	41.98	31.85	9.73	47.25	3	241.75	30.64	96.21	19.48	2.47	206.25	3.94	75.85	72.98	0.001	0.0032	0	0	10.35	168	69	2.37	0.055	0.308
203	2017-06-20	F	91	22.2	9.9	26	1.43	1.19	15.27	16.58	0.337	0.083	0.42	0.288	20.59	0.79	19.8	211.188	190.07	44.16	38.25	20.03	0.38	1.92	42.82	16.53	8.59	16.02	46.7	2.68	63.59	7.41	86.26	40.28	4.69	186.47	4.29	51.99	44.85	0.0061	0.0002	0	0	12.9	222	100	2.34	0.057	0.303
204	2017-06-19	F	90	34.2	11	26	1.51	1.39	16.72	32.39	0.128	0.119	0.248	0.222	12.67	2.17	10.5	295.86	266.27	45.01	43.22	30.64	1.05	3.44	40.48	25.45	12.3	9.26	49.4	3.34	125.5	11.12	82.24	26.95	2.17	111.82	6.2	48.34	39.76	0	0	0	0	21.23	274	146	1.612	0.061	0.205
205	2017-06-19	F	90	19.2	9.3	26	1.16	1.38	14.4	18.02	0.129	0.112	0.241	0.241	9.1	1.12	7.98	176.434	158.79	35.88	35.71	NA	NA	NA	NA	NA	NA	NA	NA	NA	NA	NA	NA	NA	NA	NA	NA	NA	NA	0.2348	0.4364	0.6404	0.6808	17.23	246	152	2.125	0.057	0.229
206	2017-06-20	F	91	28.3	10.1	26	1.52	1.25	15.45	15.43	0.257	0.098	0.355	0.335	13.36	0.83	12.52	178.301	160.47	35.92	33.57	10.02	0.58	5.76	46.07	36.79	18.36	5.57	43.41	3.4	70.99	15.38	83.79	6.81	1.47	389.94	2.31	49.91	41.82	0.0797	0.1827	0.038	0.0001	7.65	158	36	2.668	0.055	0.39
207	2017-06-20	F	91	21	9.4	26	1.45	1.27	14.46	12.29	0.106	0.077	0.184	0.178	4.91	0.53	4.38	177.224	159.5	26.38	25.58	53.92	1.16	2.15	28.76	23.66	10.37	5.85	69.54	3.11	157.97	10.18	98.25	24.04	1.55	59.42	7.75	43.82	43.05	0.0017	0	0	0	32.13	364	206	1.047	0.066	0.154
208	2017-06-20	F	91	22.4	9.4	26	1.55	1.2	15.35	NA	0	NA	0.177	0.177	6.15	6.15	0	198.403	178.56	35.5	35.5	31.89	1.78	5.59	35.52	44.27	23.93	8.45	56.3	3.52	254.95	22.51	94.05	24.28	2.14	120.25	5.66	54.06	50.84	0.0035	0	0	0	21.9	283	129	1.303	0.062	0.222
209	2017-06-21	F	92	19.4	9.7	26	1.5	1.16	14.77	40.18	0.155	0.253	0.409	0.286	18.79	5.08	13.71	178.113	160.3	42.8	36.05	17.36	0.86	4.94	48.38	31.11	12.33	8.71	41.34	3.33	104.76	12.47	101.16	17.91	2.13	196.78	4.2	39.63	40.09	0	0	0	0	13.52	212	87	2.218	0.054	0.25
210	2017-06-21	F	92	28.9	10.6	26	1.52	1.3	15.92	14.72	0.188	0.101	0.288	0.277	10.16	0.82	9.35	162.005	145.8	35.07	34.37	22.09	1.03	4.64	43.6	34.25	18.73	7.11	45.86	3.1	180.42	18.73	99.99	20.05	2.08	161.72	4.82	54.68	54.68	0.0013	0.0001	0	0	14.08	218	110	2.58	0.059	0.242
211	2017-06-21	F	92	24.2	9.8	26	1.57	1.29	15.09	35.17	0.106	0.162	0.269	0.235	12.69	3.13	9.56	245.762	221.19	42.03	40.32	12.23	0.62	5.1	45.45	27.39	16.77	7.08	44	4.05	44.43	16.99	101.28	10.79	1.94	315.77	2.78	61.22	62.01	0.1933	0.213	0.0254	0.0112	9.66	174	50	1.993	0.054	0.321
212	2017-06-21	F	92	18.9	9.6	26	1.44	1.1	14.82	5.08	0.094	0.026	0.121	0.114	2.19	0.08	2.11	208.066	187.26	17.36	17.04	26.56	0.62	2.33	52.44	15.28	6.02	10.92	38.14	2.87	86.07	6.18	102.63	42.06	3.02	105.46	6.96	39.41	40.53	0	0	0	0	15.41	222	170	2.124	0.051	0.216
213	2017-06-22	F	93	16.9	10	26	1.66	1.37	15.41	14.63	0.229	0.089	0.318	0.307	10.79	0.7	10.09	189.395	170.46	31.44	30.64	15.14	0.44	2.89	43.83	20.64	5.62	8.65	45.62	3.16	37.09	5.59	99.42	17.22	2.59	255.68	3.32	27.23	27.07	0	0	0	0	13.22	189	98	2.087	0.055	0.258
214	2017-06-22	F	93	21.3	9.7	26	1.55	1.16	15.08	47.04	0.075	0.181	0.255	0.24	14.53	4.48	10.05	312.427	281.18	53.28	49.31	18.33	0.47	2.56	44.68	19	9.45	9.98	44.76	3.04	75.49	9.22	97.51	23.72	2.9	199.41	4.09	49.75	48.51	0.0007	0	0	0	29.74	344	144	0.946	0.071	0.193
215	2017-06-22	F	93	22.9	9.7	26	1.53	1.05	15.39	24.87	0.144	0.173	0.317	0.306	11.57	2.4	9.17	155.196	139.68	32.75	31.44	15.34	1.03	6.7	59.04	36.6	22.69	11.96	33.88	3.12	205.57	22.69	100.02	29.85	3.29	186.91	4.53	61.99	62.01	0.0151	0.0117	0.0002	0	13.14	189	143	2.069	0.049	0.261
216	2017-06-22	F	93	32	10.4	26	1.74	1.4	16.23	48.52	0.049	0.174	0.223	0.214	13.61	4.88	8.72	301.563	271.41	56.68	54.9	40.22	1.25	3.12	33.92	26.79	13.82	7.8	58.95	3.33	180.92	13.26	95.95	29.27	2.14	87.61	6.82	51.57	49.48	0.0009	0	0	0	37.97	413	207	0.228	0.075	0.162
217	2017-07-10	M	90	30.2	10.4	26	1.78	1.44	15.83	33.16	0.101	0.197	0.298	0.205	25.05	10.76	14.28	184.373	165.94	34.17	31.04	6.65	0.2	3.09	64.49	16.87	10.31	5.12	31.01	2.89	42.15	9.83	95.4	5.9	1.38	435.49	2.14	61.09	58.28	0.0014	0.0133	0.0055	0	12.71	194	110	2.326	0.049	0.234
218	2017-07-10	M	90	27.5	10.3	26	1.45	1.3	15.88	28.69	0.033	0.141	0.174	0.173	12.4	6.23	6.16	228.239	205.42	33.49	33.22	11.44	0.42	3.64	39.5	31.76	8.85	13.91	50.63	2.88	31.63	7	79.12	15.82	3.5	391.99	2.26	27.86	22.04	0.0152	0.0186	0.0184	0.17	5.91	131	44	2.231	0.052	0.567
219	2017-07-10	M	90	28.6	10.3	26	1.78	1.18	14.92	30.29	0.196	0.253	0.449	0.433	38.53	11.32	27.21	176.843	159.16	35.48	34.71	6.16	0.17	2.82	52.86	19.77	8.33	5.31	37.83	2.65	25.43	7.81	93.79	5.56	1.71	576.56	1.63	42.12	39.51	0.0886	0.1386	0.0849	0.0867	6.79	134	38	2.961	0.051	0.338
220	2017-07-12	M	92	25.5	10	26	1.51	1.13	14.68	28.73	0.207	0.248	0.455	0.418	38.73	11.32	27.41	131.101	117.99	33.28	32.85	17.29	0.87	5.02	50.37	27.12	14.41	7.54	39.71	3.65	112.17	12.88	89.38	17.19	1.97	189.94	4.35	53.12	47.48	0.0004	0.0033	0.0018	0.0058	12.28	181	102	2.426	0.056	0.297
221	2017-07-10	M	90	33.2	10.3	26	1.73	1.35	16.43	34.17	0.134	0.191	0.325	0.264	30.12	10.63	19.5	196.939	177.25	40.27	36.91	13.96	0.65	4.66	44.68	35.09	17.02	5.29	44.76	2.96	93.34	14.96	87.91	9.44	1.51	275.9	3.12	48.51	42.64	0.1844	0.1292	0.0527	0.038	7.14	137	60	2.37	0.047	0.385
222	2017-07-11	M	91	22.3	9.8	26	1.65	1.26	14.86	24.92	0.169	0.133	0.302	0.288	27.24	5.03	22.21	205.133	184.62	38.31	37.32	5.64	0.13	2.29	43.22	18.94	4.05	2.48	46.27	2.8	10.18	4.18	103.2	2.55	1.04	774.51	1.22	21.38	22.07	0	0	0	0	9.25	158	70	2.608	0.044	0.255
223	2017-07-11	M	91	30.1	10.3	26	1.5	1.27	15.5	37.44	0.361	0.206	0.567	0.261	65.05	12.36	52.69	202.915	182.62	42.27	37.16	11.36	0.09	0.76	47.38	7.01	1.29	8	42.21	2.28	6.31	1.17	90.79	11.36	2.11	329.34	2.69	18.43	16.73	0.0689	0.0396	0.0148	0.0105	12.33	190	93	2.258	0.051	0.244
224	2017-07-11	M	91	25.3	10	26	1.65	1.3	15.72	36	0.156	0.172	0.328	0.306	33.75	9.3	24.44	236.974	213.28	43.34	41.96	7.26	0.37	5.11	68.53	25.44	9.29	5.27	29.18	2.96	42.3	8.5	91.47	7.61	1.53	372.58	2.49	36.51	33.4	0.0027	0	0	0	6.79	145	72	2.998	0.042	0.264
225	2017-07-11	M	91	23.2	9.8	26	1.44	1.08	15.01	34.79	0.114	0.176	0.29	0.288	27.6	9.37	18.23	224.506	202.06	43.28	41.85	14.62	0.69	4.71	56.67	28.19	13.7	1.44	35.29	2.95	107.91	13.02	95.04	3.45	0.42	206.07	4.14	48.61	46.2	0.0024	0.0046	0.0015	0.0041	16.51	225	149	2.094	0.055	0.22
226	2017-07-12	M	92	29.5	10.3	26	1.61	1.2	16.17	33.47	0.035	0.15	0.185	0.185	14.87	7.61	7.26	272.91	245.62	38.98	38.55	11.48	0.26	2.31	44.92	21.58	6.62	2.73	44.52	2.41	33.5	6.49	98.08	4.41	0.85	343.16	2.58	30.67	30.09	0.0234	0.0252	0.0027	0.0005	11.94	191	121	2.556	0.047	0.22
227	2017-07-12	M	92	26.4	10.5	26	1.7	1.27	16.12	30.58	0.073	0.154	0.227	0.225	17.89	7.14	10.75	223.389	201.05	36.03	35.75	6.69	0.16	2.44	45.14	19.79	9.44	4.78	44.3	2.77	28.09	9.3	98.48	3.9	1.29	617.65	1.51	47.69	46.97	0.0399	0.1124	0.1332	0.0606	5.4	134	35	3.293	0.05	0.358
228	2017-07-12	M	92	20.6	9.4	26	NA	NA	NA	7.77	0.306	0.148	0.454	0.453	17.95	1.77	16.18	56.721	51.05	20.02	19.92	8.5	0.61	7.15	64.04	34.22	15.3	1.89	31.23	3.3	77.06	14.16	92.54	3.8	0.7	336.24	2.72	44.7	41.37	0.1939	0.256	0.1652	0.0457	6.31	134	49	2.67	0.046	0.373
229	2017-07-13	M	93	24.4	9.7	26	1.55	1.2	14.42	NA	0	NA	0.169	0.169	6.54	6.54	0	160.181	144.16	27.51	27.51	15.85	0.49	3.13	40.96	25.83	11.19	8.41	48.82	2.87	77.46	11.93	106.64	14.41	2.22	259.24	3.24	43.32	46.19	0.1214	0.0092	0.0038	0.0046	17.42	230	173	1.694	0.049	0.212
230	2017-07-13	M	93	29.1	10.4	26	1.7	1.2	15.99	26.9	0.057	0.133	0.19	0.19	14.53	5.16	9.37	219.248	197.32	38.28	38.28	11.16	0.65	5.86	55.05	30.8	13.21	4.52	36.33	3.45	87.19	14.19	107.41	7.85	1.28	289.25	3.07	42.9	46.08	0.0044	0.001	0.0004	0.0011	14.52	208	159	2.365	0.051	0.202
231	2017-07-13	M	93	22.7	9.4	26	1.52	1.16	14.85	32.11	0.626	0.205	0.831	0.431	82.89	9.83	73.07	178.093	160.28	36.48	29.7	11.84	0.48	4.06	54.98	26.58	10	5.22	36.38	2.79	65.38	10.04	100.4	10.32	1.59	270.94	3.25	37.65	37.8	0.071	0.126	0.3224	0.1408	10.23	170	70	2.682	0.054	0.281
232	2017-07-13	M	93	29.3	10.1	26	1.8	1.3	16	22.68	0.083	0.117	0.2	0.198	15.09	4.34	10.74	210.158	189.14	33.72	33.52	10.71	0.45	4.24	53.84	25	11.8	7.75	37.15	3.18	64.2	11.13	94.3	13.76	2.38	309.67	2.88	47.22	44.53	0.1658	0.0551	0.0184	0.0109	5.28	128	34	3.399	0.047	0.294
233	2017-07-10	F	90	27.4	10	26	1.52	1.24	14.74	33.02	0.091	0.16	0.251	0.251	12	2.9	9.1	228.728	205.85	44.02	44.02	21.84	1.62	7.42	37.6	45.19	26.53	12.26	53.19	4.37	199.04	24.24	91.36	31.03	3.78	190.34	4.11	58.7	53.63	0	0.0027	0	0	17.32	243	76	1.713	0.068	0.289
234	2017-07-10	F	90	23.2	10.3	26	1.61	1.18	15.2	NA	0	NA	0.177	0.177	8.11	8.11	0	258.205	232.38	44.97	44.75	9.58	0.51	5.29	49.6	31.96	17.82	6.43	40.32	3.28	83.12	17.49	98.18	7.76	1.63	380.56	2.38	55.74	54.73	0.0282	0.0242	0.0317	0.0086	20.67	277	144	2.045	0.064	0.21
235	2017-07-10	F	90	24.1	9.9	26	1.55	1.19	15.2	38.82	0.003	0.166	0.169	0.169	7.19	3.57	3.62	262.115	235.9	41.4	41.35	15.98	0.49	3.1	57.91	19.74	9.05	3.69	34.53	2.72	86.98	9.4	103.8	12.85	1.39	181.58	4.63	45.86	47.6	0.0001	0	0	0	6.18	145	28	1.706	0.056	0.759
236	2017-07-10	F	90	22.2	9.4	26	1.54	1.17	15.38	33.94	0.088	0.165	0.253	0.207	9.52	3.04	6.48	231.849	208.66	39.07	28.51	20.22	0.72	3.55	36.03	26.27	15.45	14.4	55.5	3.7	113.17	15.53	100.52	28.63	3.93	218.95	3.64	58.81	59.11	0	0.001	0	0.0031	8.97	169	54	3.041	0.056	0.289
237	2017-07-11	F	91	18.6	9.2	26	1.5	1.75	14.13	34.63	0.033	0.204	0.237	0.237	9.22	3.81	5.41	190.642	171.58	35.9	35.9	28.79	0.6	2.07	45.23	16.99	7.02	4.72	44.21	2.64	86.62	6.65	94.68	16.87	1.29	109.36	6.51	41.34	39.15	0	0	0	0	32.76	356	246	0.427	0.062	0.16
238	2017-07-11	F	91	22.4	9.9	26	1.6	1.19	15.46	30.84	0.087	0.157	0.244	0.244	10.6	2.65	7.95	217.526	195.77	40.25	40.14	29.31	0.78	2.66	45.69	19.4	7.61	11.09	43.77	2.89	111.27	8.31	109.12	39.41	2.94	105.54	6.7	39.24	42.82	0	0	0	0	15.51	223	126	2.499	0.058	0.222
239	2017-07-11	F	91	21.1	9.8	26	1.5	1.16	15.15	28.16	0.171	0.109	0.28	0.263	16.29	1.68	14.61	289.907	260.92	53.14	50.73	42.98	0.41	0.96	26.37	14.47	3.74	7.97	75.85	2.48	44.64	3.94	105.39	28.95	2.55	100.64	5.67	25.84	27.23	0	0	0	0	36.49	408	165	0.647	0.078	0.174
240	2017-07-11	F	91	23.6	9.7	26	1.43	1.32	15.17	42.99	0.068	0.193	0.26	0.258	14.12	4.18	9.93	280.489	252.44	51.44	51.13	26.21	0.59	2.25	38.73	20.66	10.37	8.74	51.63	2.79	82.83	8.16	78.66	31.12	2.97	145.39	5.07	50.21	39.49	0.0111	0.0008	0.0002	0.0001	17.23	244	112	2.334	0.067	0.234
241	2017-07-12	F	92	20.9	9.3	26	1.38	1.08	14.38	29.43	0.017	0.151	0.168	0.168	5.59	2.37	3.22	221.567	199.41	32.26	32.26	14.16	1.58	11.18	57.25	57.43	39.2	9.75	34.93	3.42	289.47	35.69	91.05	34.49	4.25	211.68	4.05	68.27	62.16	0.014	0.0049	0.0013	0.001	4.97	141	29	3.551	0.045	0.38
242	2017-07-12	F	92	21.5	9.7	26	1.43	1.2	15.66	40.05	0.322	0.186	0.508	0.26	27.42	4.05	23.37	238.883	214.99	45.1	39.62	31.26	1.16	3.7	37.23	26.92	14.27	7.22	53.72	3.63	154.3	13.26	92.86	22.19	1.91	118.11	5.82	53.04	49.25	0.0012	0.2195	0.0571	0.0097	20.33	275	130	1.846	0.063	0.222
243	2017-07-12	F	92	22.8	9.9	26	1.58	1.3	15.66	35.1	0.086	0.133	0.219	0.219	11.07	2.52	8.55	298.044	268.24	45.44	45.31	11.32	0.8	7.09	41.21	48.62	25.75	5.68	48.53	3.54	114.94	24.63	95.67	8.62	1.85	380.1	2.33	52.95	50.66	0.0351	0.0664	0.0125	0.0025	27.58	327	123	0.948	0.075	0.225
244	2017-07-12	F	92	23.3	9.7	26	1.57	1.2	15.22	26.63	0.261	0.123	0.385	0.283	19.2	1.83	17.36	234.081	210.67	44.22	39.21	19.72	0.52	2.64	45.14	17.63	7.47	10.27	44.31	3.25	67.4	7.57	101.38	25.92	2.91	180.32	4.45	42.36	42.94	0.0106	0.0019	0.0001	0	15.1	223	87	2.084	0.062	0.271
245	2017-07-13	F	93	23.3	10.6	26	1.65	1.3	16.11	18.09	0.085	0.107	0.192	0.191	5.47	1.09	4.38	191.618	172.46	26.34	25.85	21.68	1.54	7.1	43.55	44.55	29.78	8.38	45.93	3.68	241.84	25.61	86.01	27.15	2.88	165.91	4.72	66.85	57.5	0.0082	0.0223	0.0003	0	20.71	260	166	1.403	0.057	0.201
246	2017-07-13	F	93	23.2	9.9	26	1.55	1.2	15.7	27.71	0.202	0.249	0.451	0.436	17.46	3.45	14.01	114.741	103.27	34.55	33.92	27.93	1.26	4.5	32.81	33.57	15.78	7.56	60.95	4	138	15.05	95.38	17.74	1.93	157.23	4.58	47.02	44.85	0.1439	0.0348	0.006	0.0039	19.71	248	137	1.552	0.059	0.223
247	2017-07-13	F	93	27.6	10	26	1.51	1.3	15.68	24.29	0.052	0.124	0.176	0.174	6.11	1.65	4.45	216.491	194.84	34	33.84	16.88	0.59	3.5	43.18	25.88	9.77	8.66	46.31	3.13	65.1	8.93	91.41	20.87	2.86	228.03	3.64	37.74	34.5	0.0062	0.1554	0.0583	0.0002	9.92	172	46	2.486	0.058	0.306
248	2017-07-13	F	93	23.7	9.7	26	1.6	1.28	15.83	34.95	0.077	0.141	0.218	0.213	10.22	2.7	7.52	272.26	245.03	42.25	41.6	24.59	2.08	8.45	44.6	45.65	33.54	6.12	44.84	4.11	373.2	34.02	101.42	21.12	1.92	137.48	5.48	73.48	74.53	0.003	0.0007	0.0007	0	20.24	267	89	1.019	0.069	0.292
249	2017-09-19	M	84	31.7	10.6	27	1.89	1.42	15.6	6.66	0.507	0.051	0.559	0.515	18.28	0.19	18.09	141.846	127.66	32.6	27.1	9.99	0.54	5.43	51.28	34	12.84	2.12	39	3.11	63.18	12.33	95.99	3.08	0.6	351.3	2.56	37.78	36.26	0.0032	0.0087	0.0093	0.0011	15.61	207	126	1.734	0.053	0.237
250	2017-09-19	M	84	30.3	10.7	27	1.55	1.22	16.37	13.27	0.105	0.092	0.197	0.196	5.28	1.22	4.06	177.574	159.82	25.76	25.18	10.1	0.39	3.82	56.08	24.93	9.12	6.45	35.66	2.76	53.12	9.38	102.77	10.15	1.79	317.34	2.83	36.6	37.61	0.0004	0.0004	0	0.0004	9.59	162	91	2.129	0.054	0.37
251	2017-09-19	M	84	27.4	10	27	1.65	1.05	14.91	11.84	0.253	0.092	0.346	0.345	10.77	1.09	9.68	158.454	142.61	28.15	27.77	20.08	0.72	3.59	42.59	29.75	12.77	7.95	46.96	2.84	98.53	11.52	90.15	18.69	2.18	186.82	4.28	42.94	38.71	0.0069	0.0089	0.002	0.0025	15.3	212	162	1.865	0.047	0.21
252	2017-09-19	M	84	26.8	10.1	27	1.61	1.25	15.11	11.48	0.073	0.079	0.152	0.152	3.13	0.54	2.59	147.784	133.01	19.41	19.41	13.54	0.5	3.71	59	22.14	11.92	5.34	33.9	2.79	86.07	10.77	90.37	15.19	1.9	216.38	3.99	53.83	48.64	0.0103	0.0052	0.0019	0.0011	6.76	135	59	2.723	0.049	0.414
253	2017-09-20	M	85	25.8	10.3	27	1.51	1.26	15.83	15.79	0.056	0.076	0.132	0.129	3.49	0.7	2.8	230.979	207.88	26.39	25.05	14.53	0.47	3.24	54.25	21.13	9.98	9.38	36.87	2.81	64.45	8.17	81.87	18.01	2.28	216.82	3.94	47.25	38.69	0.0103	0.0011	0.0085	0.0154	14.78	209	163	2.28	0.049	0.209
254	2017-09-20	M	85	27.9	10.2	27	1.5	1.21	15.2	20.99	0.161	0.162	0.324	0.315	10.17	1.89	8.29	149.099	134.19	29.45	26.87	17.69	0.22	1.27	47.16	10.5	4.2	4.06	42.41	2.43	37.11	4.45	105.85	12.01	1.44	197.31	4.17	40.03	42.37	0.3145	0.4163	0.2882	0.2301	12.37	186	136	2.275	0.046	0.237
255	2017-09-20	M	85	27.9	10.2	27	2.02	1.47	15.69	22.06	0.132	0.089	0.221	0.22	10.64	1.07	9.57	276.201	248.58	45.97	45.91	34.73	0.25	0.72	37.62	6.71	0.71	9.99	53.15	2.81	8.61	0.66	92.83	33.5	2.56	99.91	6.53	10.59	9.83	0	0.0001	0	0.0001	38.04	395	205	-0.215	0.063	0.137
256	2017-09-20	M	85	30.1	10.3	27	1.87	1.31	16.09	29.85	0.059	0.151	0.21	0.208	9.29	2.46	6.82	228.12	205.31	44.39	43.48	16.16	0.44	2.72	48.84	20.37	6.34	4.74	40.95	2.73	46.74	5.92	93.34	15.33	1.94	212.45	3.95	31.14	29.07	0	0.0001	0	0	18.89	242	237	1.87	0.049	0.185
257	2017-09-21	M	86	29.6	10.3	27	1.56	1.14	14.59	19.97	0.076	0.138	0.214	0.213	6.03	2.76	3.27	167.004	150.3	27	26.67	11.67	0.81	6.92	46.1	35.13	11.73	2.54	43.38	4.23	68.05	12.65	107.89	6.73	1.25	328.47	2.69	33.38	36.01	0.0024	0.0007	0	0.0002	9.35	165	75	2.519	0.049	0.294
258	2017-09-21	M	86	23.7	10.1	27	1.57	1.23	14.65	15.47	0.161	0.117	0.278	0.203	6.93	1.81	5.12	149.83	134.85	22.36	19.97	10.84	0.24	2.18	51.05	14.24	5.92	2.87	39.18	2.97	25.42	4.59	77.63	3.91	0.71	322.28	2.77	41.57	32.27	0.0273	0.0061	0.001	0.0013	11.62	172	96	1.854	0.049	0.33
259	2017-09-21	M	86	32.2	10.3	27	1.61	1.21	15.78	19.12	0.332	0.115	0.447	0.175	14.47	1.18	13.28	190.345	171.31	27.02	25.48	9.69	0.27	2.78	59.38	16.87	7.84	3.68	33.68	2.7	40.12	6.97	88.99	6.94	1.21	314.06	2.87	46.46	41.34	0.0815	0.389	0.5015	0.3868	11.65	178	109	2.349	0.047	0.252
260	2017-09-21	M	86	25	NA	27	1.56	1.26	14.72	17.6	0.072	0.092	0.165	0.161	4.6	1.62	2.98	216.56	194.9	25.49	25.4	6.24	0.09	1.43	67.76	8.44	3.06	2.37	29.52	2.49	13.32	3.15	102.77	2.66	0.63	443.07	2.12	36.27	37.28	0.0165	0.0025	0.003	0.0058	6.6	132	62	2.778	0.04	0.292
261	2017-09-22	M	87	32.7	10.2	27	1.74	1.2	16.15	26.11	0.081	0.138	0.218	0.218	8.52	3.6	4.92	225.578	203.02	35.91	35.91	18.09	0.78	4.29	54.69	25.69	9.5	4.38	36.57	3.02	83.32	8.42	88.64	13.05	1.32	165.51	4.95	36.97	32.77	0.0006	0	0	0	18.65	249	182	1.812	0.055	0.205
262	2017-09-22	M	87	25.8	10	27	1.72	1.29	14.51	13.6	0.167	0.107	0.274	0.266	9.75	0.82	8.94	137.78	124	35.11	34.49	9.44	0.66	7.03	58.28	34.68	17.6	2.07	34.31	3.52	89.9	16.33	92.79	2.67	0.48	329.11	2.75	50.76	47.1	0.1374	0.1505	0.0863	0.0409	15.59	215	147	2.148	0.052	0.208
263	2017-09-22	M	87	26.2	9.8	27	1.55	1.18	15.04	23.71	0.007	0.158	0.165	0.165	4.47	2.11	2.36	167.37	150.63	26.62	26.52	9.81	0.48	4.87	56.02	25.46	11.89	9.65	35.7	3.37	63.79	11.6	97.62	14.65	2.66	328.1	2.75	46.69	45.58	0.0008	0.0001	0	0	6.07	131	41	2.402	0.05	0.536
264	2017-09-22	M	87	24.3	9.7	27	1.55	1.2	14.4	16.9	0.106	0.11	0.216	0.215	7.41	1.04	6.37	174.698	157.23	34.04	33.03	9.82	0.57	5.76	55.31	34.75	10.3	6.03	36.16	3.05	55.05	10.13	98.39	9.17	1.69	331.94	2.72	29.63	29.16	0.018	0.0088	0.0246	0.032	15.69	218	177	1.887	0.046	0.211
265.1	2017-09-19	F	84	28.7	10.3	27	1.74	1.39	16.25	24.53	0.151	0.173	0.325	0.314	14.38	2.26	12.12	164.607	148.15	44.79	41.76	23.08	0.94	4.08	35.35	28.94	12.55	7.58	56.57	3.89	91.21	11.18	89.05	19.67	2.41	188.5	4.08	43.36	38.61	0.0134	0.0027	0	0	15.02	214	106	1.889	0.057	0.26
266	2017-09-19	F	84	24.8	10.2	27	1.5	1.35	15.98	20.56	0.051	0.128	0.179	0.172	4.97	2.63	2.34	188.107	169.3	27.49	25.42	40.67	1.14	2.81	34.17	24.24	11.45	8.19	58.53	3.31	146.7	10.56	92.15	29.34	2.11	85.38	6.95	47.26	43.55	0.0011	0.1573	0.0182	0.0005	37.79	419	224	0.883	0.083	0.151
267	2017-09-19	F	84	24	9.8	27	1.51	1.23	15.4	36.43	0.023	0.21	0.233	0.213	9.23	3.89	5.34	229.18	206.26	40.5	38.06	42.33	1.07	2.54	34.55	20.16	5.35	9.46	57.89	3.6	74.34	5.08	95.01	36.7	2.51	78.85	7.31	26.53	25.21	0	0	0	0	30.55	341	240	0.823	0.066	0.173
268	2017-09-19	F	84	25.4	10.1	27	1.61	1.27	15.91	13.82	0.108	0.076	0.184	0.183	6.56	0.61	5.95	199.666	179.7	35.17	35.04	19.65	0.61	3.12	40.38	24.13	11.97	8.52	49.53	3.17	90.06	11.35	94.82	19.54	2.46	202.55	3.97	49.6	47.03	0.0005	0	0	0.0001	17.58	231	143	1.484	0.057	0.265
269	2017-09-20	F	85	27.6	10.3	27	1.45	1.26	15.99	21.82	0.223	0.115	0.338	0.282	15.41	1.38	14.03	210.878	189.79	43.23	38.09	29.32	1.13	3.85	43.65	26.7	14.4	14.4	45.82	3.26	177.28	13.85	96.14	48.27	3.77	110.42	6.4	53.95	51.87	0.0072	0.0053	0.0022	0.0006	27.74	318	207	0.902	0.063	0.193
270	2017-09-20	F	85	22.1	10	27	1.4	1.17	15.49	21.28	0.083	0.131	0.215	0.21	6.83	2.79	4.04	205.018	184.52	29.95	28.7	17.32	1.12	6.48	43.65	36.74	27.42	7.39	45.81	4.06	193.01	25.53	93.1	16.08	2.13	218.73	3.78	74.63	69.48	0.0001	0	0	0	18.76	254	173	1.985	0.057	0.209
271.1	2017-09-20	F	85	24.9	10	27	1.54	1.26	15.5	16.82	0.206	0.128	0.333	0.332	13.73	2.15	11.58	163.721	147.35	40.27	38.59	28.99	0.91	3.14	38.84	23.47	10.38	3.98	51.49	3.45	105.74	9.39	90.5	13.22	1.17	126.13	5.63	44.2	40	0.0066	0	0.0002	0	16.26	226	107	1.781	0.066	0.355
272	2017-09-20	F	85	25	10.2	27	1.53	1.21	15.78	36.19	0.075	0.164	0.239	0.231	11.33	3.21	8.12	252.508	227.26	46.49	42.14	13.71	0.38	2.83	44.04	21.25	8.05	5.9	45.41	3.03	56.14	9.3	115.5	9.96	1.65	285.79	3.02	37.89	43.76	0.0122	0.1228	0.0014	0.0004	10.91	189	105	2.867	0.047	0.223
273	2017-09-21	F	86	24.5	10.4	27	1.61	1.35	14.4	37.86	0.067	0.201	0.269	0.252	12.11	3.8	8.3	242.42	218.18	42.9	41.81	29.24	1.94	6.65	39.8	45.35	24.25	6.76	50.25	3.71	293.97	25.26	104.15	24.28	2.09	121.62	5.82	53.48	55.7	0	0	0	0	25.08	293	167	1.145	0.067	0.221
274	2017-09-21	F	86	26.1	10.1	27	1.64	1.26	15.39	42.18	0.017	0.196	0.213	0.211	9.73	4.22	5.51	267.877	241.09	44.82	44.82	21.92	0.95	4.33	45.34	26.16	15	7.69	44.11	3.59	163.71	16.47	109.79	27.28	2.74	157.09	4.97	57.33	62.94	0.0038	0.0074	0.0014	0	35.31	382	330	0.592	0.062	0.141
275	2017-09-21	F	86	22.5	10.2	27	1.7	1.28	15.09	NA	0	NA	0.185	0.184	7.46	7.46	0	238.786	214.91	40.64	40.35	23.92	0.89	3.74	39.78	29.74	16.18	10.54	50.27	3.16	152.55	16.03	99.08	34.9	3.67	159.89	4.76	54.41	53.91	0.0063	0.3581	0.0313	0.01	24.5	304	209	1.694	0.064	0.175
276	2017-09-21	F	86	25.5	10.4	27	1.55	1.28	15.88	NA	0	NA	0.21	0.21	6.17	6.17	0	178.467	160.62	30.54	30.54	21.69	0.98	4.5	41.88	32.6	15.26	3.85	47.75	3.25	132.11	14.54	95.3	11.76	1.29	172.41	4.54	46.8	44.61	0.0005	0.0252	0.0031	0.0007	8.98	152	73	1.925	0.054	0.583
277	2017-09-22	F	87	21.5	9.8	27	1.57	1.26	15.46	15.65	0.117	0.102	0.219	0.215	7.48	0.92	6.55	160.776	144.7	34.35	31.52	21.55	0.77	3.58	46.74	25.67	14.2	13.6	42.79	2.98	129.57	12.86	90.61	45.29	4.5	155.8	5.03	55.3	50.11	0.0007	0	0	0	20.24	265	117	0.997	0.063	0.275
278	2017-09-22	F	87	24.6	10	27	1.61	1.19	15	16.85	0.071	0.077	0.148	0.148	4.63	0.73	3.91	240.52	216.47	30.73	30.73	21.56	1.11	5.17	40.55	38.42	22.34	8.47	49.32	3.26	203.08	23.22	103.94	23.18	2.65	179.39	4.37	58.17	60.44	0.0063	0	0	0	21.41	271	170	1.299	0.058	0.213
279	2017-09-22	F	87	23.5	10.1	27	1.69	1.27	14.92	35.51	0.024	0.233	0.257	0.253	9.83	4.23	5.6	189.389	170.45	37.49	36.86	21.61	1.12	5.19	45.75	32.77	20.56	10.14	43.71	3.47	185.74	18.79	91.36	28.58	2.89	158.6	4.94	62.75	57.33	0.0121	0.0035	0	0	21.11	262	104	1.153	0.064	0.249
280	2017-09-22	F	87	23.9	10.1	27	1.71	1.42	16.26	33.65	0.208	0.136	0.344	0.277	20.44	2.48	17.96	285.431	256.89	51.05	50.62	39.89	0.84	2.1	33.85	20.15	9.26	13.77	59.09	3.04	125.27	9.28	100.18	53.32	3.95	89.03	6.75	45.97	46.05	0	0	0	0	31.7	344	125	0.428	0.082	0.224
281	2017-10-10	M	84	40.6	10.9	27	1.7	1.33	16.46	43.97	0.019	0.283	0.302	0.302	14.19	6.33	7.86	199.378	179.44	46.96	46.37	NA	NA	NA	NA	NA	NA	NA	NA	NA	NA	NA	NA	NA	NA	NA	NA	NA	NA	0.0252	0.1059	0.1112	0.0742	16.12	210	132	1.852	0.053	0.227
282	2017-10-10	M	84	35.1	10.7	27	1.75	1.3	14.47	35.97	0.166	0.226	0.392	0.365	19.38	4.18	15.19	192.695	173.43	44.02	43.32	NA	NA	NA	NA	NA	NA	NA	NA	NA	NA	NA	NA	NA	NA	NA	NA	NA	NA	0.001	0.003	0.0035	0	10.09	159	85	1.994	0.051	0.458
283	2017-10-10	M	84	33.2	10.3	27	1.68	1.37	16.15	NA	0	NA	0.161	0.161	6.24	6.24	0	266.152	239.54	39.04	39.04	NA	NA	NA	NA	NA	NA	NA	NA	NA	NA	NA	NA	NA	NA	NA	NA	NA	NA	0.0016	0.0005	0.0003	0.0002	19.14	244	149	1.606	0.056	0.232
284	2017-10-10	M	84	26.3	9.9	27	1.53	1.28	14.9	34.97	0.12	0.219	0.339	0.32	15.24	4.01	11.23	188.219	169.4	40.08	39.46	NA	NA	NA	NA	NA	NA	NA	NA	NA	NA	NA	NA	NA	NA	NA	NA	NA	NA	0.0036	0.0031	0	0	12.76	197	88	2.126	0.053	0.269
285	2017-10-11	M	85	NA	9.9	27	1.57	1.33	15.49	17.1	0.285	0.13	0.415	0.399	17.58	1.23	16.35	143.23	128.91	40.2	39.11	NA	NA	NA	NA	NA	NA	NA	NA	NA	NA	NA	NA	NA	NA	NA	NA	NA	NA	0.0005	0.0009	0.0016	0.0016	16.34	204	200	1.604	0.05	0.258
286	2017-10-11	M	85	37.7	10.6	27	2.2	1.65	16.18	18.8	0.184	0.143	0.327	0.323	15.62	1.5	14.12	142.651	128.39	48.96	48.49	NA	NA	NA	NA	NA	NA	NA	NA	NA	NA	NA	NA	NA	NA	NA	NA	NA	NA	0	0.0003	0.0002	0.0001	15.26	213	206	2.151	0.046	0.191
287	2017-10-11	M	85	30.1	10.2	27	1.44	1.2	15.66	32.13	0.135	0.232	0.367	0.367	16.68	3.54	13.14	193.05	173.75	43.15	43.15	NA	NA	NA	NA	NA	NA	NA	NA	NA	NA	NA	NA	NA	NA	NA	NA	NA	NA	0.047	0.0659	0.0308	0.0187	12.57	190	103	2.355	0.05	0.231
288	2017-10-11	M	85	25.7	9.8	27	1.56	1.12	14.76	14.61	0.063	0.156	0.219	0.204	4.09	1.28	2.81	102.598	92.34	17.62	16.2	NA	NA	NA	NA	NA	NA	NA	NA	NA	NA	NA	NA	NA	NA	NA	NA	NA	NA	0.0002	0.0001	0	0	17.33	225	184	2.051	0.049	0.181
289	2017-10-12	M	86	32	10.2	27	1.51	1.23	15.95	23.29	0.181	0.251	0.432	0.425	14.52	3.14	11.38	110.447	99.4	30.3	30.12	NA	NA	NA	NA	NA	NA	NA	NA	NA	NA	NA	NA	NA	NA	NA	NA	NA	NA	0.1208	0.3681	0.1698	0.114	9.12	153	63	2.261	0.047	0.295
290	2017-10-12	M	86	31.8	10.6	27	1.5	1.19	15.25	NA	0	NA	0.204	0.202	8.41	8.41	0	218.706	196.84	42.04	40.45	NA	NA	NA	NA	NA	NA	NA	NA	NA	NA	NA	NA	NA	NA	NA	NA	NA	NA	0.0042	0.0136	0.0045	0.0085	14.69	210	171	2.45	0.05	0.2
291.1	2017-10-12	M	86	22.4	9.6	27	1.7	1.27	15.9	22.88	0.067	0.216	0.283	0.277	7.89	2.5	5.39	137.672	123.91	27.07	26.29	NA	NA	NA	NA	NA	NA	NA	NA	NA	NA	NA	NA	NA	NA	NA	NA	NA	NA	0.0105	0.0011	0.0007	0	1.52	80	4	2.973	0.052	0.898
292	2017-10-12	M	86	32	10.6	27	1.53	NA	14.65	36.99	0.018	0.352	0.37	0.36	14.46	6.68	7.78	130.345	117.31	38.75	38.44	NA	NA	NA	NA	NA	NA	NA	NA	NA	NA	NA	NA	NA	NA	NA	NA	NA	NA	0.0164	0.0085	0.0101	0.0019	15.14	204	172	2.064	0.049	0.223
293	2017-10-13	M	87	24.3	9.9	27	1.43	1.19	14.65	39.87	0	0.295	0.295	0.295	12.36	6.48	5.88	156.789	141.11	42.25	39.87	NA	NA	NA	NA	NA	NA	NA	NA	NA	NA	NA	NA	NA	NA	NA	NA	NA	NA	0.0382	0.0168	0.0349	0.043	9.04	161	66	2.554	0.05	0.3
294	2017-10-13	M	87	20.2	9.3	27	1.46	1.21	14.06	NA	0	NA	0.224	0.223	6.41	6.41	0	160.921	144.83	29.06	28.88	NA	NA	NA	NA	NA	NA	NA	NA	NA	NA	NA	NA	NA	NA	NA	NA	NA	NA	0	0.0014	0.0071	0.0012	10.4	157	102	2.411	0.045	0.273
295	2017-10-13	M	87	25.4	10.2	27	1.47	1.15	15.72	32.86	0.069	0.255	0.324	0.321	12.61	4.48	8.13	150.92	135.83	36.68	35.49	NA	NA	NA	NA	NA	NA	NA	NA	NA	NA	NA	NA	NA	NA	NA	NA	NA	NA	0.0007	0	0	0	17.53	241	185	2.169	0.049	0.171
296	2017-10-13	M	87	25.7	9.9	27	1.47	1.18	15.64	36.87	0.075	0.256	0.331	0.331	14.55	4.58	9.97	200.034	180.03	42.19	42.19	NA	NA	NA	NA	NA	NA	NA	NA	NA	NA	NA	NA	NA	NA	NA	NA	NA	NA	0.0208	0.0214	0.0065	0.0005	10.69	171	144	2.765	0.041	0.202
297	2017-10-10	F	84	24.5	9.8	27	1.61	1.22	15.34	18.24	0.352	0.138	0.491	0.49	25.67	1.38	24.29	145.636	131.07	48.32	47.98	NA	NA	NA	NA	NA	NA	NA	NA	NA	NA	NA	NA	NA	NA	NA	NA	NA	NA	0.0338	0.0719	0.0111	0.01	16.95	232	192	2.157	0.051	0.19
298	2017-10-10	F	84	28.4	10	27	1.68	1.37	16.28	21.93	0.14	0.136	0.276	0.263	11.7	1.67	10.04	174.516	157.06	40.05	39.43	NA	NA	NA	NA	NA	NA	NA	NA	NA	NA	NA	NA	NA	NA	NA	NA	NA	NA	0.0549	0.0411	0.0129	0.0023	10.19	194	101	3.105	0.047	0.217
299	2017-10-10	F	84	22.4	9.7	27	1.6	1.27	15.55	34.96	0.211	0.233	0.444	0.397	24.48	4.47	20.01	167.558	150.8	50.12	48.06	NA	NA	NA	NA	NA	NA	NA	NA	NA	NA	NA	NA	NA	NA	NA	NA	NA	NA	NA	NA	NA	NA	15.47	224	110	2.191	0.056	0.224
300	2017-10-10	F	84	31.5	10	27	1.67	1.31	16.04	25.91	0.195	0.15	0.345	0.345	20.09	2.17	17.92	185.214	166.69	56.72	56.72	NA	NA	NA	NA	NA	NA	NA	NA	NA	NA	NA	NA	NA	NA	NA	NA	NA	NA	0.1512	0.5497	0.3147	0.1658	24.67	287	304	1.415	0.055	0.166
301	2017-10-11	F	85	21.8	9.7	27	1.44	1.16	15.2	16.65	0.218	0.17	0.388	0.386	12.36	1.53	10.83	108.961	98.07	29.41	29.2	NA	NA	NA	NA	NA	NA	NA	NA	NA	NA	NA	NA	NA	NA	NA	NA	NA	NA	0.0221	0.0915	0.03	0.0579	7.78	139	50	2.284	0.057	0.422
302	2017-10-11	F	85	20.1	9.7	27	1.52	1.16	15.14	15.28	0.098	0.147	0.245	0.243	4.83	1.26	3.57	111.972	100.78	16.86	16.49	NA	NA	NA	NA	NA	NA	NA	NA	NA	NA	NA	NA	NA	NA	NA	NA	NA	NA	0	0	0	0	13.16	204	67	1.97	0.063	0.302
303	2017-10-11	F	85	25.5	10	27	1.41	1.22	15.77	22.38	0.114	0.153	0.267	0.266	9.33	1.93	7.41	159.332	143.4	32.91	32.59	NA	NA	NA	NA	NA	NA	NA	NA	NA	NA	NA	NA	NA	NA	NA	NA	NA	NA	0.0003	0.0004	0	0	20.06	255	157	1.678	0.059	0.211
304	2017-10-11	F	85	20.6	9.3	27	1.4	1.16	14.9	22.55	0.379	0.18	0.56	0.502	25.82	2.23	23.59	140.159	126.14	39.38	36.97	NA	NA	NA	NA	NA	NA	NA	NA	NA	NA	NA	NA	NA	NA	NA	NA	NA	NA	0.0626	0.0098	0.0013	0.0013	11.01	184	68	2.715	0.053	0.259
305	2017-10-12	F	86	24.3	10.1	27	1.66	1.28	16.06	33.97	0.315	0.166	0.481	0.458	28.8	3.12	25.69	228.217	205.4	49.43	48.95	NA	NA	NA	NA	NA	NA	NA	NA	NA	NA	NA	NA	NA	NA	NA	NA	NA	NA	0.0035	0.0716	0.0041	0.0002	14.22	215	88	2.396	0.06	0.237
306	2017-10-12	F	86	27.6	10.4	27	1.49	1.39	15.46	30.47	0.044	0.17	0.214	0.213	8.71	5.18	3.53	182.609	164.35	41.01	40.94	NA	NA	NA	NA	NA	NA	NA	NA	NA	NA	NA	NA	NA	NA	NA	NA	NA	NA	0.0024	0.0123	0.0027	0.0019	15.19	219	98	2.301	0.062	0.25
307	2017-10-12	F	86	29.2	10.1	27	1.65	1.31	15.7	36.42	0.005	0.196	0.201	0.199	7.64	3.73	3.9	222.962	200.67	37.68	37.1	NA	NA	NA	NA	NA	NA	NA	NA	NA	NA	NA	NA	NA	NA	NA	NA	NA	NA	0.0001	0	0	0	23.41	295	138	1.47	0.069	0.217
308	2017-10-12	F	86	21.3	9.6	27	1.42	1.29	15.19	23.15	0.048	0.181	0.229	0.229	6.42	2.3	4.12	140.588	126.53	25.86	25.65	NA	NA	NA	NA	NA	NA	NA	NA	NA	NA	NA	NA	NA	NA	NA	NA	NA	NA	0	0	0	0	24.95	289	220	1.314	0.06	0.181
309	2017-10-13	F	87	26.7	10.1	27	1.8	1.34	16.46	30.83	0.035	0.179	0.213	0.212	7.69	3	4.69	191.476	172.33	33.56	33.47	NA	NA	NA	NA	NA	NA	NA	NA	NA	NA	NA	NA	NA	NA	NA	NA	NA	NA	0.0004	0	0	0	24.95	303	132	1.409	0.07	0.196
310	2017-10-13	F	87	23.4	9.9	27	1.6	1.25	16.05	37.1	0.094	0.235	0.329	0.312	15.92	4.54	11.38	198.662	178.8	45.49	44.87	NA	NA	NA	NA	NA	NA	NA	NA	NA	NA	NA	NA	NA	NA	NA	NA	NA	NA	0.0008	0	0	0	24.02	298	164	1.277	0.06	0.198
311	2017-10-13	F	87	21.1	9.4	27	1.7	1.22	15.04	40.95	0.243	0.248	0.49	0.405	29.03	5.46	23.57	187.265	168.54	54.14	47.48	NA	NA	NA	NA	NA	NA	NA	NA	NA	NA	NA	NA	NA	NA	NA	NA	NA	NA	0.0001	0	0	0	36.33	383	220	0.235	0.07	0.152
312	2017-10-13	F	87	27.3	10.3	27	1.53	1.22	16.51	44.89	0.014	0.286	0.3	0.299	14.46	6.83	7.63	184.937	166.44	46.83	46.46	NA	NA	NA	NA	NA	NA	NA	NA	NA	NA	NA	NA	NA	NA	NA	NA	NA	NA	0.001	0.0009	0.0001	0.0002	18.2	244	116	1.804	0.064	0.252
313	2017-12-11	M	83	40.8	10.5	28	1.7	1.4	16.12	34.06	0.304	0.141	0.445	0.441	61.86	7.73	54.13	266.868	240.18	51.06	49.68	NA	NA	NA	NA	NA	NA	NA	NA	NA	NA	NA	NA	NA	NA	NA	NA	NA	NA	0.0006	0.0264	0.0129	0.0024	18.52	250	158	1.833	0.054	0.198
314	2017-12-11	M	83	31.8	10.2	28	1.47	1.24	15.48	16.85	0.195	0.092	0.288	0.258	16.66	2.47	14.19	199.517	179.57	22.82	22.09	NA	NA	NA	NA	NA	NA	NA	NA	NA	NA	NA	NA	NA	NA	NA	NA	NA	NA	0.0094	0.315	0.0848	0.1605	12.98	203	90	2.575	0.053	0.238
315	2017-12-11	M	83	27.1	10.2	28	1.54	1.22	15.74	15.91	0.3	0.076	0.376	0.373	28.46	0.68	27.78	287.151	258.44	30.26	30.2	NA	NA	NA	NA	NA	NA	NA	NA	NA	NA	NA	NA	NA	NA	NA	NA	NA	NA	0.0007	0.0097	0.0013	0.0053	13.04	208	138	2.581	0.048	0.204
316	2017-12-11	M	83	35	10.2	28	1.48	1.19	15.17	20.25	0.179	0.08	0.259	0.234	18.15	2.36	15.79	289.262	260.34	27.63	26.19	NA	NA	NA	NA	NA	NA	NA	NA	NA	NA	NA	NA	NA	NA	NA	NA	NA	NA	0.0146	0.0028	0	0	18.62	248	215	1.977	0.048	0.176
317	2017-12-12	M	84	26.4	9.6	28	1.78	1.33	14.56	17.03	0.237	0.09	0.326	0.318	20.37	0.75	19.62	207.768	186.99	25.62	25.09	NA	NA	NA	NA	NA	NA	NA	NA	NA	NA	NA	NA	NA	NA	NA	NA	NA	NA	0.0294	0.1023	0.0481	0.003	8.1	141	50	2.013	0.051	0.362
318	2017-12-12	M	84	36.7	10.6	28	1.68	1.45	16.94	35.76	0.308	0.137	0.446	0.428	54.87	8.19	46.68	287.352	258.62	51.39	50.47	NA	NA	NA	NA	NA	NA	NA	NA	NA	NA	NA	NA	NA	NA	NA	NA	NA	NA	0.1609	0.1843	0.2741	0.1276	14.93	207	140	2.313	0.054	0.223
319	2017-12-12	M	84	32.4	10.1	28	1.52	1.31	15.99	27.52	0.268	0.117	0.385	0.367	48.34	4.94	43.4	256.718	231.05	51.58	50.06	NA	NA	NA	NA	NA	NA	NA	NA	NA	NA	NA	NA	NA	NA	NA	NA	NA	NA	0.0014	0.0001	0.0007	0.0004	22.38	275	235	1.753	0.053	0.163
320	2017-12-12	M	84	29.5	10.6	28	1.62	1.25	15.74	15.18	0.483	0.076	0.559	0.537	51.17	1.61	49.56	222.876	200.59	37.98	37.71	NA	NA	NA	NA	NA	NA	NA	NA	NA	NA	NA	NA	NA	NA	NA	NA	NA	NA	0.0301	0.0221	0.0021	0.0056	5.3	117	31	3.033	0.051	0.432
321	2017-12-13	M	85	34.3	10.7	28	1.57	1.27	16.37	22.12	0.404	0.108	0.512	0.228	38.51	3.62	34.89	223.233	200.91	30.34	23.73	NA	NA	NA	NA	NA	NA	NA	NA	NA	NA	NA	NA	NA	NA	NA	NA	NA	NA	0.3754	0.0168	0.007	0.0019	4.61	121	24	2.705	0.046	0.524
322	2017-12-13	M	85	29.5	10.5	28	1.49	1.24	15.13	20.74	0.361	0.102	0.463	0.427	48.64	1.1	47.54	236.97	213.27	43.48	42.8	NA	NA	NA	NA	NA	NA	NA	NA	NA	NA	NA	NA	NA	NA	NA	NA	NA	NA	0.0849	0.1155	0.1023	0.0388	10.88	179	102	2.629	0.047	0.225
323	2017-12-13	M	85	29.7	10.3	28	1.62	1.23	15.27	22.86	0.393	0.137	0.53	0.344	44.57	4.49	40.08	187.957	169.16	33.47	28.47	NA	NA	NA	NA	NA	NA	NA	NA	NA	NA	NA	NA	NA	NA	NA	NA	NA	NA	0.018	0.0037	0.001	0.0003	7.58	146	36	2.584	0.053	0.39
324.1	2017-12-13	M	85	40	10.6	28	1.88	1.45	15.93	33.29	0.203	0.154	0.358	0.352	37.91	7.44	30.47	244.276	219.85	48.25	48.17	NA	NA	NA	NA	NA	NA	NA	NA	NA	NA	NA	NA	NA	NA	NA	NA	NA	NA	0.0489	0.1146	0.0956	0.0944	7.53	141	67	2.913	0.048	0.291
325	2017-12-14	M	86	28.5	10.3	28	1.68	1.3	16.43	18.63	0.554	0.087	0.641	0.379	58.28	2.39	55.89	235.145	211.63	37.62	29.49	NA	NA	NA	NA	NA	NA	NA	NA	NA	NA	NA	NA	NA	NA	NA	NA	NA	NA	0.0012	0.0033	0.0009	0.0004	10.28	179	80	2.894	0.049	0.237
326	2017-12-14	M	86	25.8	10.1	28	1.57	1.31	15.84	22.4	0.192	0.106	0.298	0.299	24.79	3.47	21.32	229.466	206.52	36.82	36.49	NA	NA	NA	NA	NA	NA	NA	NA	NA	NA	NA	NA	NA	NA	NA	NA	NA	NA	0.0017	0.0002	0	0	7.98	160	80	2.867	0.04	0.238
327	2017-12-14	M	86	34	10.5	28	1.71	1.34	15.74	19.41	0.381	0.092	0.472	0.4	40.11	2.43	37.68	234.749	211.27	33.09	30.96	NA	NA	NA	NA	NA	NA	NA	NA	NA	NA	NA	NA	NA	NA	NA	NA	NA	NA	0.0813	0.2308	0.2079	0.2635	13.7	194	123	2.058	0.052	0.246
328	2017-12-14	M	86	23.5	9.8	28	1.6	1.1	15.02	10.03	0.271	0.067	0.338	0.331	19.83	0.95	18.88	167.72	150.95	25.03	24.61	NA	NA	NA	NA	NA	NA	NA	NA	NA	NA	NA	NA	NA	NA	NA	NA	NA	NA	0.0003	0.0024	0.0051	0.0014	15.38	215	141	1.891	0.049	0.217
329	2017-12-11	F	83	21.7	9.6	28	1.46	1.25	14.59	22.68	0.196	0.13	0.326	0.318	28.94	4.39	24.54	199.729	179.76	40.44	40.08	NA	NA	NA	NA	NA	NA	NA	NA	NA	NA	NA	NA	NA	NA	NA	NA	NA	NA	0.0014	0	0	0	15.54	221	121	2.429	0.062	0.259
330	2017-12-11	F	83	21	9.3	28	1.21	1.17	14.77	17.93	0.091	0.179	0.27	0.27	12.86	4.82	8.04	111.874	100.69	22.49	21.96	NA	NA	NA	NA	NA	NA	NA	NA	NA	NA	NA	NA	NA	NA	NA	NA	NA	NA	0.005	0.0746	0.0145	0.0039	7.04	146	33	2.962	0.054	0.358
331	2017-12-11	F	83	22	9.5	28	1.33	1.19	14.91	19.44	0.323	0.114	0.438	0.388	33.6	3.16	30.44	188.369	169.53	32.58	32.11	NA	NA	NA	NA	NA	NA	NA	NA	NA	NA	NA	NA	NA	NA	NA	NA	NA	NA	0.0036	0.0083	0.0012	0.0035	6.53	156	31	2.956	0.056	0.375
332	2017-12-11	F	83	24.5	9.7	28	1.65	1.23	15.62	20.6	0.223	0.103	0.326	0.319	26.83	3.35	23.49	217.422	195.68	34.77	34.49	NA	NA	NA	NA	NA	NA	NA	NA	NA	NA	NA	NA	NA	NA	NA	NA	NA	NA	0.0171	0.0004	0.0001	0.0015	12.85	200	76	1.607	0.057	0.334
333	2017-12-12	F	84	22.3	9.4	28	1.54	1.26	15	15.7	0.625	0.091	0.716	0.298	48.55	1.96	46.59	194.378	174.94	27.83	21.96	NA	NA	NA	NA	NA	NA	NA	NA	NA	NA	NA	NA	NA	NA	NA	NA	NA	NA	0.0001	0	0	0	12.77	188	117	1.988	0.053	0.29
334	2017-12-12	F	84	21.4	9.7	28	1.55	1.36	16.26	22.49	0.344	0.126	0.47	0.431	42.46	4.13	38.33	231.69	208.52	37.16	34.27	NA	NA	NA	NA	NA	NA	NA	NA	NA	NA	NA	NA	NA	NA	NA	NA	NA	NA	0	0	0	0	34.79	380	219	1.122	0.077	0.148
335	2017-12-12	F	84	17.8	9.1	28	1.29	1.08	14.47	16.35	0.06	0.123	0.183	0.127	6.99	2.99	4	146.89	132.2	16.79	14.74	NA	NA	NA	NA	NA	NA	NA	NA	NA	NA	NA	NA	NA	NA	NA	NA	NA	NA	0.0022	0	0	0	8.95	162	56	2.542	0.061	0.378
336	2017-12-12	F	84	22	9.4	28	1.48	1.16	15.55	21.99	0.146	0.106	0.252	0.212	16.73	3.39	13.34	228.372	205.53	28.1	26.47	NA	NA	NA	NA	NA	NA	NA	NA	NA	NA	NA	NA	NA	NA	NA	NA	NA	NA	0	0	0	0	22.7	286	175	1.516	0.057	0.188
337	2017-12-13	F	85	21.3	9.8	28	1.43	1.25	15	29.51	0.011	0.172	0.182	0.182	10.84	6.99	3.86	162.327	146.09	31.11	30.99	NA	NA	NA	NA	NA	NA	NA	NA	NA	NA	NA	NA	NA	NA	NA	NA	NA	NA	0.0005	0.1282	0.0259	0.0194	21.8	276	188	1.899	0.06	0.187
338	2017-12-13	F	85	26.8	10.4	28	1.77	1.37	15.46	41.24	0.059	0.175	0.234	0.234	28.51	15.83	12.68	263.638	237.27	44.97	44.69	NA	NA	NA	NA	NA	NA	NA	NA	NA	NA	NA	NA	NA	NA	NA	NA	NA	NA	0	0	0	0	15.89	231	82	2.013	0.069	0.297
339	2017-12-13	F	85	25	9.8	28	1.56	1.18	14.67	19.72	0.214	0.097	0.311	0.31	40.22	6.36	33.86	220.975	198.88	29.83	29.76	NA	NA	NA	NA	NA	NA	NA	NA	NA	NA	NA	NA	NA	NA	NA	NA	NA	NA	0.0055	0.0008	0	0	14.78	212	156	2.35	0.051	0.212
340	2017-12-13	F	85	19	9.3	28	1.31	1.14	14.94	22.79	0.162	0.15	0.312	0.277	35.06	9.36	25.71	174.67	157.2	30.96	29.98	NA	NA	NA	NA	NA	NA	NA	NA	NA	NA	NA	NA	NA	NA	NA	NA	NA	NA	0	0	0	0	19.46	250	230	1.647	0.049	0.183
341	2017-12-14	F	86	19.5	9.8	28	1.46	1.23	15.33	40.89	0.445	0.245	0.69	0.341	155.28	32.92	122.36	206.354	185.72	48.41	33.39	NA	NA	NA	NA	NA	NA	NA	NA	NA	NA	NA	NA	NA	NA	NA	NA	NA	NA	0	0	0	0	17.64	245	125	2.002	0.056	0.218
342	2017-12-14	F	86	28.2	10.4	28	1.59	1.23	14.4	25.06	0.092	0.122	0.214	0.201	38.54	11.41	27.12	218.356	196.52	38.2	34.98	NA	NA	NA	NA	NA	NA	NA	NA	NA	NA	NA	NA	NA	NA	NA	NA	NA	NA	0.035	0.1637	0.0367	0.0421	8.28	168	51	2.938	0.05	0.281
343	2017-12-14	F	86	21.2	9.5	28	1.55	1.24	15.06	31.93	0.087	0.152	0.238	0.224	41.03	18.29	22.75	269.352	242.42	39.95	38.07	NA	NA	NA	NA	NA	NA	NA	NA	NA	NA	NA	NA	NA	NA	NA	NA	NA	NA	0.0001	0.0817	0.0555	0.0103	11.32	194	64	2.621	0.058	0.289
344	2017-12-14	F	86	27.9	10.6	28	1.48	1.18	16.06	37.26	0.072	0.182	0.254	0.248	22.57	9.57	13	253.186	227.87	43.14	42.36	NA	NA	NA	NA	NA	NA	NA	NA	NA	NA	NA	NA	NA	NA	NA	NA	NA	NA	0.013	0.0023	0.0013	0.0086	8.14	161	57	3.001	0.049	0.266
345	2017-12-14	F	86	33.5	10.3	28	1.72	1.43	15.72	23.74	0.136	0.104	0.24	0.239	39.22	5.18	34.04	245.309	220.78	44.53	44.25	NA	NA	NA	NA	NA	NA	NA	NA	NA	NA	NA	NA	NA	NA	NA	NA	NA	NA	0.0084	0.2081	0.084	0.0151	9.6	173	42	2.506	0.057	0.307
346.1	2018-01-02	M	84	31.8	10.5	28	1.66	1.37	15.94	26.49	0.113	0.095	0.208	0.208	18.9	4.27	14.63	295.39	265.85	42.21	42.21	NA	NA	NA	NA	NA	NA	NA	NA	NA	NA	NA	NA	NA	NA	NA	NA	NA	NA	0.1156	0.2381	0.1024	0.0878	9.99	166	101	2.809	0.045	0.225
347	2018-01-02	M	84	31.6	10.8	28	1.56	1.3	16.02	34.34	0.066	0.141	0.207	0.205	25.53	5.25	20.28	281.098	252.99	38.65	38.58	NA	NA	NA	NA	NA	NA	NA	NA	NA	NA	NA	NA	NA	NA	NA	NA	NA	NA	0.071	0.5454	0.2582	0.1407	10.98	184	90	2.633	0.05	0.239
348	2018-01-02	M	84	NA	11.2	28	1.55	1.25	16.38	18.87	0.309	0.071	0.38	0.376	35.34	2.02	33.33	288.111	259.3	35.4	34.95	NA	NA	NA	NA	NA	NA	NA	NA	NA	NA	NA	NA	NA	NA	NA	NA	NA	NA	0.013	0.0061	0.0027	0.0119	14.69	205	165	2.246	0.047	0.206
349	2018-01-02	M	84	NA	10.9	28	1.79	1.43	17.37	23.58	0.273	0.091	0.364	0.363	39.69	3.25	36.45	283.796	255.42	44.96	44.7	NA	NA	NA	NA	NA	NA	NA	NA	NA	NA	NA	NA	NA	NA	NA	NA	NA	NA	0.0007	0	0	0.0005	14.53	195	139	1.876	0.051	0.241
350.1	2018-01-03	M	85	30.2	10.2	28	1.52	1.22	15.68	30.85	0.059	0.131	0.191	0.192	22.99	2.92	20.06	249.07	224.16	36.02	35.8	NA	NA	NA	NA	NA	NA	NA	NA	NA	NA	NA	NA	NA	NA	NA	NA	NA	NA	0.0089	0.0036	0.0032	0.0022	16.11	218	161	2.218	0.05	0.19
351	2018-01-03	M	85	28.7	10.2	28	1.65	1.31	15.91	20.7	0.046	0.076	0.121	0.12	6.71	2.36	4.34	304.045	273.64	24.47	24.14	NA	NA	NA	NA	NA	NA	NA	NA	NA	NA	NA	NA	NA	NA	NA	NA	NA	NA	0.0062	0.002	0	0	11.45	183	93	2.142	0.052	0.277
352.1	2018-01-03	M	85	29.6	10	28	1.54	1.24	15.09	22.51	0.163	0.095	0.258	0.242	21.01	2.86	18.14	271.467	244.32	37.64	34.14	NA	NA	NA	NA	NA	NA	NA	NA	NA	NA	NA	NA	NA	NA	NA	NA	NA	NA	0.0129	0.1679	0.0258	0.0179	13.85	197	162	2.263	0.046	0.201
353	2018-01-03	M	85	29.8	10.3	28	1.62	1.25	15.3	28.31	0.108	0.199	0.308	0.299	22.05	7.14	14.92	201.654	181.49	33.73	33.29	NA	NA	NA	NA	NA	NA	NA	NA	NA	NA	NA	NA	NA	NA	NA	NA	NA	NA	0.0002	0.0002	0	0	9.15	153	80	2.64	0.045	0.275
354	2018-01-04	M	86	36.2	11	28	1.9	1.32	16.71	20.93	0.194	0.077	0.271	0.268	24.76	2.83	21.93	297.764	267.99	39.67	39.31	NA	NA	NA	NA	NA	NA	NA	NA	NA	NA	NA	NA	NA	NA	NA	NA	NA	NA	0.1377	0.4007	0.2736	0.0297	11	171	136	2.595	0.044	0.21
355	2018-01-04	M	86	23.6	9.6	28	1.3	1.11	14.36	22.85	0.123	0.12	0.243	0.24	19.29	4.74	14.55	212.083	190.87	33.72	33.47	NA	NA	NA	NA	NA	NA	NA	NA	NA	NA	NA	NA	NA	NA	NA	NA	NA	NA	0	0.0001	0	0	10.09	166	104	2.333	0.048	0.275
356	2018-01-04	M	86	24.1	9.6	28	1.62	1.25	14.71	17.77	0.288	0.09	0.377	0.352	36.55	2.4	34.15	211.002	189.9	39.31	38.32	NA	NA	NA	NA	NA	NA	NA	NA	NA	NA	NA	NA	NA	NA	NA	NA	NA	NA	0.0007	0.0157	0.0072	0.0032	6.82	140	73	2.807	0.038	0.265
357	2018-01-04	M	86	31.9	10.2	28	1.52	1.28	15.1	20.42	0.25	0.089	0.339	0.337	25.34	2.92	22.42	258.375	232.54	31.18	31	NA	NA	NA	NA	NA	NA	NA	NA	NA	NA	NA	NA	NA	NA	NA	NA	NA	NA	0.0747	0.0508	0.0421	0.008	20.97	254	160	1.439	0.057	0.209
358	2018-01-05	M	87	28.6	10.2	28	1.49	1.2	16.02	14.94	0.351	0.087	0.438	0.429	35.82	1.98	33.84	190.846	171.76	33.37	33	NA	NA	NA	NA	NA	NA	NA	NA	NA	NA	NA	NA	NA	NA	NA	NA	NA	NA	0	0.0003	0	0.0001	7.26	140	40	2.803	0.054	0.374
359	2018-01-05	M	87	33.3	10.8	28	1.67	1.31	16.23	21.83	0.404	0.085	0.489	0.393	60.08	2.65	57.44	282.484	254.24	47.09	43.45	NA	NA	NA	NA	NA	NA	NA	NA	NA	NA	NA	NA	NA	NA	NA	NA	NA	NA	0.021	0.144	0.0448	0.0337	12.32	184	102	2.301	0.05	0.257
360	2018-01-05	M	87	32.9	10.7	28	1.63	1.2	15.6	19.81	0.186	0.081	0.268	0.266	22.92	2.47	20.45	259.367	233.43	35.88	35.69	NA	NA	NA	NA	NA	NA	NA	NA	NA	NA	NA	NA	NA	NA	NA	NA	NA	NA	0.0352	0.1466	0.0179	0.0049	17.91	238	190	2.004	0.051	0.188
361	2018-01-05	M	87	19.3	9.2	28	1.23	1.07	13.5	20.46	0.019	0.201	0.22	0.219	8.85	5.14	3.71	156.56	140.9	22.19	21.82	NA	NA	NA	NA	NA	NA	NA	NA	NA	NA	NA	NA	NA	NA	NA	NA	NA	NA	0.0051	0.0089	0.0003	0	8.77	151	66	1.904	0.051	0.541
362	2018-01-02	F	84	NA	10.1	28	1.39	1.23	15.55	22.2	0.21	0.09	0.3	0.275	35.33	3.32	32.01	280.528	252.48	52.08	49.47	NA	NA	NA	NA	NA	NA	NA	NA	NA	NA	NA	NA	NA	NA	NA	NA	NA	NA	0.0343	0.0013	0	0	10.18	185	107	2.523	0.046	0.261
363	2018-01-02	F	84	NA	10.2	28	1.37	1.25	15.54	39.45	0.114	0.142	0.256	0.228	26.84	7.5	19.35	311.042	279.94	46.57	43.24	NA	NA	NA	NA	NA	NA	NA	NA	NA	NA	NA	NA	NA	NA	NA	NA	NA	NA	0.0052	0.0004	0.0008	0.0002	5.6	155	24	3.378	0.046	0.307
364	2018-01-02	F	84	NA	9.6	28	1.45	1.19	14.38	24.01	0.277	0.106	0.382	0.382	31.6	4.02	27.59	257.142	231.43	31.6	31.6	NA	NA	NA	NA	NA	NA	NA	NA	NA	NA	NA	NA	NA	NA	NA	NA	NA	NA	0.0034	0.0023	0	0	8.49	166	45	2.052	0.063	0.546
365	2018-01-02	F	84	NA	10.3	28	1.72	1.35	15.68	18.78	0.316	0.081	0.397	0.397	38.15	2.4	35.75	244.976	220.48	43.74	43.32	NA	NA	NA	NA	NA	NA	NA	NA	NA	NA	NA	NA	NA	NA	NA	NA	NA	NA	0.008	0.451	0.0114	0.0008	23.75	289	184	1.749	0.061	0.175
366	2018-01-03	F	85	21.5	9.6	28	1.36	1.21	15.38	27.29	0.394	0.16	0.554	0.377	52.53	6.65	45.88	195.267	175.74	36.01	33.21	NA	NA	NA	NA	NA	NA	NA	NA	NA	NA	NA	NA	NA	NA	NA	NA	NA	NA	0.0086	0.0463	0.0018	0.0005	6.09	138	35	2.863	0.054	0.392
367	2018-01-03	F	85	22.7	9.8	28	1.37	1.27	15.54	33.95	0.085	0.155	0.24	0.233	22.2	7.79	14.41	236.421	212.78	42.93	42.07	NA	NA	NA	NA	NA	NA	NA	NA	NA	NA	NA	NA	NA	NA	NA	NA	NA	NA	0.0001	0.0001	0.0001	0	20.92	258	209	1.464	0.05	0.179
368	2018-01-03	F	85	21	9.2	28	1.45	1.23	15.17	38.63	0.135	0.137	0.272	0.265	31.38	7.39	24	323.35	291.01	49.95	49.9	NA	NA	NA	NA	NA	NA	NA	NA	NA	NA	NA	NA	NA	NA	NA	NA	NA	NA	0.0189	0.0044	0	0.0001	14.46	216	107	2.113	0.05	0.213
369	2018-01-03	F	85	27.5	9.7	28	1.62	1.27	15.97	27.57	0.144	0.089	0.233	0.231	23.78	3.8	19.98	337.719	303.95	43.26	42.66	NA	NA	NA	NA	NA	NA	NA	NA	NA	NA	NA	NA	NA	NA	NA	NA	NA	NA	0.006	0.0008	0	0	9	168	52	3.009	0.054	0.288
370	2018-01-04	F	86	21.4	9.6	28	1.47	1.13	14.87	34.41	0.086	0.163	0.249	0.246	23.67	8.38	15.3	235.625	212.06	42.88	41.9	NA	NA	NA	NA	NA	NA	NA	NA	NA	NA	NA	NA	NA	NA	NA	NA	NA	NA	0.0112	0.0016	0.0007	0	13.14	196	124	2.335	0.051	0.246
371.1	2018-01-04	F	86	20.4	9.5	28	1.28	1.1	13.61	17.15	0.231	0.221	0.452	0.443	26.67	3.85	22.81	200.521	180.47	30.63	29.46	NA	NA	NA	NA	NA	NA	NA	NA	NA	NA	NA	NA	NA	NA	NA	NA	NA	NA	0.0173	0.0235	0.0081	0.0183	6.1	138	46	2.761	0.047	0.384
372	2018-01-04	F	86	23.8	9.6	28	1.34	1.28	14.95	19.32	0.186	0.084	0.27	0.249	22.92	2.36	20.56	252.171	226.95	34.86	33.99	NA	NA	NA	NA	NA	NA	NA	NA	NA	NA	NA	NA	NA	NA	NA	NA	NA	NA	0.0008	0.0017	0.0089	0.0076	6.93	152	44	3.394	0.044	0.253
373	2018-01-04	F	86	26.4	9.9	28	1.55	1.22	15.92	20.99	0.276	0.115	0.391	0.207	23.34	3.68	19.67	203.568	183.21	25.66	20.07	NA	NA	NA	NA	NA	NA	NA	NA	NA	NA	NA	NA	NA	NA	NA	NA	NA	NA	0.0052	0.019	0.0476	0.0348	6.33	133	42	2.848	0.049	0.345
374	2018-01-05	F	87	23.7	10.2	28	1.61	1.41	16.06	38.32	0.229	0.14	0.369	0.326	53.78	7.72	46.06	343.104	308.79	59.87	57.69	NA	NA	NA	NA	NA	NA	NA	NA	NA	NA	NA	NA	NA	NA	NA	NA	NA	NA	0.002	0.0228	0.0029	0.0039	12.66	188	74	2.155	0.058	0.297
375	2018-01-05	F	87	20.4	9.6	28	1.54	1.25	15.02	33.76	0.269	0.149	0.419	0.336	47.6	7.76	39.83	244.607	220.15	45.21	40.93	NA	NA	NA	NA	NA	NA	NA	NA	NA	NA	NA	NA	NA	NA	NA	NA	NA	NA	0.0001	0.0001	0	0	18.04	237	125	1.815	0.057	0.219
376	2018-01-05	F	87	22	10.2	28	1.5	1.14	16.01	16.26	0.149	0.073	0.222	0.215	18.58	1.64	16.94	249.389	224.45	35.16	34.5	NA	NA	NA	NA	NA	NA	NA	NA	NA	NA	NA	NA	NA	NA	NA	NA	NA	NA	0.0008	0.0019	0.0021	0.0002	8.92	166	48	2.786	0.05	0.276
377	2018-01-05	F	87	27	10.4	28	1.51	1.32	16	18.28	0.363	0.077	0.44	0.437	37.24	2.25	34.99	256.217	230.6	36.76	36.17	NA	NA	NA	NA	NA	NA	NA	NA	NA	NA	NA	NA	NA	NA	NA	NA	NA	NA	0.0002	0.0021	0.0014	0.0004	15.22	212	119	1.345	0.059	0.342
378	2018-04-09	M	83	33.2	10.1	29	1.64	1.39	15.71	27.9	0.291	0.104	0.395	0.296	50.88	4.23	46.64	297.464	267.72	51.43	49.69	NA	NA	NA	NA	NA	NA	NA	NA	NA	NA	NA	NA	NA	NA	NA	NA	NA	NA	0.004	0.0042	0.0005	0.0001	15.23	213	197	2.25	0.048	0.197
379	2018-04-09	M	83	30.5	10.2	29	1.55	1.24	15.51	29.34	0.221	0.129	0.35	0.283	32.86	5.85	27	250.397	225.36	35.37	33.87	NA	NA	NA	NA	NA	NA	NA	NA	NA	NA	NA	NA	NA	NA	NA	NA	NA	NA	0.0271	0.0093	0.0126	0.0191	10.96	173	116	2.278	0.045	0.248
380	2018-04-09	M	83	28.7	10.5	29	1.68	1.08	15.45	38.39	0.101	0.193	0.294	0.257	28.16	10.64	17.52	224.183	201.76	41.78	39.68	NA	NA	NA	NA	NA	NA	NA	NA	NA	NA	NA	NA	NA	NA	NA	NA	NA	NA	0.0024	0.006	0.0018	0.0002	11.87	190	121	2.533	0.045	0.209
381	2018-04-09	M	83	27.4	10.3	29	1.6	1.37	15.95	29.98	0.387	0.123	0.51	0.369	70.65	5.57	65.08	265.692	239.12	53.44	49.11	NA	NA	NA	NA	NA	NA	NA	NA	NA	NA	NA	NA	NA	NA	NA	NA	NA	NA	0.0002	0.0001	0	0	15.58	215	100	2.184	0.059	0.233
382	2018-04-09	M	83	23.7	9.9	29	1.47	1.13	14.33	25.35	0.061	0.121	0.181	0.182	12.29	4.16	8.13	234.33	210.9	33.5	33.29	NA	NA	NA	NA	NA	NA	NA	NA	NA	NA	NA	NA	NA	NA	NA	NA	NA	NA	0.0023	0.045	0.0238	0.0086	15.04	212	128	2.355	0.054	0.216
383	2018-04-10	M	84	28.4	10.5	29	1.73	1.19	15.13	28.72	0.089	0.136	0.225	0.222	20.03	6.05	13.98	238.057	214.25	41.85	41.38	NA	NA	NA	NA	NA	NA	NA	NA	NA	NA	NA	NA	NA	NA	NA	NA	NA	NA	0.0025	0.0076	0.0007	0.0069	13.79	197	153	2.084	0.046	0.209
384	2018-04-10	M	84	25.9	9.8	29	1.41	1.25	14.62	40.19	0.03	0.136	0.165	0.167	16.19	8.31	7.88	342.952	308.66	44.11	43.72	NA	NA	NA	NA	NA	NA	NA	NA	NA	NA	NA	NA	NA	NA	NA	NA	NA	NA	0.0001	0.0009	0	0	14.46	215	114	2.247	0.052	0.232
385	2018-04-10	M	84	23.9	9.6	29	1.52	1.15	14.49	25.07	0.242	0.111	0.353	0.352	37.41	4.21	33.21	254.029	228.63	45.65	45.24	NA	NA	NA	NA	NA	NA	NA	NA	NA	NA	NA	NA	NA	NA	NA	NA	NA	NA	0.0005	0	0	0	15.56	212	111	1.921	0.055	0.263
386	2018-04-10	M	84	25.3	10.1	29	1.54	1.16	15.01	15.81	0.128	0.073	0.202	0.202	13.84	1.64	12.2	235.239	211.72	27.26	27.26	NA	NA	NA	NA	NA	NA	NA	NA	NA	NA	NA	NA	NA	NA	NA	NA	NA	NA	NA	NA	NA	NA	7.93	122	33	2.48	0.062	0.45
387	2018-04-10	M	84	29.5	10	29	1.32	1.17	15.94	20.95	0.103	0.087	0.189	0.186	12.71	2.7	10.01	264.607	238.15	28.75	28.11	NA	NA	NA	NA	NA	NA	NA	NA	NA	NA	NA	NA	NA	NA	NA	NA	NA	NA	0.0034	0.0034	0.0021	0.003	17.54	231	234	2.169	0.046	0.172
388	2018-04-11	M	85	31.6	10.2	29	1.6	1.24	15.89	15.81	0.272	0.064	0.336	0.206	23.88	1.49	22.39	273.649	246.28	29.08	22.29	NA	NA	NA	NA	NA	NA	NA	NA	NA	NA	NA	NA	NA	NA	NA	NA	NA	NA	0.0012	0	0	0	9.08	157	57	2.458	0.052	0.339
389	2018-04-11	M	85	23.8	10	29	1.49	1.24	14.81	19.15	0.206	0.078	0.284	0.284	22.96	2.2	20.76	263.637	237.27	33.99	33.76	NA	NA	NA	NA	NA	NA	NA	NA	NA	NA	NA	NA	NA	NA	NA	NA	NA	NA	0.0059	0.0015	0.0003	0.001	12.16	204	62	2.734	0.06	0.25
390	2018-04-11	M	85	24.3	9.7	29	1.37	1.15	14.33	30.24	0.272	0.183	0.455	0.404	42	7.1	34.9	239.264	215.34	38.3	37.41	NA	NA	NA	NA	NA	NA	NA	NA	NA	NA	NA	NA	NA	NA	NA	NA	NA	NA	0.0313	0.0584	0.0266	0.0092	16.51	216	206	2.169	0.048	0.182
391	2018-04-11	M	85	26.3	10.3	29	1.34	1.12	15.85	22.6	0.391	0.114	0.505	0.502	39.12	3.78	35.33	219.313	197.38	28.31	27.99	NA	NA	NA	NA	NA	NA	NA	NA	NA	NA	NA	NA	NA	NA	NA	NA	NA	NA	0.0022	0.0001	0	0.001	16.6	215	201	2.281	0.048	0.181
392	2018-04-11	M	85	34.1	10.6	29	1.68	1.42	16.3	27.32	0.166	0.09	0.256	0.256	29.54	3.8	25.74	334.995	301.5	50.65	50.65	NA	NA	NA	NA	NA	NA	NA	NA	NA	NA	NA	NA	NA	NA	NA	NA	NA	NA	0.0126	0.0488	0.0173	0.0032	6.67	142	48	3.083	0.046	0.276
393	2018-04-12	M	86	25.8	10.4	29	1.41	1.25	15.74	20.93	0.025	0.09	0.115	0.115	5.91	2.79	3.12	256.689	231.02	25.41	25.24	NA	NA	NA	NA	NA	NA	NA	NA	NA	NA	NA	NA	NA	NA	NA	NA	NA	NA	NA	NA	NA	NA	17.96	237	245	2.095	0.048	0.175
394	2018-04-12	M	86	24.9	10.4	29	1.51	1.23	15.6	25.12	0.043	0.106	0.149	0.15	9.98	3.91	6.07	260.511	234.46	31.74	31.44	NA	NA	NA	NA	NA	NA	NA	NA	NA	NA	NA	NA	NA	NA	NA	NA	NA	NA	0.0002	0	0	0.0001	11.85	193	84	2.387	0.048	0.254
395	2018-04-12	M	86	22.3	9.9	29	1.57	1.34	15.51	34.71	0.037	0.234	0.271	0.27	20.65	11.08	9.57	242.503	218.25	38.75	38.6	NA	NA	NA	NA	NA	NA	NA	NA	NA	NA	NA	NA	NA	NA	NA	NA	NA	NA	0	0	0	0	10.31	175	100	2.496	0.047	0.268
396	2018-04-12	M	86	24.4	9.6	29	1.49	1.27	14.71	21.27	0.185	0.093	0.278	0.278	24.38	2.9	21.48	257.459	231.71	37.22	36.89	NA	NA	NA	NA	NA	NA	NA	NA	NA	NA	NA	NA	NA	NA	NA	NA	NA	NA	0	0	0	0	9.21	171	86	2.743	0.046	0.261
397	2018-04-12	M	86	46.6	10.9	29	1.77	1.36	16.87	26.42	0.21	0.103	0.313	0.303	39.56	4.36	35.2	281.902	253.71	54.1	54.07	NA	NA	NA	NA	NA	NA	NA	NA	NA	NA	NA	NA	NA	NA	NA	NA	NA	NA	0.047	0.0058	0.0002	0.0003	15.49	218	151	2.231	0.051	0.202
398	2018-04-09	F	83	31.3	10.6	29	1.61	1.28	15.88	20.69	0.259	0.077	0.336	0.278	37.71	2.67	35.04	292.382	263.14	44.01	42.32	NA	NA	NA	NA	NA	NA	NA	NA	NA	NA	NA	NA	NA	NA	NA	NA	NA	NA	0.1	0.5581	0.2907	0.089	12.65	192	122	2.288	0.055	0.308
399	2018-04-09	F	83	26.6	10.4	29	1.5	1.3	15.44	14.44	0.257	0.059	0.317	0.196	29.63	1.22	28.41	268.759	241.88	35.68	34.63	NA	NA	NA	NA	NA	NA	NA	NA	NA	NA	NA	NA	NA	NA	NA	NA	NA	NA	0	0	0	0	15.15	221	85	1.784	0.061	0.309
400	2018-04-09	F	83	20.2	9.5	29	1.44	1.2	14.01	16.13	0.138	0.09	0.229	0.226	11.55	2.09	9.46	199.764	179.79	22.17	21.77	NA	NA	NA	NA	NA	NA	NA	NA	NA	NA	NA	NA	NA	NA	NA	NA	NA	NA	0.0012	0.0011	0	0	16.68	227	164	2.031	0.049	0.199
401	2018-04-09	F	83	23.5	10.2	29	1.63	1.38	15.86	32.01	0.264	0.123	0.387	0.288	44.28	5.62	38.66	288.608	259.75	47.81	43.65	NA	NA	NA	NA	NA	NA	NA	NA	NA	NA	NA	NA	NA	NA	NA	NA	NA	NA	0.0001	0.0028	0.0022	0.0009	31.57	332	271	0.742	0.063	0.167
402	2018-04-09	F	83	25.9	10.2	29	1.65	1.35	15.4	25.4	0.139	0.099	0.238	0.237	21.82	3.45	18.37	281.586	253.43	38.64	38.07	NA	NA	NA	NA	NA	NA	NA	NA	NA	NA	NA	NA	NA	NA	NA	NA	NA	NA	0	0.0001	0	0	10.26	172	77	2.859	0.049	0.254
403	2018-04-10	F	84	21.4	9.5	29	1.35	1.19	14.6	20.56	0.202	0.097	0.299	0.296	23.9	2.86	21.04	237.969	214.17	33.31	33.09	NA	NA	NA	NA	NA	NA	NA	NA	NA	NA	NA	NA	NA	NA	NA	NA	NA	NA	0.0005	0	0	0	15.9	222	158	2	0.051	0.209
404	2018-04-10	F	84	21.6	9.4	29	1.33	1.18	14.92	19.2	0.154	0.092	0.246	0.245	18.89	3.03	15.87	232.337	209.1	35.16	34.62	NA	NA	NA	NA	NA	NA	NA	NA	NA	NA	NA	NA	NA	NA	NA	NA	NA	NA	0.019	0.0089	0.0002	0	30.27	347	163	1.117	0.073	0.184
405	2018-04-10	F	84	22.3	9.8	29	1.46	1.2	14.93	24.78	0.205	0.104	0.309	0.31	26.89	3.88	23.01	264.077	237.67	31.74	31.36	NA	NA	NA	NA	NA	NA	NA	NA	NA	NA	NA	NA	NA	NA	NA	NA	NA	NA	0.0001	0	0	0	17.13	229	150	1.89	0.056	0.236
406	2018-04-10	F	84	23.9	9.5	29	1.44	1.26	15.68	16.45	0.232	0.081	0.313	0.286	23.16	2.08	21.08	223.316	200.98	29.47	28.8	NA	NA	NA	NA	NA	NA	NA	NA	NA	NA	NA	NA	NA	NA	NA	NA	NA	NA	0.0028	0.0014	0.0001	0	9.56	168	44	2.189	0.064	0.383
407	2018-04-10	F	84	21.9	9.9	29	1.31	1.25	15.83	23.38	0.116	0.107	0.223	0.214	13.78	4	9.78	240.053	216.05	24.66	23.91	NA	NA	NA	NA	NA	NA	NA	NA	NA	NA	NA	NA	NA	NA	NA	NA	NA	NA	0.0005	0.0013	0.0002	0	11.52	189	68	1.741	0.065	0.551
408	2018-04-11	F	85	21	9.9	29	1.35	1.18	15.61	15.61	0.089	0.095	0.184	0.183	7.69	2.34	5.36	175.364	157.83	18.74	18.18	NA	NA	NA	NA	NA	NA	NA	NA	NA	NA	NA	NA	NA	NA	NA	NA	NA	NA	0.0059	0.0425	0.0045	0.0005	8.28	147	42	1.693	0.063	0.548
409	2018-04-11	F	85	28.5	10	29	1.47	1.24	15.75	23.43	0.283	0.114	0.397	0.396	32.06	4.05	28	226.484	203.84	33.36	32.98	NA	NA	NA	NA	NA	NA	NA	NA	NA	NA	NA	NA	NA	NA	NA	NA	NA	NA	0.0093	0.0031	0.0008	0.0016	24.34	299	139	1.519	0.072	0.22
410	2018-04-11	F	85	20.5	9.6	29	1.39	1.11	14.87	20.4	0.363	0.094	0.457	0.449	32.58	2.92	29.65	239.115	215.2	29.9	29.55	NA	NA	NA	NA	NA	NA	NA	NA	NA	NA	NA	NA	NA	NA	NA	NA	NA	NA	0.0166	0.0031	0.0031	0.0023	22.71	276	190	1.638	0.062	0.21
411	2018-04-11	F	85	19.4	9.5	29	1.5	1.22	14.6	26	0.086	0.141	0.227	0.227	19.07	5.68	13.38	203.33	183	42.01	42.01	NA	NA	NA	NA	NA	NA	NA	NA	NA	NA	NA	NA	NA	NA	NA	NA	NA	NA	0.0004	0.005	0.007	0.0001	23.06	278	178	1.457	0.057	0.188
412	2018-04-11	F	85	29.8	10.3	29	1.5	1.28	15.3	43.2	0.069	0.178	0.247	0.234	27.02	12.04	14.99	271.681	244.51	47.89	47.55	NA	NA	NA	NA	NA	NA	NA	NA	NA	NA	NA	NA	NA	NA	NA	NA	NA	NA	0.0017	0.1468	0.0003	0	20.17	267	111	1.446	0.061	0.225
413	2018-04-12	F	86	21.8	9.5	29	1.41	1.06	14.47	NA	0	NA	0.172	0.17	6.57	6.57	0	170.146	153.13	22.23	21.85	NA	NA	NA	NA	NA	NA	NA	NA	NA	NA	NA	NA	NA	NA	NA	NA	NA	NA	0.0961	0.0047	0.0036	0.0017	2.45	114	6	2.814	0.046	0.731
414	2018-04-12	F	86	25.9	9.7	29	1.59	1.25	15.49	49.47	0.045	0.17	0.215	0.215	26.63	13.02	13.61	329.426	296.48	54.27	54.04	NA	NA	NA	NA	NA	NA	NA	NA	NA	NA	NA	NA	NA	NA	NA	NA	NA	NA	0.0352	0.1815	0.0474	0.0439	40.7	433	176	0.1	0.079	0.151
415	2018-04-12	F	86	22.2	9.7	29	1.7	1.37	15.67	32.95	0.002	0.174	0.176	0.174	10.82	7.7	3.12	277.659	249.89	33.39	33.19	NA	NA	NA	NA	NA	NA	NA	NA	NA	NA	NA	NA	NA	NA	NA	NA	NA	NA	NA	NA	NA	NA	17.56	241	135	2.324	0.06	0.204
416	2018-04-12	F	86	26.8	10.4	29	1.58	1.28	16.3	38.02	0.035	0.121	0.155	0.153	15.13	7.76	7.36	340.913	306.82	45.08	44.93	NA	NA	NA	NA	NA	NA	NA	NA	NA	NA	NA	NA	NA	NA	NA	NA	NA	NA	0.0153	0.0481	0.0095	0.0165	18.15	250	129	2.215	0.06	0.209
417	2018-04-12	F	86	22.5	9.7	29	1.42	1.05	14.62	28.86	0.054	0.152	0.206	0.197	14.53	6.55	7.97	212.574	191.32	31.73	31.3	NA	NA	NA	NA	NA	NA	NA	NA	NA	NA	NA	NA	NA	NA	NA	NA	NA	NA	0.0003	0.0109	0.0017	0.0339	4.57	132	9	1.95	0.053	0.609
418	2018-06-18	M	83	35.7	10.7	30	1.95	1.48	16	27.89	0.001	0.499	0.5	0.5	14.19	6.94	7.25	94.781	85.3	28.75	28.75	NA	NA	NA	NA	NA	NA	NA	NA	NA	NA	NA	NA	NA	NA	NA	NA	NA	NA	0.0041	0.0134	0.039	0.009	19.2	240	209	2.045	0.055	0.203
419	2018-06-18	M	83	34.5	10.8	30	2.03	1.45	15.23	24.32	0.24	0.295	0.535	0.508	19.86	3.67	16.19	92.544	83.29	34.61	32.82	NA	NA	NA	NA	NA	NA	NA	NA	NA	NA	NA	NA	NA	NA	NA	NA	NA	NA	0.0096	0.0015	0.0008	0.0049	21.38	279	168	1.913	0.059	0.179
420	2018-06-18	M	83	26.2	10.1	30	1.42	1.21	15.39	7.48	0.257	0.146	0.403	0.403	7.93	1.37	6.56	52.228	47	19.22	19.08	NA	NA	NA	NA	NA	NA	NA	NA	NA	NA	NA	NA	NA	NA	NA	NA	NA	NA	0.1705	0.4025	0.3128	0.3148	10.17	174	68	2.529	0.049	0.27
421	2018-06-18	M	83	29.9	10.2	30	1.43	1.21	15.28	12.42	0.53	0.286	0.816	0.636	14.9	2.03	12.88	47.918	43.13	17.68	11.77	NA	NA	NA	NA	NA	NA	NA	NA	NA	NA	NA	NA	NA	NA	NA	NA	NA	NA	0.0043	0.0014	0	0.0002	10.14	164	71	2.271	0.055	0.375
422	2018-06-18	M	83	22.1	9.8	30	1.65	1.1	14.84	15.66	0.291	0.305	0.597	0.379	10.23	0.61	9.63	56.295	50.67	18.12	10.84	NA	NA	NA	NA	NA	NA	NA	NA	NA	NA	NA	NA	NA	NA	NA	NA	NA	NA	0.0016	0.0003	0	0.0005	13.47	208	118	2.712	0.053	0.206
423	2018-06-19	M	84	27.9	10.1	30	1.74	1.18	15.55	14.8	0.298	0.223	0.521	0.401	11.01	1.82	9.19	73.737	66.36	18.08	16.02	NA	NA	NA	NA	NA	NA	NA	NA	NA	NA	NA	NA	NA	NA	NA	NA	NA	NA	0.0062	0.0036	0.0014	0.0013	14.99	214	149	2.426	0.051	0.2
424	2018-06-19	M	84	33.3	10.6	30	1.65	1.41	16.43	19.29	0.126	0.313	0.44	0.429	10.83	3.42	7.4	66.804	60.12	21.64	21.15	NA	NA	NA	NA	NA	NA	NA	NA	NA	NA	NA	NA	NA	NA	NA	NA	NA	NA	0.0575	0.0974	0.014	0.0291	11.26	181	76	2.476	0.052	0.255
425	2018-06-19	M	84	42.5	10.5	30	1.76	1.36	15.62	9.89	0.219	0.211	0.43	0.41	6.85	1.16	5.7	50.685	45.62	14.56	13.18	NA	NA	NA	NA	NA	NA	NA	NA	NA	NA	NA	NA	NA	NA	NA	NA	NA	NA	0	0.0011	0.0056	0.0059	7.35	140	53	2.592	0.049	0.331
426	2018-06-19	M	84	25.2	9.7	30	1.66	1.24	15.37	9.6	0.399	0.191	0.59	0.559	11.26	0.99	10.26	59.637	53.67	18.15	15.8	NA	NA	NA	NA	NA	NA	NA	NA	NA	NA	NA	NA	NA	NA	NA	NA	NA	NA	0.0035	0.0555	0.0139	0.0003	13.71	193	132	2.098	0.053	0.279
427	2018-06-19	M	84	27.3	9.7	30	1.68	1.28	15.27	17.34	0.138	0.27	0.408	0.384	9.33	2.47	6.86	73.645	66.28	21.33	20.02	NA	NA	NA	NA	NA	NA	NA	NA	NA	NA	NA	NA	NA	NA	NA	NA	NA	NA	0.1283	0.6123	0.5734	0.2236	11.8	184	141	2.739	0.044	0.204
428	2018-06-20	M	85	30.2	10.3	30	1.64	1.22	15.21	11.36	0.593	0.217	0.81	0.599	15.83	1.34	14.49	58.855	52.97	18.11	14.56	NA	NA	NA	NA	NA	NA	NA	NA	NA	NA	NA	NA	NA	NA	NA	NA	NA	NA	0.0991	0.0837	0.0552	0.0209	10.27	166	131	2.42	0.04	0.221
429	2018-06-20	M	85	45.8	11.5	30	1.71	1.37	17.23	39.33	0.133	0.44	0.573	0.527	26.13	8.96	17.17	107.383	96.64	41.6	40.97	NA	NA	NA	NA	NA	NA	NA	NA	NA	NA	NA	NA	NA	NA	NA	NA	NA	NA	0.0294	0.013	0.0011	0.0031	21.65	267	172	1.475	0.056	0.182
430	2018-06-20	M	85	28.2	10.3	30	1.92	1.3	15.97	24.28	0.034	0.48	0.515	0.509	13.3	5.89	7.41	68.811	61.93	25.25	25.14	NA	NA	NA	NA	NA	NA	NA	NA	NA	NA	NA	NA	NA	NA	NA	NA	NA	NA	0.0068	0.0022	0.0009	0.0029	4.93	110	29	2.801	0.049	0.358
431	2018-06-20	M	85	29.6	10.1	30	1.54	1.25	15.48	12	0.166	0.212	0.378	0.377	6.74	1.45	5.29	61.267	55.14	15.99	15.46	NA	NA	NA	NA	NA	NA	NA	NA	NA	NA	NA	NA	NA	NA	NA	NA	NA	NA	0.1478	0.2492	0.3352	0.1795	4.94	117	26	3.102	0.046	0.372
432	2018-06-20	M	85	29.7	10.4	30	1.64	1.28	15.8	12.86	0.963	0.256	1.22	0.589	27.12	1.81	25.31	55.183	49.66	22.98	13.92	NA	NA	NA	NA	NA	NA	NA	NA	NA	NA	NA	NA	NA	NA	NA	NA	NA	NA	0.0006	0.0086	0.004	0.0003	14.95	210	162	2.102	0.049	0.212
433	2018-06-21	M	86	25.7	9.8	30	1.35	1.22	13.92	14.93	0.092	0.246	0.338	0.313	6.19	2.01	4.18	67.364	60.63	16.61	15.95	NA	NA	NA	NA	NA	NA	NA	NA	NA	NA	NA	NA	NA	NA	NA	NA	NA	NA	0.0056	0.0001	0	0.0006	7.6	146	45	2.611	0.05	0.386
434	2018-06-21	M	86	27.8	10.4	30	1.5	1.17	16.07	16.17	0.139	0.303	0.442	0.373	8.8	2.51	6.29	62.423	56.18	17.63	17.16	NA	NA	NA	NA	NA	NA	NA	NA	NA	NA	NA	NA	NA	NA	NA	NA	NA	NA	0.0005	0.0011	0.0013	0.0056	10.49	176	98	2.681	0.044	0.221
435	2018-06-21	M	86	29.2	10.5	30	1.65	1.2	15.29	15.56	0.204	0.293	0.497	0.375	8.66	2.32	6.34	59.03	53.13	17.47	12.19	NA	NA	NA	NA	NA	NA	NA	NA	NA	NA	NA	NA	NA	NA	NA	NA	NA	NA	0.002	0.0041	0	0	6.02	135	22	2.914	0.053	0.389
436	2018-06-21	M	86	30	10.5	30	1.49	1.22	15.23	8.82	0.147	0.175	0.322	0.316	5.33	0.85	4.48	57.041	51.34	15.97	15.68	NA	NA	NA	NA	NA	NA	NA	NA	NA	NA	NA	NA	NA	NA	NA	NA	NA	NA	0.0015	0.0183	0.0048	0.0019	10.17	170	118	2.621	0.044	0.245
437	2018-06-21	M	86	31.1	10.6	30	1.76	1.4	16.22	20.79	0.131	0.359	0.49	0.487	13.95	4.05	9.91	65.681	59.11	27.69	27.14	NA	NA	NA	NA	NA	NA	NA	NA	NA	NA	NA	NA	NA	NA	NA	NA	NA	NA	0.0003	0	0	0	12.97	190	104	2.207	0.049	0.241
438	2018-06-18	F	83	30	10.4	30	1.74	1.46	16.22	27.17	0.336	0.141	0.477	0.285	18.77	1.95	16.82	227.918	205.13	31.45	28.2	NA	NA	NA	NA	NA	NA	NA	NA	NA	NA	NA	NA	NA	NA	NA	NA	NA	NA	0	0	0	0	36.37	378	230	0.676	0.074	0.156
439	2018-06-18	F	83	26.3	10.3	30	1.75	1.37	16	19.31	0.294	0.152	0.446	0.301	12.49	1.6	10.89	145.16	130.64	24.12	20.68	NA	NA	NA	NA	NA	NA	NA	NA	NA	NA	NA	NA	NA	NA	NA	NA	NA	NA	0.0013	0.0094	0.0003	0.0001	20.41	262	131	1.549	0.062	0.226
440	2018-06-18	F	83	26.7	10.5	30	1.65	1.38	15.07	13.8	0.459	0.095	0.554	0.553	17.01	0.74	16.27	159.602	143.64	26.75	26.29	NA	NA	NA	NA	NA	NA	NA	NA	NA	NA	NA	NA	NA	NA	NA	NA	NA	NA	0.0002	0	0	0	17.66	241	119	2.064	0.064	0.241
441	2018-06-18	F	83	26.4	10.5	30	1.76	1.48	16.19	16.72	0.399	0.116	0.515	0.516	19.4	1.02	18.37	167.908	151.12	36.78	33.55	NA	NA	NA	NA	NA	NA	NA	NA	NA	NA	NA	NA	NA	NA	NA	NA	NA	NA	0.0007	0.0015	0	0	25.12	302	124	1.008	0.07	0.22
442	2018-06-18	F	83	27.6	10.2	30	1.53	1.24	15.52	17.43	0.074	0.155	0.229	0.221	5.02	1.41	3.61	133.191	119.87	19.85	19.41	NA	NA	NA	NA	NA	NA	NA	NA	NA	NA	NA	NA	NA	NA	NA	NA	NA	NA	0.0199	0.0439	0.0022	0.0005	10.83	191	69	2.699	0.054	0.259
443	2018-06-19	F	84	31.3	10.2	30	1.85	1.35	15.46	14.8	0.491	0.138	0.63	0.616	24.02	1.16	22.86	112.231	101.01	35.07	34.45	NA	NA	NA	NA	NA	NA	NA	NA	NA	NA	NA	NA	NA	NA	NA	NA	NA	NA	0.0554	0.2348	0.0602	0.0122	13.44	207	76	2.456	0.06	0.253
444	2018-06-19	F	84	27	10.3	30	1.8	1.4	15.41	26.97	0.163	0.136	0.299	0.294	14.38	2	12.39	217.675	195.91	43.71	43.25	NA	NA	NA	NA	NA	NA	NA	NA	NA	NA	NA	NA	NA	NA	NA	NA	NA	NA	0.0009	0.0004	0	0	14.71	211	65	1.894	0.066	0.324
445	2018-06-19	F	84	23.4	9.6	30	1.41	1.26	14.62	16.68	0.131	0.117	0.247	0.232	7.05	1.06	6	163.409	147.07	24.99	24.46	NA	NA	NA	NA	NA	NA	NA	NA	NA	NA	NA	NA	NA	NA	NA	NA	NA	NA	0.0035	0.0304	0.022	0.0046	25.24	296	196	1.243	0.056	0.172
446	2018-06-19	F	84	22.9	10.2	30	1.61	1.3	15.51	27.57	0.361	0.148	0.508	0.503	31.56	2.18	29.38	213.444	192.1	57.95	56.68	NA	NA	NA	NA	NA	NA	NA	NA	NA	NA	NA	NA	NA	NA	NA	NA	NA	NA	0.0002	0.0005	0	0	24.57	299	157	1.689	0.069	0.188
447	2018-06-19	F	84	23.6	10.4	30	1.68	1.4	15.89	46.71	0.022	0.221	0.243	0.233	11.93	4.81	7.12	287.225	258.5	48.65	48.2	NA	NA	NA	NA	NA	NA	NA	NA	NA	NA	NA	NA	NA	NA	NA	NA	NA	NA	0.0003	0	0	0	6.41	143	29	3.326	0.053	0.313
448	2018-06-20	F	85	30.5	10	30	1.56	1.2	14.57	35.89	0.025	0.245	0.269	0.268	10.56	4.65	5.9	172.163	154.95	37.8	37.15	NA	NA	NA	NA	NA	NA	NA	NA	NA	NA	NA	NA	NA	NA	NA	NA	NA	NA	0.4878	0.8978	0.8405	0.889	7.37	142	28	2.155	0.062	0.489
449	2018-06-20	F	85	26.5	9.9	30	1.4	1.1	15.76	20.24	0.163	0.141	0.304	0.298	9.73	1.52	8.21	165.808	149.23	28.61	28.18	NA	NA	NA	NA	NA	NA	NA	NA	NA	NA	NA	NA	NA	NA	NA	NA	NA	NA	0.0001	0.0005	0	0	10.61	183	52	2.322	0.057	0.328
450	2018-06-20	F	85	19	9.1	30	1.19	1.08	14.07	12.89	0.327	0.124	0.451	0.445	14.62	0.86	13.76	117.261	105.54	30.45	30.22	NA	NA	NA	NA	NA	NA	NA	NA	NA	NA	NA	NA	NA	NA	NA	NA	NA	NA	0	0.0013	0	0.0003	16.01	212	168	1.892	0.052	0.255
451	2018-06-20	F	85	21.5	9.4	30	1.34	1.1	14.81	27.02	0.291	0.242	0.533	0.401	21.53	3.55	17.98	126.839	114.15	34.66	31.61	NA	NA	NA	NA	NA	NA	NA	NA	NA	NA	NA	NA	NA	NA	NA	NA	NA	NA	0.004	0.1184	0.1001	0.0208	15.49	227	130	2.195	0.054	0.232
452	2018-06-20	F	85	24.9	9.9	30	1.73	1.36	15.32	18.55	0.253	0.111	0.364	0.361	14.72	1.1	13.63	182.856	164.57	36.18	35.92	NA	NA	NA	NA	NA	NA	NA	NA	NA	NA	NA	NA	NA	NA	NA	NA	NA	NA	0.0002	0	0	0	20.38	261	177	2.081	0.059	0.186
453	2018-06-21	F	86	22.1	10.2	30	1.43	1.25	16.11	NA	0	NA	0.174	0.174	4.51	4.51	0	166.368	149.73	26.47	26.47	NA	NA	NA	NA	NA	NA	NA	NA	NA	NA	NA	NA	NA	NA	NA	NA	NA	NA	0	0	0	0	26.1	304	191	1.416	0.064	0.187
454	2018-06-21	F	86	22.4	9.9	30	1.52	1.24	15.42	14.53	0.153	0.116	0.269	0.266	8.7	0.91	7.79	141.312	127.18	33.22	32.74	NA	NA	NA	NA	NA	NA	NA	NA	NA	NA	NA	NA	NA	NA	NA	NA	NA	NA	0.0049	0.006	0.0007	0.0016	9.87	166	74	2.373	0.058	0.36
455	2018-06-21	F	86	20.3	9.5	30	1.3	1.1	15.67	18.77	0.2	0.168	0.368	0.368	15.61	1.59	14.01	165.504	148.95	40.58	40.58	NA	NA	NA	NA	NA	NA	NA	NA	NA	NA	NA	NA	NA	NA	NA	NA	NA	NA	0.0007	0.0034	0	0	23.55	296	172	1.688	0.062	0.192
456	2018-06-21	F	86	24.7	10.4	30	1.5	1.26	14.73	23.74	0.277	0.175	0.453	0.446	17.61	2.17	15.44	165.741	149.17	31.9	31.85	NA	NA	NA	NA	NA	NA	NA	NA	NA	NA	NA	NA	NA	NA	NA	NA	NA	NA	0.0013	0.0053	0.0001	0	22.48	274	249	1.554	0.051	0.17
457	2018-06-21	F	86	23.2	10.3	30	1.56	1.26	15.53	13.66	0.265	0.11	0.375	0.271	11.18	0.81	10.37	137.274	123.55	35.05	22.27	NA	NA	NA	NA	NA	NA	NA	NA	NA	NA	NA	NA	NA	NA	NA	NA	NA	NA	0.0004	0.013	0.0003	0	17.47	236	128	1.871	0.061	0.278
458	2018-07-16	M	90	40.3	11.2	30	1.78	1.33	15.9	41.95	0.011	0.236	0.247	0.247	10.83	4.95	5.87	221.29	199.16	43.08	43.08	NA	NA	NA	NA	NA	NA	NA	NA	NA	NA	NA	NA	NA	NA	NA	NA	NA	NA	0.002	0.0128	0.0087	0.003	31.27	344	209	0.797	0.062	0.159
459	2018-07-16	M	90	32.4	10.3	30	1.68	1.23	15.34	39.59	0.177	0.225	0.402	0.31	19.71	4.23	15.49	240.526	216.47	43.29	40.25	NA	NA	NA	NA	NA	NA	NA	NA	NA	NA	NA	NA	NA	NA	NA	NA	NA	NA	0.0083	0.0049	0.0005	0.0005	11.83	200	78	2.568	0.049	0.225
460	2018-07-16	M	90	25	10.1	30	1.48	1.24	15.61	15.27	0.291	0.111	0.402	0.4	11.24	0.94	10.3	150.11	135.1	28.37	23.15	NA	NA	NA	NA	NA	NA	NA	NA	NA	NA	NA	NA	NA	NA	NA	NA	NA	NA	0.0012	0	0	0	10.7	173	96	2.373	0.048	0.28
461	2018-07-16	M	90	39.5	10.4	30	1.89	1.32	15.25	44.26	0.02	0.299	0.319	0.311	14.6	6.55	8.05	197.256	177.53	45.31	43.62	NA	NA	NA	NA	NA	NA	NA	NA	NA	NA	NA	NA	NA	NA	NA	NA	NA	NA	0.1853	0.4251	0.2649	0.0214	24.35	283	225	1.35	0.054	0.167
462	2018-07-16	M	90	41.4	10.8	30	1.89	1.36	16.23	32.93	0.056	0.204	0.26	0.259	10.69	3.55	7.14	196.808	177.13	40.21	39.78	NA	NA	NA	NA	NA	NA	NA	NA	NA	NA	NA	NA	NA	NA	NA	NA	NA	NA	0.0638	0.0565	0.0751	0.034	19.59	252	225	2.137	0.051	0.171
463	2018-07-17	M	91	31.3	10.8	30	1.63	1.22	15.23	19.96	0.058	0.146	0.204	0.195	5.24	1.53	3.7	160.057	144.05	23.81	23.4	NA	NA	NA	NA	NA	NA	NA	NA	NA	NA	NA	NA	NA	NA	NA	NA	NA	NA	0.01	0.0119	0.0187	0.008	19.04	252	150	1.848	0.053	0.195
464	2018-07-17	M	91	32.5	10.7	30	1.5	1.15	15.19	33.21	0.314	0.235	0.549	0.548	26.25	4.03	22.22	167.411	150.67	39.37	38.75	NA	NA	NA	NA	NA	NA	NA	NA	NA	NA	NA	NA	NA	NA	NA	NA	NA	NA	0.0101	0.0293	0.0328	0.0381	14.56	211	122	2.004	0.051	0.233
465	2018-07-17	M	91	31.7	10.8	30	1.71	1.36	15.6	NA	0	NA	0.208	0.208	5.9	5.9	0	153.335	138	28.77	28.77	NA	NA	NA	NA	NA	NA	NA	NA	NA	NA	NA	NA	NA	NA	NA	NA	NA	NA	0.0018	0.0079	0.0069	0.0008	11.18	179	120	2.371	0.045	0.228
466	2018-07-17	M	91	30.2	10.2	30	1.46	1.22	15.55	29.14	0.269	0.25	0.519	0.292	16.83	1.86	14.97	129.096	116.19	31.28	22.1	NA	NA	NA	NA	NA	NA	NA	NA	NA	NA	NA	NA	NA	NA	NA	NA	NA	NA	NA	NA	NA	NA	13.42	197	102	1.757	0.048	0.288
467	2018-07-17	M	91	41.4	11.1	30	1.77	1.51	16.84	19.52	0.132	0.116	0.248	0.245	7.2	1.2	5.99	183.057	164.75	24.58	24.37	NA	NA	NA	NA	NA	NA	NA	NA	NA	NA	NA	NA	NA	NA	NA	NA	NA	NA	0.0087	0	0	0	17.2	226	198	1.933	0.048	0.191
468	2018-07-18	M	92	26.7	9.9	30	1.47	1.22	15.53	14.96	0.49	0.131	0.621	0.461	20.25	1.04	19.2	126.668	114	28.22	24.95	NA	NA	NA	NA	NA	NA	NA	NA	NA	NA	NA	NA	NA	NA	NA	NA	NA	NA	0.0006	0.0109	0.0048	0.0015	7.6	142	46	1.971	0.052	0.436
469	2018-07-18	M	92	29.9	9.9	30	1.39	1.13	14.53	23.35	0.031	0.209	0.24	0.233	6.34	2.58	3.77	127.583	114.82	25.6	24.82	NA	NA	NA	NA	NA	NA	NA	NA	NA	NA	NA	NA	NA	NA	NA	NA	NA	NA	0.002	0.1488	0.1564	0.0363	7.37	154	52	2.756	0.045	0.296
470	2018-07-18	M	92	27.1	10.1	30	1.58	1.33	15.88	9.13	0.255	0.094	0.349	0.287	4.7	0.46	4.25	109.458	98.51	17.41	6.32	NA	NA	NA	NA	NA	NA	NA	NA	NA	NA	NA	NA	NA	NA	NA	NA	NA	NA	0	0	0	0	15.66	219	209	2.189	0.045	0.183
471	2018-07-18	M	92	32.1	10.7	30	1.68	1.27	16.43	35.51	0.012	0.277	0.289	0.289	10.82	5.03	5.79	143.184	128.87	36.23	36.23	NA	NA	NA	NA	NA	NA	NA	NA	NA	NA	NA	NA	NA	NA	NA	NA	NA	NA	0.0009	0.0012	0.0005	0.0006	17.73	233	149	2.099	0.053	0.195
472	2018-07-18	M	92	24.4	10.5	30	1.55	1.22	15.81	21.52	0.161	0.155	0.316	0.313	9.6	1.8	7.81	156.278	140.65	25.48	25.15	NA	NA	NA	NA	NA	NA	NA	NA	NA	NA	NA	NA	NA	NA	NA	NA	NA	NA	0.0018	0.0016	0.0195	0.0215	7.13	145	52	2.803	0.042	0.282
473	2018-07-19	M	93	36.3	10.6	30	1.7	1.27	15.77	42.62	0.137	0.204	0.34	0.337	20.51	4.28	16.23	273.775	246.4	55.8	55.45	NA	NA	NA	NA	NA	NA	NA	NA	NA	NA	NA	NA	NA	NA	NA	NA	NA	NA	0.0077	0.0159	0.0037	0.0013	13.87	217	117	2.549	0.051	0.206
474	2018-07-19	M	93	35.7	10.4	30	1.7	1.23	14.2	NA	0	NA	0.311	0.31	11.72	11.72	0	132.209	118.99	37.11	36.64	NA	NA	NA	NA	NA	NA	NA	NA	NA	NA	NA	NA	NA	NA	NA	NA	NA	NA	0.01	0.0072	0.0003	0.0011	7.02	157	26	2.995	0.05	0.319
475	2018-07-19	M	93	31.2	10.5	30	1.67	1.17	16.13	36.87	0.07	0.214	0.284	0.284	13.08	4.1	8.99	206.521	185.87	43.12	43.12	NA	NA	NA	NA	NA	NA	NA	NA	NA	NA	NA	NA	NA	NA	NA	NA	NA	NA	0.0033	0.0032	0.0005	0.0003	14.47	215	96	2.156	0.055	0.242
476	2018-07-19	M	93	34.2	10.1	30	1.67	1.21	13.75	24.38	0.003	0.25	0.253	0.252	6.52	3.22	3.31	106.238	95.61	25.06	24.82	NA	NA	NA	NA	NA	NA	NA	NA	NA	NA	NA	NA	NA	NA	NA	NA	NA	NA	0.1288	0.0122	0.0042	0.0119	10.24	176	61	2.508	0.047	0.254
477	2018-07-19	M	93	25.5	9.9	30	1.57	1.09	14.58	33.94	0.134	0.298	0.432	0.338	17.09	4.91	12.18	154.489	139.04	34.97	34.38	NA	NA	NA	NA	NA	NA	NA	NA	NA	NA	NA	NA	NA	NA	NA	NA	NA	NA	0.0056	0.0035	0.0049	0.0011	9.85	172	69	2.6	0.048	0.258
478	2018-07-16	F	90	25.4	10.2	30	1.46	1.23	15.37	38.66	0.083	0.195	0.278	0.276	13.65	3.9	9.74	239.42	215.48	44.87	44.65	NA	NA	NA	NA	NA	NA	NA	NA	NA	NA	NA	NA	NA	NA	NA	NA	NA	NA	0.0285	0.1005	0.0142	0.0132	14.62	209	120	2.291	0.052	0.222
479	2018-07-16	F	90	23.9	9.8	30	1.46	1.22	15.55	35.73	0.011	0.222	0.233	0.228	8.5	3.89	4.62	210.408	189.37	36.75	36.31	NA	NA	NA	NA	NA	NA	NA	NA	NA	NA	NA	NA	NA	NA	NA	NA	NA	NA	0.006	0.0008	0	0.0003	14.48	224	82	2.055	0.062	0.306
480	2018-07-16	F	90	25.2	9.7	30	1.64	1.24	14.74	22.42	0.233	0.177	0.411	0.405	16.13	1.97	14.17	167.564	150.81	36.72	36.55	NA	NA	NA	NA	NA	NA	NA	NA	NA	NA	NA	NA	NA	NA	NA	NA	NA	NA	0	0	0	0	27.01	316	202	1.124	0.065	0.192
481	2018-07-16	F	90	23.9	9.8	30	1.56	1.2	14.67	19.32	0.109	0.133	0.241	0.235	6.46	1.36	5.1	170.133	153.12	23.1	22.39	NA	NA	NA	NA	NA	NA	NA	NA	NA	NA	NA	NA	NA	NA	NA	NA	NA	NA	0.0033	0.0363	0.0013	0.0009	19.06	251	191	1.945	0.054	0.197
482	2018-07-16	F	90	28	10.4	30	1.58	1.19	15.92	21.51	0.106	0.119	0.225	0.223	7.74	1.37	6.37	212.433	191.19	33.29	32.87	NA	NA	NA	NA	NA	NA	NA	NA	NA	NA	NA	NA	NA	NA	NA	NA	NA	NA	0.002	0.0392	0.0009	0.0056	21.8	281	97	1.618	0.072	0.257
483	2018-07-17	F	91	19.3	9.7	30	1.42	1.1	14.56	11.17	0.451	0.146	0.597	0.383	16.64	0.92	15.73	82.4	74.16	27.05	20.3	NA	NA	NA	NA	NA	NA	NA	NA	NA	NA	NA	NA	NA	NA	NA	NA	NA	NA	NA	NA	NA	NA	5.84	126	33	2.542	0.046	0.423
484	2018-07-17	F	91	24	9.6	30	1.72	1.25	15.22	15.67	0.235	0.209	0.444	0.432	14.25	2.41	11.84	112.777	101.5	27.89	27.26	NA	NA	NA	NA	NA	NA	NA	NA	NA	NA	NA	NA	NA	NA	NA	NA	NA	NA	0	0.0014	0	0	18.72	252	135	1.994	0.062	0.219
485	2018-07-17	F	91	25.6	9.5	30	1.62	1.27	15.08	20.93	0.173	0.181	0.354	0.351	13.64	1.83	11.81	131.76	118.58	36.93	36.58	NA	NA	NA	NA	NA	NA	NA	NA	NA	NA	NA	NA	NA	NA	NA	NA	NA	NA	0.0022	0.0493	0.06	0.0035	19.16	243	171	1.774	0.054	0.205
486	2018-07-17	F	91	33	10.2	30	1.64	1.34	15.33	30.51	0.078	0.17	0.248	0.248	9.69	2.46	7.23	246.009	221.41	36.68	36.68	NA	NA	NA	NA	NA	NA	NA	NA	NA	NA	NA	NA	NA	NA	NA	NA	NA	NA	0.0008	0.0001	0	0	40.11	418	227	0.229	0.072	0.131
487	2018-07-17	F	91	23.6	9.7	30	1.39	1.05	13.86	19.93	0.041	0.146	0.187	0.186	4.43	1.54	2.89	156.853	141.17	21.99	21.66	NA	NA	NA	NA	NA	NA	NA	NA	NA	NA	NA	NA	NA	NA	NA	NA	NA	NA	0.0018	0.0001	0	0	7.41	157	31	2.323	0.057	0.414
488	2018-07-18	F	92	22.9	10.1	30	1.36	1.21	15.67	27.12	0.115	0.198	0.313	0.302	11.3	2.73	8.57	172.131	154.92	32.9	32.28	NA	NA	NA	NA	NA	NA	NA	NA	NA	NA	NA	NA	NA	NA	NA	NA	NA	NA	0.0015	0.0006	0	0.003	15.69	223	134	2.215	0.057	0.234
489	2018-07-18	F	92	26.4	10	30	1.56	1.18	15.07	25.33	0.135	0.16	0.296	0.296	11.68	2.11	9.57	189.812	170.83	35.95	35.95	NA	NA	NA	NA	NA	NA	NA	NA	NA	NA	NA	NA	NA	NA	NA	NA	NA	NA	0.003	0.0091	0.0006	0.0013	19.66	270	139	1.895	0.058	0.203
490	2018-07-18	F	92	26.3	10.2	30	1.46	1.25	16.4	24.4	0.118	0.171	0.29	0.284	10.67	1.98	8.69	196.03	176.43	35.27	35.55	NA	NA	NA	NA	NA	NA	NA	NA	NA	NA	NA	NA	NA	NA	NA	NA	NA	NA	0	0.0024	0.0107	0.0001	6.49	142	32	2.311	0.058	0.535
491	2018-07-18	F	92	21.2	9.7	30	1.57	1.24	15.53	27.98	0.031	0.155	0.186	0.178	5.64	2.19	3.45	233.074	209.77	29.12	28.15	NA	NA	NA	NA	NA	NA	NA	NA	NA	NA	NA	NA	NA	NA	NA	NA	NA	NA	0.0021	0.0001	0	0	17.05	248	90	2.222	0.067	0.246
492	2018-07-18	F	92	26.9	9.8	30	1.61	1.23	14.92	39.07	0.178	0.242	0.42	0.375	22.05	4.64	17.41	213.094	191.78	46.37	45.25	NA	NA	NA	NA	NA	NA	NA	NA	NA	NA	NA	NA	NA	NA	NA	NA	NA	NA	0.0009	0.0016	0	0	20.56	275	115	1.639	0.066	0.246
493	2018-07-19	F	93	26	10.2	30	1.81	1.4	16.68	39.33	0.127	0.21	0.337	0.331	17.03	4.18	12.85	237.541	213.79	48.32	42.88	NA	NA	NA	NA	NA	NA	NA	NA	NA	NA	NA	NA	NA	NA	NA	NA	NA	NA	0.0015	0.0018	0	0	20.37	267	105	1.751	0.068	0.223
494	2018-07-19	F	93	21.9	9.5	30	1.3	1.1	15.59	15.98	0.043	0.141	0.184	0.176	3.56	1.21	2.35	128.922	116.03	17.76	17.39	NA	NA	NA	NA	NA	NA	NA	NA	NA	NA	NA	NA	NA	NA	NA	NA	NA	NA	0.011	0.013	0.0226	0.0029	12.94	202	129	2.326	0.051	0.266
495	2018-07-19	F	93	27.7	10.2	30	1.73	1.39	16.08	32.21	0.061	0.164	0.224	0.224	9.69	2.61	7.08	249.86	224.87	42.94	42.94	NA	NA	NA	NA	NA	NA	NA	NA	NA	NA	NA	NA	NA	NA	NA	NA	NA	NA	0.0033	0	0	0	13.79	217	99	2.231	0.062	0.331
496	2018-07-19	F	93	28	10.8	30	1.46	1.3	16.09	28.7	0.22	0.149	0.37	0.356	16.19	2.14	14.05	255.53	229.98	37.3	36.77	NA	NA	NA	NA	NA	NA	NA	NA	NA	NA	NA	NA	NA	NA	NA	NA	NA	NA	0.0011	0.0007	0	0.0001	21.84	286	137	1.781	0.067	0.221
497	2018-07-19	F	93	22.4	9.7	30	1.5	1.3	16.51	33.53	0.024	0.222	0.246	0.245	8.96	3.91	5.05	183.228	164.91	34.91	34.64	NA	NA	NA	NA	NA	NA	NA	NA	NA	NA	NA	NA	NA	NA	NA	NA	NA	NA	0	0	0	0	20.07	260	128	1.47	0.064	0.274
498	2018-09-24	M	83	22.5	9.5	31	1.4	1.17	14.65	16.47	0.102	0.24	0.342	0.342	8.31	2.43	5.88	85.438	76.89	22.62	22.57	NA	NA	NA	NA	NA	NA	NA	NA	NA	NA	NA	NA	NA	NA	NA	NA	NA	NA	0.0299	0.021	0.0359	0.0169	5.68	126	41	3.155	0.047	0.321
499	2018-09-24	M	83	32.1	10.4	31	1.59	1.18	15.32	24.82	0.294	0.21	0.503	0.503	18.37	2.81	15.57	136.523	122.87	30.01	28.79	NA	NA	NA	NA	NA	NA	NA	NA	NA	NA	NA	NA	NA	NA	NA	NA	NA	NA	0.0951	0.4809	0.3053	0.2355	10.5	170	106	2.576	0.044	0.231
500	2018-09-24	M	83	37	11	31	1.73	1.35	15.92	40.52	0.176	0.286	0.462	0.383	17.66	6.15	11.51	161.511	145.36	49.32	22.41	NA	NA	NA	NA	NA	NA	NA	NA	NA	NA	NA	NA	NA	NA	NA	NA	NA	NA	0.0637	0.0806	0.0456	0.0477	15.47	217	130	2.174	0.05	0.202
501	2018-09-24	M	83	29	9.9	31	1.45	1.13	15.84	27.66	0.02	0.186	0.206	0.198	6.31	2.66	3.65	177.189	159.47	29.57	29.4	NA	NA	NA	NA	NA	NA	NA	NA	NA	NA	NA	NA	NA	NA	NA	NA	NA	NA	0.0027	0.0011	0.0012	0	21.01	259	269	1.819	0.052	0.179
502	2018-09-24	M	83	26.2	10	31	1.59	1.24	14.94	33.62	0.048	0.277	0.326	0.292	11.76	4.53	7.23	161.738	145.56	35.42	34.1	NA	NA	NA	NA	NA	NA	NA	NA	NA	NA	NA	NA	NA	NA	NA	NA	NA	NA	0.0153	0.0174	0.0283	0.0064	11	182	76	2.41	0.052	0.277
503	2018-09-25	M	84	30.6	10.5	31	1.8	1.3	16.06	NA	0	NA	0.258	0.256	7.36	7.36	0	100.998	90.9	29.7	29.47	NA	NA	NA	NA	NA	NA	NA	NA	NA	NA	NA	NA	NA	NA	NA	NA	NA	NA	0.0049	0.0129	0.0006	0.0003	9.36	157	103	2.408	0.043	0.27
504	2018-09-25	M	84	28	9.7	31	1.54	1.35	15.5	20.2	0.503	0.163	0.666	0.319	20.59	1.8	18.79	134.178	120.76	27.74	20.89	NA	NA	NA	NA	NA	NA	NA	NA	NA	NA	NA	NA	NA	NA	NA	NA	NA	NA	0.013	0.0349	0.0277	0.0404	28.91	319	220	1.085	0.062	0.159
505	2018-09-25	M	84	26.6	10.1	31	1.58	1.18	15.46	29.13	0.024	0.187	0.211	0.201	6.67	2.74	3.92	194.053	174.65	31.31	29.96	NA	NA	NA	NA	NA	NA	NA	NA	NA	NA	NA	NA	NA	NA	NA	NA	NA	NA	0.0042	0.0658	0.0114	0.0067	8.61	158	75	2.574	0.044	0.26
506	2018-09-25	M	84	29.9	10.1	31	1.63	1.24	15.66	28.44	0.16	0.231	0.391	0.326	14.13	3.39	10.74	150.218	135.2	32.39	30.52	NA	NA	NA	NA	NA	NA	NA	NA	NA	NA	NA	NA	NA	NA	NA	NA	NA	NA	0.01	0.1673	0.0206	0.0015	6.49	139	49	2.525	0.045	0.392
507	2018-09-25	M	84	29.5	10.2	31	1.48	1.34	15.76	29.05	0.378	0.175	0.553	0.535	29.27	2.76	26.51	188.061	169.25	43.99	43.33	NA	NA	NA	NA	NA	NA	NA	NA	NA	NA	NA	NA	NA	NA	NA	NA	NA	NA	0.1733	0.1737	0.3266	0.1757	8.03	142	48	2.666	0.056	0.391
508	2018-09-27	M	86	28.3	10.4	31	1.65	1.28	15.61	27.55	0.037	0.254	0.291	0.291	8.94	3.53	5.42	138.382	124.54	29.43	29.3	NA	NA	NA	NA	NA	NA	NA	NA	NA	NA	NA	NA	NA	NA	NA	NA	NA	NA	0.0285	0.0241	0.0106	0.0035	7.93	148	65	2.654	0.047	0.28
509	2018-09-27	M	86	24.5	9.9	31	1.61	1.2	14.25	37.29	0.038	0.245	0.283	0.279	11.64	4.48	7.16	196.356	176.72	40.43	39.83	NA	NA	NA	NA	NA	NA	NA	NA	NA	NA	NA	NA	NA	NA	NA	NA	NA	NA	0.0108	0.0136	0.0063	0.0079	10.92	176	130	2.633	0.044	0.222
510	2018-09-27	M	86	42.3	10.7	31	1.92	1.48	16.1	NA	0	NA	0.412	0.404	21.92	21.92	0	132.577	119.32	52.2	51.66	NA	NA	NA	NA	NA	NA	NA	NA	NA	NA	NA	NA	NA	NA	NA	NA	NA	NA	0.1295	0.3728	0.0467	0.0452	30.38	324	286	0.712	0.055	0.141
511	2018-09-27	M	86	22.5	9.9	31	1.44	1.21	14.88	30.62	0.092	0.211	0.304	0.303	12.12	3.2	8.92	185.575	167.02	37.83	37.42	NA	NA	NA	NA	NA	NA	NA	NA	NA	NA	NA	NA	NA	NA	NA	NA	NA	NA	0.0027	0.0037	0.0023	0.001	11.25	190	79	2.552	0.054	0.257
512	2018-09-27	M	86	31.1	10.3	31	1.92	1.46	15.59	37.55	0.103	0.307	0.41	0.403	19.51	6.11	13.4	152.781	137.5	45.8	44.83	NA	NA	NA	NA	NA	NA	NA	NA	NA	NA	NA	NA	NA	NA	NA	NA	NA	NA	0.3399	0.0876	0.1176	0.0943	12.27	193	129	2.44	0.045	0.21
513	2018-09-28	M	87	27.7	10.1	31	1.69	1.35	15.61	30.36	0.21	0.217	0.428	0.319	17.52	3.3	14.21	177.076	159.37	36.39	33.01	NA	NA	NA	NA	NA	NA	NA	NA	NA	NA	NA	NA	NA	NA	NA	NA	NA	NA	0.0009	0.0024	0.0012	0.0001	24.85	285	269	1.526	0.056	0.163
514	2018-09-28	M	87	36.6	11	31	1.71	1.36	16.45	28.45	0.224	0.203	0.427	0.368	18.43	2.83	15.6	186.494	167.84	38.81	35.9	NA	NA	NA	NA	NA	NA	NA	NA	NA	NA	NA	NA	NA	NA	NA	NA	NA	NA	0.131	0.1008	0.154	0.2347	15.73	217	114	1.793	0.051	0.225
515	2018-09-28	M	87	22.6	9.7	31	1.8	1.31	14.7	39.38	0.083	0.306	0.39	0.391	18.49	6.73	11.77	146.739	132.07	43.45	43.28	NA	NA	NA	NA	NA	NA	NA	NA	NA	NA	NA	NA	NA	NA	NA	NA	NA	NA	0.0084	0.178	0.0706	0.0251	15.97	212	134	1.635	0.049	0.222
516	2018-09-28	M	87	37.4	11.1	31	1.84	1.46	16.83	42.24	0.139	0.243	0.382	0.353	19.48	4.84	14.64	234.061	210.65	46.28	44.03	NA	NA	NA	NA	NA	NA	NA	NA	NA	NA	NA	NA	NA	NA	NA	NA	NA	NA	0.021	0.0158	0.0113	0.0132	20.96	256	250	1.801	0.051	0.177
517	2018-09-28	M	87	33.1	10.7	31	1.65	1.31	15.42	25.38	0.097	0.249	0.346	0.347	11.14	2.96	8.18	157.928	142.14	31.81	31.47	NA	NA	NA	NA	NA	NA	NA	NA	NA	NA	NA	NA	NA	NA	NA	NA	NA	NA	0.2904	0.193	0.2796	0.221	9.78	168	74	2.557	0.045	0.243
518	2018-09-24	F	83	20.3	9.4	31	1.5	1.16	14.79	6.12	0.15	0.074	0.224	0.223	4.64	0.21	4.43	90.761	81.68	21.8	21.53	NA	NA	NA	NA	NA	NA	NA	NA	NA	NA	NA	NA	NA	NA	NA	NA	NA	NA	0.0014	0.0016	0	0	20.51	266	189	1.987	0.058	0.193
519	2018-09-24	F	83	23.3	9.8	31	1.55	1.17	15.4	17.66	0.185	0.153	0.339	0.293	9.4	1.47	7.93	130.762	117.69	33.52	19.7	NA	NA	NA	NA	NA	NA	NA	NA	NA	NA	NA	NA	NA	NA	NA	NA	NA	NA	0.0003	0	0	0	11.66	196	46	2.577	0.069	0.314
520	2018-09-24	F	83	27.5	10.2	31	1.73	1.35	15.5	NA	0	NA	0.226	0.226	7.67	7.67	0	162.52	146.27	34.43	34.43	NA	NA	NA	NA	NA	NA	NA	NA	NA	NA	NA	NA	NA	NA	NA	NA	NA	NA	0.0176	0.0002	0	0	25.88	309	142	1.388	0.069	0.2
521	2018-09-24	F	83	28.7	9.9	31	1.53	1.36	14.42	45.88	0.064	0.298	0.361	0.324	15.04	6.66	8.38	206.428	185.79	47.74	31.53	NA	NA	NA	NA	NA	NA	NA	NA	NA	NA	NA	NA	NA	NA	NA	NA	NA	NA	0.0034	0.1125	0.0672	0.0778	19.02	250	103	1.86	0.064	0.232
522	2018-09-24	F	83	32.9	10.6	31	1.48	1.35	16.55	23.1	0.144	0.136	0.28	0.279	11.89	1.72	10.17	186.894	168.2	41.59	39.9	NA	NA	NA	NA	NA	NA	NA	NA	NA	NA	NA	NA	NA	NA	NA	NA	NA	NA	0.0019	0	0	0	22.16	274	151	1.638	0.062	0.207
523	2018-09-25	F	84	27.6	10.1	31	1.51	1.21	16.86	27.64	0.092	0.177	0.269	0.268	9.92	2.4	7.52	204.634	184.17	34.56	33.69	NA	NA	NA	NA	NA	NA	NA	NA	NA	NA	NA	NA	NA	NA	NA	NA	NA	NA	0.015	0.0156	0.0065	0.0005	9.66	157	73	2.407	0.05	0.308
524	2018-09-25	F	84	29.4	9.7	31	1.26	1.22	14.61	14.73	0.407	0.132	0.539	0.372	10.1	1.06	9.04	120.276	108.25	29.38	7.7	NA	NA	NA	NA	NA	NA	NA	NA	NA	NA	NA	NA	NA	NA	NA	NA	NA	NA	0.2748	0.4028	0.1348	0.0999	7.02	144	41	2.77	0.047	0.339
525	2018-09-25	F	84	24	9.1	31	1.45	1.2	15.04	41.12	0.023	0.253	0.276	0.266	12.19	5.16	7.03	199.938	179.94	43.12	42.32	NA	NA	NA	NA	NA	NA	NA	NA	NA	NA	NA	NA	NA	NA	NA	NA	NA	NA	0.0017	0.0071	0.0041	0.0072	8.41	173	32	2.669	0.062	0.365
526	2018-09-25	F	84	29.3	9.8	31	1.54	1.27	15.87	30.69	0.046	0.187	0.232	0.225	8.47	2.85	5.62	209.376	188.44	35.37	34.95	NA	NA	NA	NA	NA	NA	NA	NA	NA	NA	NA	NA	NA	NA	NA	NA	NA	NA	0.0881	0.1084	0.0797	0.0015	14.18	209	94	2.144	0.054	0.241
527	2018-09-25	F	84	18.9	9.2	31	1.5	1.16	14.66	NA	0	NA	0.2	0.2	5.06	5.06	0	200.227	180.2	27.5	27.5	NA	NA	NA	NA	NA	NA	NA	NA	NA	NA	NA	NA	NA	NA	NA	NA	NA	NA	0.0222	0.3342	0.0721	0.1175	9.82	175	63	2.525	0.055	0.318
528	2018-09-27	F	86	26	9.7	31	1.57	1.4	15.33	10.29	0.231	0.057	0.289	0.278	11.98	0.26	11.72	190.591	171.53	40.34	38.71	NA	NA	NA	NA	NA	NA	NA	NA	NA	NA	NA	NA	NA	NA	NA	NA	NA	NA	0.0003	0.0005	0	0	24.51	291	215	1.519	0.059	0.176
529	2018-09-27	F	86	23	9.7	31	1.51	1.23	15.23	17.52	0.442	0.106	0.548	0.509	21.84	1	20.84	182.192	163.97	33.94	33.23	NA	NA	NA	NA	NA	NA	NA	NA	NA	NA	NA	NA	NA	NA	NA	NA	NA	NA	0.0008	0.0038	0.0002	0.0045	9.34	170	65	1.928	0.056	0.478
530	2018-09-27	F	86	26.1	10.2	31	1.68	1.31	15.92	28.75	0.055	0.134	0.188	0.189	7.43	2.05	5.37	239.923	215.93	37.53	37.38	NA	NA	NA	NA	NA	NA	NA	NA	NA	NA	NA	NA	NA	NA	NA	NA	NA	NA	0.0007	0.001	0	0	14.69	228	63	2.31	0.068	0.274
531	2018-09-27	F	86	29.3	10.5	31	1.71	1.37	16.02	13.29	0.406	0.102	0.507	0.361	17.3	0.76	16.54	135.37	121.83	35.75	24.15	NA	NA	NA	NA	NA	NA	NA	NA	NA	NA	NA	NA	NA	NA	NA	NA	NA	NA	0	0	0	0	13.9	204	103	2.484	0.057	0.232
532	2018-09-27	F	86	26.9	9.8	31	1.43	1.27	15.08	25.11	0.031	0.152	0.182	0.178	5.36	2.04	3.32	183.604	165.24	28.58	27.24	NA	NA	NA	NA	NA	NA	NA	NA	NA	NA	NA	NA	NA	NA	NA	NA	NA	NA	0.001	0.0002	0	0	11.35	203	56	2.809	0.056	0.256
533	2018-09-28	F	87	18.1	9.7	31	1.37	1.13	14.17	10.2	0.644	0.095	0.739	0.538	26.05	0.53	25.52	116.336	104.7	30.16	26.22	NA	NA	NA	NA	NA	NA	NA	NA	NA	NA	NA	NA	NA	NA	NA	NA	NA	NA	0.001	0.0007	0	0	7.29	146	43	2.345	0.052	0.41
534	2018-09-28	F	87	23.9	9.3	31	1.58	1.25	14.18	11.29	0.23	0.101	0.332	0.332	9.19	0.62	8.57	120.487	108.44	26.39	26.04	NA	NA	NA	NA	NA	NA	NA	NA	NA	NA	NA	NA	NA	NA	NA	NA	NA	NA	0.0076	0.009	0.0003	0.0016	12.45	191	93	2.149	0.051	0.264
535	2018-09-28	F	87	22.2	9.4	31	1.49	1.2	15.39	14.85	0.272	0.094	0.366	0.252	10.14	0.78	9.36	169.875	152.89	27	21.13	NA	NA	NA	NA	NA	NA	NA	NA	NA	NA	NA	NA	NA	NA	NA	NA	NA	NA	0.0006	0.0023	0.0001	0	9.25	165	90	2.422	0.051	0.312
536	2018-09-28	F	87	28.4	10.7	31	1.6	1.19	15.98	39.53	0.063	0.188	0.251	0.242	11.99	4.01	7.98	234.651	211.19	43.01	42.77	NA	NA	NA	NA	NA	NA	NA	NA	NA	NA	NA	NA	NA	NA	NA	NA	NA	NA	0.0011	0.0005	0.0006	0	46.19	450	345	-0.231	0.076	0.121
537	2018-09-28	F	87	22	9.4	31	1.37	1.15	14.87	31.55	0.093	0.182	0.274	0.272	11.36	2.84	8.52	194.74	175.27	37.44	36.71	NA	NA	NA	NA	NA	NA	NA	NA	NA	NA	NA	NA	NA	NA	NA	NA	NA	NA	0.0001	0	0	0	19.5	251	126	1.678	0.061	0.227
538	2018-10-22	M	90	33	10.3	31	1.6	1.18	15.12	22.93	0.083	0.136	0.219	0.216	6.67	1.73	4.95	180.767	162.69	26.17	25.79	NA	NA	NA	NA	NA	NA	NA	NA	NA	NA	NA	NA	NA	NA	NA	NA	NA	NA	0.291	0.0378	0.0405	0.009	11.83	181	101	2.553	0.05	0.249
539	2018-10-22	M	90	30.3	10.3	31	1.76	1.4	15.66	18.02	0.135	0.104	0.239	0.239	7.08	1.03	6.05	185.339	166.81	25.59	25.2	NA	NA	NA	NA	NA	NA	NA	NA	NA	NA	NA	NA	NA	NA	NA	NA	NA	NA	0	0.0001	0	0	24.6	281	212	1.275	0.054	0.167
540	2018-10-22	M	90	24.3	10.2	31	1.55	1.19	15.4	7.2	0.225	0.056	0.28	0.249	5.77	0.23	5.54	135.456	121.91	27.87	12.57	NA	NA	NA	NA	NA	NA	NA	NA	NA	NA	NA	NA	NA	NA	NA	NA	NA	NA	0.0035	0.0044	0.0006	0.0001	8.12	149	77	2.457	0.044	0.291
541	2018-10-22	M	90	31.3	10	31	1.51	1.24	14.86	13.95	0.326	0.083	0.409	0.394	17.36	0.62	16.74	180.916	162.82	38.04	37.61	NA	NA	NA	NA	NA	NA	NA	NA	NA	NA	NA	NA	NA	NA	NA	NA	NA	NA	0.061	0.034	0.0061	0.0536	13.88	208	127	2.321	0.049	0.212
542	2018-10-22	M	90	23.7	10.8	31	1.86	1.45	16.54	16.12	0.129	0.111	0.24	0.236	7.75	0.82	6.93	163.618	147.26	31.56	31.48	NA	NA	NA	NA	NA	NA	NA	NA	NA	NA	NA	NA	NA	NA	NA	NA	NA	NA	0.0148	0.001	0.0005	0	12.54	196	100	2.307	0.049	0.232
543	2018-10-23	M	91	43.1	10.7	31	1.87	1.34	16	43.43	0.001	0.209	0.208	0.208	9.54	4.91	4.63	232.947	209.65	44.01	43.43	NA	NA	NA	NA	NA	NA	NA	NA	NA	NA	NA	NA	NA	NA	NA	NA	NA	NA	0.0125	0.0493	0.0276	0.0088	17.9	234	153	1.79	0.05	0.196
544	2018-10-23	M	91	30.3	10.6	31	1.6	1.31	16.14	17.74	0.341	0.091	0.432	0.428	16.67	0.87	15.79	203.74	183.37	36.27	35.1	NA	NA	NA	NA	NA	NA	NA	NA	NA	NA	NA	NA	NA	NA	NA	NA	NA	NA	0.0002	0.0006	0	0	8.58	151	45	2.29	0.052	0.408
545	2018-10-23	M	91	36	10.6	31	1.61	1.3	16.1	37.13	0.048	0.327	0.374	0.349	15.51	6.66	8.85	125.267	112.74	40.06	37.44	NA	NA	NA	NA	NA	NA	NA	NA	NA	NA	NA	NA	NA	NA	NA	NA	NA	NA	0.2192	0.0889	0.0761	0.0598	5.48	117	30	3.204	0.047	0.305
546	2018-10-23	M	91	33.5	10.5	31	1.58	1.26	15.86	19.36	0.154	0.151	0.305	0.305	10.12	1.54	8.57	138.998	125.1	31.52	30.36	NA	NA	NA	NA	NA	NA	NA	NA	NA	NA	NA	NA	NA	NA	NA	NA	NA	NA	0.0141	0.1763	0.1484	0.0928	7.77	147	59	2.957	0.048	0.278
547	2018-10-23	M	91	35.8	10.6	31	1.7	1.34	16.16	35.45	0.035	0.163	0.199	0.199	8.26	3.03	5.23	249.67	224.7	39.72	39.72	NA	NA	NA	NA	NA	NA	NA	NA	NA	NA	NA	NA	NA	NA	NA	NA	NA	NA	0.0025	0.0017	0.0005	0	11.86	192	72	2.074	0.053	0.269
548	2018-10-24	M	92	23.7	9.7	31	1.51	1.28	14.54	25.17	0.128	0.18	0.308	0.308	10.98	2.24	8.75	161.666	145.5	32.23	31.61	NA	NA	NA	NA	NA	NA	NA	NA	NA	NA	NA	NA	NA	NA	NA	NA	NA	NA	0.0065	0.0214	0.007	0.0005	11.74	193	100	2.458	0.044	0.212
549	2018-10-24	M	92	25.3	9.8	31	1.71	1.2	15.12	10.61	0.284	0.091	0.375	0.36	11.89	0.47	11.42	127.346	114.61	26.39	22.65	NA	NA	NA	NA	NA	NA	NA	NA	NA	NA	NA	NA	NA	NA	NA	NA	NA	NA	0.0224	0.374	0.2358	0.1301	16.13	222	145	2.075	0.051	0.204
550	2018-10-24	M	92	24.3	9.9	31	1.43	1.2	14.76	11.16	0.205	0.093	0.299	0.269	5.44	0.58	4.85	130.814	117.73	15.48	14.43	NA	NA	NA	NA	NA	NA	NA	NA	NA	NA	NA	NA	NA	NA	NA	NA	NA	NA	0.0194	0.0285	0.0149	0.0023	6.83	136	56	2.498	0.046	0.325
551	2018-10-24	M	92	26.1	10	31	1.62	1.26	14.67	7.25	0.127	0.078	0.205	0.204	2.74	0.39	2.36	94.884	85.4	12.09	11.94	NA	NA	NA	NA	NA	NA	NA	NA	NA	NA	NA	NA	NA	NA	NA	NA	NA	NA	0.3421	0.5438	0.6477	0.4493	7.55	140	41	2.398	0.051	0.382
552	2018-10-24	M	92	41	10.9	31	1.67	1.28	15.9	19.54	0.112	0.282	0.393	0.277	11.47	4.2	7.27	112.957	101.66	32.05	23.91	NA	NA	NA	NA	NA	NA	NA	NA	NA	NA	NA	NA	NA	NA	NA	NA	NA	NA	0.0276	0.0669	0.0373	0.0236	7.26	143	33	2.725	0.049	0.342
553	2018-10-26	M	94	27.6	10.1	31	1.58	1.4	15.85	43.08	0.005	0.313	0.318	0.311	14.32	7.19	7.13	156.039	140.44	43.55	43.07	NA	NA	NA	NA	NA	NA	NA	NA	NA	NA	NA	NA	NA	NA	NA	NA	NA	NA	0.0338	0.0179	0.027	0.0341	8.88	158	62	2.485	0.048	0.286
554	2018-10-26	M	94	28.7	10.4	31	1.66	1.23	16.02	10.76	0.229	0.09	0.319	0.26	8.76	0.51	8.24	134.529	121.08	24.01	23.44	NA	NA	NA	NA	NA	NA	NA	NA	NA	NA	NA	NA	NA	NA	NA	NA	NA	NA	0.109	0.0386	0.0039	0.0064	8.8	159	54	2.583	0.048	0.296
555	2018-10-26	M	94	26.1	10.1	31	1.45	1.26	15.54	18.37	0.125	0.118	0.243	0.242	9.18	1.19	8	169.14	152.23	36.88	36.59	NA	NA	NA	NA	NA	NA	NA	NA	NA	NA	NA	NA	NA	NA	NA	NA	NA	NA	0.0194	0.0004	0.0001	0.0002	17.18	230	184	1.964	0.049	0.191
556	2018-10-26	M	94	30.2	9.9	31	1.53	1.26	14.98	30.86	0.08	0.171	0.251	0.247	28.7	12.33	16.37	209.839	188.85	34.68	33.56	NA	NA	NA	NA	NA	NA	NA	NA	NA	NA	NA	NA	NA	NA	NA	NA	NA	NA	0.1059	0.0895	0.0463	0.1039	5.7	131	35	2.372	0.049	0.512
557	2018-10-26	M	94	31.9	10.1	31	1.43	1.15	15.07	20.65	0.01	0.153	0.163	0.151	3.6	1.6	1.99	147.989	133.19	21.59	19.75	NA	NA	NA	NA	NA	NA	NA	NA	NA	NA	NA	NA	NA	NA	NA	NA	NA	NA	0.1273	0.4614	0.5417	0.3575	6.28	148	29	2.905	0.046	0.308
558	2018-10-22	F	90	32.9	10.6	31	1.52	1.31	15.69	16.18	0.433	0.122	0.555	0.381	13.47	1.05	12.43	150.507	135.46	29.23	14.42	NA	NA	NA	NA	NA	NA	NA	NA	NA	NA	NA	NA	NA	NA	NA	NA	NA	NA	0.0011	0.0055	0.0001	0	17.74	238	109	1.913	0.056	0.222
559	2018-10-22	F	90	23.7	9.7	31	1.59	1.26	15.06	21.29	0.104	0.108	0.212	0.212	8	1.11	6.88	220.453	198.41	36.71	36.71	NA	NA	NA	NA	NA	NA	NA	NA	NA	NA	NA	NA	NA	NA	NA	NA	NA	NA	0.0028	0.0147	0.0029	0.0001	29.34	335	200	1.102	0.065	0.178
560	2018-10-22	F	90	28.4	10.2	31	1.61	1.28	15.37	32.16	0.181	0.177	0.357	0.275	16.98	2.73	14.25	208.351	187.52	41.3	38.39	NA	NA	NA	NA	NA	NA	NA	NA	NA	NA	NA	NA	NA	NA	NA	NA	NA	NA	0.0595	0.0224	0.0017	0.0007	28.31	320	242	1.168	0.059	0.162
561	2018-10-22	F	90	31.9	10.4	31	1.62	1.39	16.9	15.11	0.069	0.087	0.156	0.156	3.76	0.77	2.99	215.216	193.69	21.71	21.71	NA	NA	NA	NA	NA	NA	NA	NA	NA	NA	NA	NA	NA	NA	NA	NA	NA	NA	0.1139	0.3674	0.1202	0.0974	12.02	189	96	2.489	0.051	0.236
562	2018-10-22	F	90	20.3	9.1	31	1.22	1.01	13.96	14.84	0.082	0.129	0.211	0.203	4.36	1.07	3.29	121.823	109.64	18.27	17.86	NA	NA	NA	NA	NA	NA	NA	NA	NA	NA	NA	NA	NA	NA	NA	NA	NA	NA	0.0118	0.0103	0	0.0003	41.44	402	377	-0.088	0.057	0.11
563	2018-10-23	F	91	23	9.5	31	1.48	1.16	15.23	22.86	0.157	0.128	0.285	0.285	12.51	1.63	10.88	191.544	172.39	40.59	40.24	NA	NA	NA	NA	NA	NA	NA	NA	NA	NA	NA	NA	NA	NA	NA	NA	NA	NA	0.0012	0.0008	0	0.0008	17.82	235	144	1.962	0.052	0.203
564	2018-10-23	F	91	19.2	9.4	31	1.52	1.21	15.32	26.23	0.099	0.164	0.262	0.259	9.86	2.14	7.72	178.911	161.02	35.76	35.32	NA	NA	NA	NA	NA	NA	NA	NA	NA	NA	NA	NA	NA	NA	NA	NA	NA	NA	0.0005	0	0	0	30.31	339	277	1.181	0.06	0.141
565	2018-10-23	F	91	28.2	10.7	31	1.63	1.24	16.26	18.73	0.162	0.131	0.293	0.181	6.34	1.32	5.01	157.563	141.81	27.79	14.57	NA	NA	NA	NA	NA	NA	NA	NA	NA	NA	NA	NA	NA	NA	NA	NA	NA	NA	0.0033	0.0099	0.0003	0	15.08	224	118	2.506	0.055	0.21
566	2018-10-23	F	91	20.9	8.8	31	1.44	1.1	13.98	15.45	0.313	0.116	0.429	0.417	13.84	0.85	12.99	150.238	135.21	29.28	28.66	NA	NA	NA	NA	NA	NA	NA	NA	NA	NA	NA	NA	NA	NA	NA	NA	NA	NA	0.0036	0.0104	0.0003	0	13.22	210	52	1.892	0.07	0.43
567	2018-10-23	F	91	23.1	9.5	31	1.59	1.25	15.16	13.51	0.316	0.12	0.436	0.43	10.51	0.85	9.66	124.933	112.44	20.39	20.07	NA	NA	NA	NA	NA	NA	NA	NA	NA	NA	NA	NA	NA	NA	NA	NA	NA	NA	0.001	0.0042	0.0009	0	13.56	195	125	2.207	0.049	0.226
568	2018-10-23	F	91	23.1	9.5	31	1.52	1.2	14.93	29.78	0.051	0.16	0.211	0.207	7.96	2.61	5.36	211.291	190.16	35.62	35.02	NA	NA	NA	NA	NA	NA	NA	NA	NA	NA	NA	NA	NA	NA	NA	NA	NA	NA	0.0285	0.0486	0.0106	0.0064	6.24	152	30	3.511	0.055	0.343
569	2018-10-24	F	92	32.5	10.4	31	1.5	1.4	16.76	12.11	0.163	0.065	0.228	0.134	4.73	0.46	4.27	206.742	186.07	21.5	15.18	NA	NA	NA	NA	NA	NA	NA	NA	NA	NA	NA	NA	NA	NA	NA	NA	NA	NA	0.0068	0.1209	0.092	0.1519	7.28	141	54	2.202	0.052	0.434
570	2018-10-24	F	92	20.2	9	31	1.48	1.19	14.15	28.11	0.058	0.339	0.397	0.364	12.33	4.93	7.4	107.726	96.95	29.5	28.47	NA	NA	NA	NA	NA	NA	NA	NA	NA	NA	NA	NA	NA	NA	NA	NA	NA	NA	0.1024	0.526	0.4134	0.1623	18.49	239	122	1.431	0.06	0.226
571	2018-10-24	F	92	21.8	9.7	31	1.42	1.15	14.52	33.34	0.099	0.17	0.269	0.267	12.01	2.99	9.02	231.602	208.44	40.12	39.03	NA	NA	NA	NA	NA	NA	NA	NA	NA	NA	NA	NA	NA	NA	NA	NA	NA	NA	0.0034	0.1202	0.0092	0.0017	34.96	367	269	0.71	0.063	0.139
572	2018-10-24	F	92	26.4	9.6	31	1.48	1.2	15.74	16.94	0.171	0.123	0.294	0.293	8.75	1.21	7.54	151.481	136.33	25.35	25.17	NA	NA	NA	NA	NA	NA	NA	NA	NA	NA	NA	NA	NA	NA	NA	NA	NA	NA	0.0021	0.012	0.0049	0.0013	21	260	136	1.64	0.062	0.213
573	2018-10-24	F	92	30.9	10.3	31	1.57	1.34	15.31	38.1	0.034	0.295	0.329	0.329	13.44	5.68	7.75	162.243	146.11	39.91	39.91	NA	NA	NA	NA	NA	NA	NA	NA	NA	NA	NA	NA	NA	NA	NA	NA	NA	NA	0.0003	0.0004	0.0003	0.0041	16.9	234	126	1.747	0.055	0.254
574	2018-10-26	F	94	20.1	9	31	1.48	1.19	14.29	10.92	0.133	0.146	0.279	0.276	5.44	1.23	4.22	133.472	120.12	17.2	16.58	NA	NA	NA	NA	NA	NA	NA	NA	NA	NA	NA	NA	NA	NA	NA	NA	NA	NA	0.169	0.4446	0.392	0.1333	24.26	282	211	1.185	0.057	0.181
575	2018-10-26	F	94	24.7	9.6	31	1.52	1.19	15.01	19.52	0.276	0.13	0.406	0.272	11.3	1.42	9.88	155.511	139.96	27.93	18.04	NA	NA	NA	NA	NA	NA	NA	NA	NA	NA	NA	NA	NA	NA	NA	NA	NA	NA	0.0019	0.0165	0.0002	0	20.76	264	143	1.468	0.062	0.244
576	2018-10-26	F	94	21.1	9.8	31	1.59	1.28	14.31	16.71	0.103	0.135	0.238	0.229	5.53	1.21	4.31	136.396	122.76	20.2	19.56	NA	NA	NA	NA	NA	NA	NA	NA	NA	NA	NA	NA	NA	NA	NA	NA	NA	NA	0.0546	0.2326	0.0378	0.0234	12.23	192	110	2.414	0.048	0.231
577	2018-10-26	F	94	26.7	10.1	31	1.69	1.33	15.1	41.47	0.001	0.188	0.189	0.181	7.98	3.89	4.09	278.649	250.78	41.92	41.13	NA	NA	NA	NA	NA	NA	NA	NA	NA	NA	NA	NA	NA	NA	NA	NA	NA	NA	0.003	0.0013	0.0005	0.0001	15.64	229	107	2.04	0.061	0.282
578	2018-10-26	F	94	25.3	9.6	31	1.47	1.14	14.88	NA	0	NA	0.191	0.191	3.5	3.5	0	188.865	169.98	34.04	34.04	NA	NA	NA	NA	NA	NA	NA	NA	NA	NA	NA	NA	NA	NA	NA	NA	NA	NA	0.0211	0.124	0.0182	0.017	14.71	213	98	1.481	0.058	0.345
579	2019-01-07	M	90	27.5	10	32	1.64	1.23	15.04	33.15	0.073	0.237	0.31	0.302	12.83	4.15	8.68	155.881	140.29	38.8	38.09	NA	NA	NA	NA	NA	NA	NA	NA	NA	NA	NA	NA	NA	NA	NA	NA	NA	NA	0.0746	0.0095	0.0018	0.006	9.14	153	67	2.219	0.05	0.358
580	2019-01-07	M	90	25.5	9.9	32	1.56	1.27	16.34	40.77	0.113	0.216	0.329	0.315	16.81	4.6	12.21	218.386	196.55	47.46	42.2	NA	NA	NA	NA	NA	NA	NA	NA	NA	NA	NA	NA	NA	NA	NA	NA	NA	NA	0.0025	0.0007	0.0008	0.0002	30.7	331	314	1.129	0.055	0.127
581	2019-01-07	M	90	31.5	10.2	32	1.54	1.22	15.35	29.4	0.486	0.31	0.799	0.421	26.85	4.81	22.04	124.351	111.92	35.29	19.55	NA	NA	NA	NA	NA	NA	NA	NA	NA	NA	NA	NA	NA	NA	NA	NA	NA	NA	0.1617	0.2834	0.0576	0.0149	8.34	142	56	2.333	0.051	0.43
582	2019-01-07	M	90	33.3	11	32	1.71	1.34	17.38	30.3	0.142	0.193	0.335	0.334	14.92	3.2	11.71	171.339	154.21	39.89	39.53	NA	NA	NA	NA	NA	NA	NA	NA	NA	NA	NA	NA	NA	NA	NA	NA	NA	NA	0.0003	0.0019	0.0024	0.0013	22.1	269	281	1.899	0.05	0.148
583	2019-01-07	M	90	33.1	10.1	32	1.75	1.29	14.87	21.21	0.076	0.169	0.245	0.244	8.34	1.87	6.47	137.9	124.11	34.6	33.77	NA	NA	NA	NA	NA	NA	NA	NA	NA	NA	NA	NA	NA	NA	NA	NA	NA	NA	0.1815	0.2307	0.2808	0.1572	14.56	203	120	2.059	0.052	0.221
584	2019-01-08	M	91	30.2	10.6	32	1.58	1.2	15.87	10.09	0.188	0.086	0.274	0.273	8.17	0.44	7.73	128.073	115.27	29.59	28.85	NA	NA	NA	NA	NA	NA	NA	NA	NA	NA	NA	NA	NA	NA	NA	NA	NA	NA	0.0087	0.0251	0.0097	0.0067	13.06	198	162	2.316	0.044	0.201
585	2019-01-08	M	91	27.4	10	32	1.54	1.21	15.15	34.92	0.167	0.206	0.374	0.356	19.16	3.92	15.24	190.599	171.54	45.24	44.53	NA	NA	NA	NA	NA	NA	NA	NA	NA	NA	NA	NA	NA	NA	NA	NA	NA	NA	0.0278	0.0899	0.0993	0.0491	5.44	135	30	2.865	0.045	0.343
586	2019-01-08	M	91	28.8	NA	32	1.73	1.3	16.12	37.31	0.05	0.514	0.563	0.534	22.89	10.55	12.34	156.81	141.13	38.57	37	NA	NA	NA	NA	NA	NA	NA	NA	NA	NA	NA	NA	NA	NA	NA	NA	NA	NA	0.0014	0.0142	0.0198	0	9.66	167	74	2.735	0.047	0.248
587	2019-01-08	M	91	33.4	10.5	32	1.7	1.31	15.06	41.5	0.213	0.168	0.381	0.234	20.98	3.86	17.12	273.262	245.94	53.32	32.9	NA	NA	NA	NA	NA	NA	NA	NA	NA	NA	NA	NA	NA	NA	NA	NA	NA	NA	0.0072	0.2631	0.1395	0.0685	13.54	206	114	2.483	0.051	0.212
588	2019-01-08	M	91	35.1	10.8	32	1.69	1.26	15.98	39.37	0.03	0.192	0.221	0.221	9.96	3.73	6.23	232.6	209.34	43.67	42.73	NA	NA	NA	NA	NA	NA	NA	NA	NA	NA	NA	NA	NA	NA	NA	NA	NA	NA	0.0031	0.0055	0.0004	0	14.44	212	103	1.966	0.053	0.263
589	2019-01-09	M	92	38.1	11.3	32	1.58	1.31	16.62	34.46	0.22	0.164	0.384	0.345	21.14	2.93	18.21	235.657	212.09	46.62	45.47	NA	NA	NA	NA	NA	NA	NA	NA	NA	NA	NA	NA	NA	NA	NA	NA	NA	NA	0.0658	0.0191	0.0157	0.0172	10.22	163	57	2.326	0.054	0.317
590	2019-01-09	M	92	25.7	10.3	32	1.42	1.28	14.65	21.9	0.275	0.147	0.422	0.408	19.74	1.72	18.02	168.189	151.37	41.55	40.96	NA	NA	NA	NA	NA	NA	NA	NA	NA	NA	NA	NA	NA	NA	NA	NA	NA	NA	0.0008	0.0021	0.0003	0.0003	16.97	231	128	2.034	0.054	0.218
591	2019-01-09	M	92	27.1	10.1	32	1.68	1.16	15.33	36.06	0.232	0.179	0.411	0.252	19.55	3.5	16.05	229.741	206.77	41.42	36.22	NA	NA	NA	NA	NA	NA	NA	NA	NA	NA	NA	NA	NA	NA	NA	NA	NA	NA	0.004	0.0036	0.001	0.0004	9.05	158	52	2.235	0.058	0.428
592	2019-01-09	M	92	24.5	10.2	32	1.69	1.18	14.31	16.84	0.1	0.09	0.19	0.188	5.71	0.84	4.87	206.25	185.63	28.36	27.82	NA	NA	NA	NA	NA	NA	NA	NA	NA	NA	NA	NA	NA	NA	NA	NA	NA	NA	0.0019	0.0027	0.0002	0	14.19	208	117	2.137	0.049	0.223
593	2019-01-09	M	92	36.7	10.4	32	1.73	1.28	15.6	28.37	0.145	0.114	0.26	0.251	12.55	1.64	10.91	272.024	244.82	42.77	40.94	NA	NA	NA	NA	NA	NA	NA	NA	NA	NA	NA	NA	NA	NA	NA	NA	NA	NA	0.2824	0.1367	0.1041	0.0395	16.46	223	177	2.061	0.048	0.195
594	2019-01-10	M	93	28.4	10.2	32	1.58	1.28	16.16	32.22	0.04	0.145	0.185	0.185	7.38	2.48	4.89	247.303	222.57	37.9	37.62	NA	NA	NA	NA	NA	NA	NA	NA	NA	NA	NA	NA	NA	NA	NA	NA	NA	NA	0	0.0002	0.0013	0.0009	19.35	243	202	1.678	0.049	0.18
595	2019-01-10	M	93	34.9	10.7	32	1.67	1.48	15.74	30.63	0.144	0.166	0.31	0.273	13.67	2.66	11	212.038	190.83	39.7	37.45	NA	NA	NA	NA	NA	NA	NA	NA	NA	NA	NA	NA	NA	NA	NA	NA	NA	NA	0.1223	0.3409	0.2555	0.2581	8.51	146	86	2.063	0.046	0.42
596	2019-01-10	M	93	36.3	10.7	32	1.78	1.33	15.85	35.5	0.09	0.15	0.24	0.24	12.69	2.83	9.87	259.135	233.22	50.21	50.04	NA	NA	NA	NA	NA	NA	NA	NA	NA	NA	NA	NA	NA	NA	NA	NA	NA	NA	0.0015	0.001	0	0.0005	12.95	200	123	2.434	0.046	0.207
597	2019-01-10	M	93	29.4	10.3	32	1.56	1.2	15.81	26.16	0.037	0.144	0.181	0.181	5.95	2.08	3.87	202.655	182.39	31	31	NA	NA	NA	NA	NA	NA	NA	NA	NA	NA	NA	NA	NA	NA	NA	NA	NA	NA	0.0013	0.0009	0.0002	0	11.62	184	84	2.53	0.05	0.25
598	2019-01-10	M	93	32.4	10.4	32	1.9	1.37	15.91	38.29	0.187	0.169	0.356	0.35	22.53	3.45	19.08	256.903	231.21	57.16	56.12	NA	NA	NA	NA	NA	NA	NA	NA	NA	NA	NA	NA	NA	NA	NA	NA	NA	NA	0.0806	0.3391	0.0956	0.0619	16.95	236	128	2.195	0.054	0.2
599	2019-01-07	F	90	26.4	10.3	32	1.55	1.07	15.65	36.73	0.022	0.177	0.199	0.196	8.05	3.39	4.65	246.6	221.94	39.68	39.37	NA	NA	NA	NA	NA	NA	NA	NA	NA	NA	NA	NA	NA	NA	NA	NA	NA	NA	0.0023	0.0001	0	0	17.95	242	144	2.034	0.056	0.205
601	2019-01-07	F	90	29.1	10.1	32	1.68	1.31	15.7	54.53	0.069	0.274	0.342	0.294	21.39	7.89	13.5	229.644	206.68	57.16	55.56	NA	NA	NA	NA	NA	NA	NA	NA	NA	NA	NA	NA	NA	NA	NA	NA	NA	NA	0.0115	0.0116	0.0006	0	13.27	207	112	2.469	0.049	0.214
603	2019-01-07	F	90	24.8	9.7	32	1.52	1.14	14.91	31.95	0.032	0.184	0.216	0.213	8.01	3.16	4.85	204.185	183.77	35.23	35.21	NA	NA	NA	NA	NA	NA	NA	NA	NA	NA	NA	NA	NA	NA	NA	NA	NA	NA	0.1276	0.1433	NA	NA	8.66	173	53	2.936	0.048	0.274
604	2019-01-08	F	91	28.2	10.2	32	1.5	1.24	15.44	49.31	0.148	0.199	0.348	0.277	21.88	4.91	16.97	306.28	275.65	56.1	51.43	NA	NA	NA	NA	NA	NA	NA	NA	NA	NA	NA	NA	NA	NA	NA	NA	NA	NA	0.0008	0.0013	0.0005	0	19.46	253	113	1.717	0.06	0.223
605	2019-01-08	F	91	20.8	9.5	32	1.7	1.45	15.36	30.04	0.206	0.163	0.369	0.364	17.76	2.65	15.11	207.017	186.32	41.3	40.15	NA	NA	NA	NA	NA	NA	NA	NA	NA	NA	NA	NA	NA	NA	NA	NA	NA	NA	0.0001	0	0	0	12.95	196	61	1.92	0.057	0.298
607	2019-01-08	F	91	23.6	9.8	32	1.71	1.32	15.22	NA	0	NA	0.173	0.171	8.56	8.56	0	308.895	278.01	49.32	49.05	NA	NA	NA	NA	NA	NA	NA	NA	NA	NA	NA	NA	NA	NA	NA	NA	NA	NA	0.0001	0	0	0	29.24	329	183	1.1	0.065	0.164
619	2019-03-14	M	86	32.3	10.7	33	1.63	1.36	16.47	45.07	0.016	0.181	0.197	0.197	9.79	4.32	5.48	281.182	253.06	46.84	46.76	NA	NA	NA	NA	NA	NA	NA	NA	NA	NA	NA	NA	NA	NA	NA	NA	NA	NA	0.0033	0.0023	0.0046	0.0018	9.29	171	59	2.764	0.053	0.291
621	2019-03-14	M	86	38.3	10.4	33	1.7	1.37	16.15	NA	0	NA	0.269	0.263	14.42	14.42	0	331.47	298.32	58.07	56.87	NA	NA	NA	NA	NA	NA	NA	NA	NA	NA	NA	NA	NA	NA	NA	NA	NA	NA	0.0576	0.1865	0.1964	0.1036	12.22	194	108	2.583	0.047	0.213
622	2019-03-14	M	86	30.3	10.4	33	1.65	1.22	15.18	NA	0	NA	0.165	0.165	6.22	6.22	0	250.257	225.23	37.02	37.02	NA	NA	NA	NA	NA	NA	NA	NA	NA	NA	NA	NA	NA	NA	NA	NA	NA	NA	0.0255	0.0014	0.0004	0.0026	5.58	136	22	2.668	0.055	0.443
624	2019-03-14	M	86	24.2	NA	33	1.36	1.07	14.91	21.44	0.027	0.122	0.149	0.148	3.86	1.42	2.44	195.958	176.36	24.47	24.16	NA	NA	NA	NA	NA	NA	NA	NA	NA	NA	NA	NA	NA	NA	NA	NA	NA	NA	0.0791	0.1898	0.0935	0.0432	3.81	96	14	2.681	0.047	0.655
626	2019-03-15	M	87	33.7	10.6	33	1.63	1.34	16.5	42.16	0.046	0.162	0.208	0.208	10.9	3.63	7.27	295.403	265.86	49.65	49.65	NA	NA	NA	NA	NA	NA	NA	NA	NA	NA	NA	NA	NA	NA	NA	NA	NA	NA	0.1737	0.2857	0.1346	0.068	7.35	157	50	2.93	0.041	0.262
628	2019-03-15	M	87	25.4	10.3	33	1.8	1.15	15.1	29.31	0.19	0.209	0.399	0.27	14.97	3.25	11.72	161.778	145.6	31.88	29.43	NA	NA	NA	NA	NA	NA	NA	NA	NA	NA	NA	NA	NA	NA	NA	NA	NA	NA	0.0013	0.0012	0.0002	0.0006	10.61	176	116	2.486	0.043	0.219
629	2019-03-15	M	87	32.2	10.3	33	1.51	1.18	15.16	25.63	0.12	0.128	0.247	0.247	10.98	1.79	9.19	219.41	197.47	41.67	41.67	NA	NA	NA	NA	NA	NA	NA	NA	NA	NA	NA	NA	NA	NA	NA	NA	NA	NA	0.0095	0.0084	0.0079	0.0427	18.16	246	134	1.934	0.054	0.202
632	2019-03-15	M	87	31.7	10.3	33	1.53	1.29	15.47	28.2	0.055	0.122	0.177	0.176	5.96	1.86	4.09	254.62	229.16	29.35	28.92	NA	NA	NA	NA	NA	NA	NA	NA	NA	NA	NA	NA	NA	NA	NA	NA	NA	NA	0.0038	0.0046	0.0006	0.0004	16.04	214	147	2.079	0.051	0.209
636	2019-03-15	M	87	29.2	10.4	33	1.56	1.28	15.41	27.87	0.204	0.134	0.339	0.334	14.36	2.03	12.33	234.71	211.24	35.61	35.55	NA	NA	NA	NA	NA	NA	NA	NA	NA	NA	NA	NA	NA	NA	NA	NA	NA	NA	0.0092	0.0083	0.0003	0	7.61	151	51	2.953	0.048	0.259
640	2019-03-14	F	86	27.6	10	33	1.6	1.4	15.36	38.58	0.173	0.165	0.338	0.316	21.78	3.36	18.4	269.073	242.17	57.67	55.59	NA	NA	NA	NA	NA	NA	NA	NA	NA	NA	NA	NA	NA	NA	NA	NA	NA	NA	0.0001	0.0001	0	0	8.51	178	52	2.958	0.049	0.285
641	2019-03-14	F	86	25.3	10	33	1.62	1.13	15.53	27.85	0.128	0.127	0.255	0.253	12.57	1.64	10.93	247.082	222.37	45.47	45.37	NA	NA	NA	NA	NA	NA	NA	NA	NA	NA	NA	NA	NA	NA	NA	NA	NA	NA	0.0014	0.0014	0	0	17.67	241	174	1.945	0.051	0.193
642	2019-03-14	F	86	20.3	9.3	33	1.46	1.08	14.6	33.07	0.077	0.186	0.263	0.254	10.42	3.27	7.15	204.656	184.19	35	34.59	NA	NA	NA	NA	NA	NA	NA	NA	NA	NA	NA	NA	NA	NA	NA	NA	NA	NA	0.0002	0.0003	0.0002	0	20.27	262	163	1.801	0.06	0.207
645	2019-03-14	F	86	28.5	10.3	33	1.52	1.3	15.7	40.9	0.064	0.176	0.239	0.234	12.38	3.79	8.59	267.703	240.93	48.52	47.35	NA	NA	NA	NA	NA	NA	NA	NA	NA	NA	NA	NA	NA	NA	NA	NA	NA	NA	0.1066	0.0272	0.0006	0.0001	16.2	224	135	2.033	0.055	0.232
649	2019-03-15	F	87	21.4	9.5	33	1.49	1.31	15.1	31.2	0.109	0.173	0.282	0.278	12.61	2.9	9.71	202.716	182.44	41.18	40.33	NA	NA	NA	NA	NA	NA	NA	NA	NA	NA	NA	NA	NA	NA	NA	NA	NA	NA	0	0	0	0	16.32	231	87	2.002	0.067	0.258
650	2019-03-15	F	87	24	9.7	33	1.64	1.35	15.23	39.59	0.105	0.167	0.271	0.239	14.75	3.53	11.22	271.726	244.55	48.69	47.45	NA	NA	NA	NA	NA	NA	NA	NA	NA	NA	NA	NA	NA	NA	NA	NA	NA	NA	0.0003	0.1164	0.0032	0	20.82	259	177	1.578	0.055	0.192
652	2019-03-15	F	87	24.4	9.8	33	1.51	1.2	15.22	39.94	0.068	0.17	0.238	0.235	12.19	3.53	8.66	269.072	242.17	47.01	46.22	NA	NA	NA	NA	NA	NA	NA	NA	NA	NA	NA	NA	NA	NA	NA	NA	NA	NA	0.0081	0.0052	0.0005	0.0001	15.41	229	115	2.266	0.057	0.231
653	2019-03-15	F	87	21.4	9.9	33	1.56	1.25	14.8	28.58	0.14	0.126	0.266	0.259	13.44	1.56	11.88	249.15	224.23	46.87	46.22	NA	NA	NA	NA	NA	NA	NA	NA	NA	NA	NA	NA	NA	NA	NA	NA	NA	NA	0.0001	0.0001	0	0	17.71	248	102	1.864	0.06	0.238
658	2019-03-14	F	86	18.6	9.6	33	1.24	1.02	14	23.09	0.037	0.111	0.148	0.148	4.45	1.39	3.06	227.797	205.02	28.49	28.49	NA	NA	NA	NA	NA	NA	NA	NA	NA	NA	NA	NA	NA	NA	NA	NA	NA	NA	0.0197	0.0001	0.0002	0	5.5	137	15	2.348	0.062	0.518
[truncated: 12 more columns]

## Sheet: Supplementary Data 3
Phenotype	Rho	P.value	SE
ML	0.253	4.06e-07	0.0396
AP	0.334	5.99e-14	0.0386
FL	0.252	4.54e-07	0.0396
Fyield	0.722	2.69e-94	0.0283
PYD	-0.0268	1	0.0402
Dyield	0.223	3.95e-05	0.0399
Dfx	0.107	1	0.04
DFmax	0.141	0.391	0.0399
W	0.46	1.23e-30	0.0357
Wyield	0.422	5.22e-25	0.0365
Wpy	0.363	1.25e-17	0.0375
k	0.586	4.25e-55	0.0326
kyield	0.586	4e-55	0.0326
Fmax	1	0	6e-10
Ffx	0.957	0	0.0116
histo_BV/TV	0.318	7.43e-08	0.0575
histo_OV/TV	0.164	0.00656	0.0598
histo_OV/BV	-0.101	0.0957	0.0603
histo_BS/BV	-0.246	3.84e-05	0.0588
histo_OS/BS	-0.0403	0.506	0.0606
histo_ObS/BS	0.0343	0.572	0.0606
histo_OcS/BS	0.104	0.0844	0.0603
histo_TbTh	0.247	3.67e-05	0.0588
histo_Oth	0.0963	0.112	0.0604
histo_NOb/TAR	0.15	0.0128	0.0599
histo_NOb/BPm	0.0439	0.469	0.0606
histo_NOb/Obpm	0.00411	0.946	0.0606
histo_NOc/TAR	0.216	0.000309	0.0592
histo_NOc/BPm	0.0948	0.117	0.0604
histo_TbSp	-0.297	5.59e-07	0.0579
histo_TbN	0.283	1.91e-06	0.0582
histo_ObS/Os	0.0966	0.11	0.0604
histo_Nob/Opm	0.0789	0.193	0.0604
MAT_V1	-0.0308	0.447	0.0405
MAT_V2	-0.0347	0.393	0.0405
MAT_V3	-0.035	0.389	0.0405
MAT_V4	-0.0515	0.205	0.0405
BV/TV	0.327	6.28e-17	0.038
BMD	0.346	7.57e-19	0.0378
Conn. D	0.257	8.61e-11	0.0389
SMI	-0.227	1.24e-08	0.0393
TbTh	0.217	4.81e-08	0.0393
TbSp	-0.298	3.58e-14	0.0384
Ct.Ar	0.519	5.85e-44	0.0344
Ma.Ar	0.0947	0.0186	0.0401
Tt.Ar	0.336	9.29e-18	0.038
TMD	0.101	0.0121	0.0401
Ct.Por	-0.103	0.0103	0.0401
pMOI	0.416	3.4e-27	0.0366
Imax	0.381	9.92e-23	0.0373
Imin	0.38	1.08e-22	0.0373
BS/BV	-0.217	5.23e-08	0.0393
Tb.N	0.301	1.8e-14	0.0384
Ct.Ar/Tt.Ar	0.238	2.15e-09	0.0391
Ct.Th	0.438	2.1e-30	0.0362

## Sheet: Supplementary Data 4
	ML	AP	FL	Fyield	PYD	Dyield	Dfx	DFmax	W	Wyield	Wpy	k	kyield	Fmax	Ffx	histo_BV/TV	histo_OV/TV	histo_OV/BV	histo_BS/BV	histo_OS/BS	histo_ObS/BS	histo_OcS/BS	histo_TbTh	histo_Oth	histo_NOb/TAR	histo_NOb/BPm	histo_NOb/Obpm	histo_NOc/TAR	histo_NOc/BPm	histo_TbSp	histo_TbN	histo_ObS/Os	histo_Nob/Opm	MAT_V1	MAT_V2	MAT_V3	MAT_V4	BV/TV	BMD	Conn. D	SMI	TbTh	TbSp	Ct.Ar	Ma.Ar	Tt.Ar	TMD	Ct.Por	pMOI
ML	1 (0)	0.599 (3.78e-56)	0.441 (8.88e-27)	0.153 (0.196)	-0.0105 (1)	0.0771 (1)	0.0804 (1)	0.089 (1)	0.102 (1)	0.0904 (1)	0.0621 (1)	0.0888 (1)	0.0877 (1)	0.253 (4.06e-07)	0.253 (3.86e-07)	-0.101 (1)	-0.0857 (1)	0.0133 (1)	0.0534 (1)	0.0289 (1)	-0.0319 (1)	-0.246 (0.0723)	-0.0533 (1)	-0.0876 (1)	-0.104 (1)	-0.0448 (1)	0.00761 (1)	-0.198 (1)	-0.192 (1)	0.106 (1)	-0.104 (1)	-0.126 (1)	-0.134 (1)	0.0672 (1)	0.0432 (1)	0.0555 (1)	0.0274 (1)	0.151 (0.189)	0.127 (1)	0.172 (0.0229)	-0.109 (1)	-0.0253 (1)	-0.209 (0.000256)	0.624 (9.62e-63)	0.673 (5.41e-77)	0.808 (6.55e-136)	-0.164 (0.056)	0.12 (1)	0.814 (2.31e-139)
AP		1 (0)	0.524 (2.91e-40)	0.18 (0.014)	0.00652 (1)	0.00233 (1)	0.0629 (1)	0.0848 (1)	0.15 (0.209)	0.0873 (1)	0.11 (1)	0.203 (0.000561)	0.205 (0.000479)	0.334 (5.99e-14)	0.325 (4.57e-13)	0.143 (1)	0.0684 (1)	-0.0782 (1)	-0.0989 (1)	-0.0224 (1)	-0.00842 (1)	-0.12 (1)	0.0993 (1)	-0.0228 (1)	0.0351 (1)	-0.0186 (1)	-0.0613 (1)	0.00107 (1)	-0.0898 (1)	-0.141 (1)	0.14 (1)	-0.0222 (1)	-0.0517 (1)	0.00253 (1)	0.0256 (1)	0.0506 (1)	0.00211 (1)	0.227 (2.3e-05)	0.208 (0.000319)	0.199 (0.00105)	-0.204 (0.000582)	0.0896 (1)	-0.211 (0.00022)	0.638 (2.57e-66)	0.638 (1.61e-66)	0.791 (7.89e-126)	-0.117 (1)	0.0694 (1)	0.764 (4.28e-112)
FL			1 (0)	0.153 (0.195)	-0.00419 (1)	-0.0157 (1)	0.0166 (1)	0.0109 (1)	0.11 (1)	0.0674 (1)	0.0797 (1)	0.23 (1.38e-05)	0.23 (1.49e-05)	0.252 (4.54e-07)	0.248 (8.71e-07)	0.0394 (1)	0.0273 (1)	0.0046 (1)	-0.0577 (1)	0.0545 (1)	0.0188 (1)	-0.1 (1)	0.0573 (1)	-0.0156 (1)	0.0146 (1)	0.0252 (1)	0.0405 (1)	-0.0608 (1)	-0.106 (1)	-0.0285 (1)	0.0249 (1)	-0.0483 (1)	-0.029 (1)	-0.0311 (1)	-0.0471 (1)	-0.0123 (1)	-0.0426 (1)	0.11 (1)	0.101 (1)	0.118 (1)	-0.0448 (1)	0.0279 (1)	-0.139 (0.559)	0.504 (1.22e-36)	0.334 (6.41e-14)	0.499 (6.34e-36)	0.0419 (1)	0.059 (1)	0.527 (7.5e-41)
Fyield				1 (0)	-0.437 (3.13e-26)	0.641 (2.05e-67)	-0.0766 (1)	-0.077 (1)	0.251 (5.14e-07)	0.753 (1.82e-107)	0.0656 (1)	0.439 (1.78e-26)	0.438 (2.13e-26)	0.722 (2.69e-94)	0.696 (1.22e-84)	0.172 (1)	0.123 (1)	-0.0376 (1)	-0.107 (1)	-0.017 (1)	0.0306 (1)	0.0473 (1)	0.107 (1)	0.0653 (1)	0.111 (1)	0.0526 (1)	0.0808 (1)	0.116 (1)	0.0406 (1)	-0.171 (1)	0.167 (1)	0.0659 (1)	0.0857 (1)	0.0202 (1)	0.00268 (1)	0.0198 (1)	-0.0166 (1)	0.212 (0.000184)	0.232 (9.99e-06)	0.133 (0.941)	-0.154 (0.15)	0.149 (0.228)	-0.201 (0.000746)	0.34 (1.38e-14)	0.005 (1)	0.182 (0.0076)	0.135 (0.83)	-0.0507 (1)	0.251 (5.54e-07)
PYD					1 (0)	-0.328 (2.3e-13)	0.792 (4.52e-131)	0.693 (1.21e-86)	0.595 (2.44e-57)	-0.32 (4.05e-13)	0.772 (3.86e-120)	-0.121 (1)	-0.121 (1)	-0.0268 (1)	-0.126 (1)	-0.0344 (1)	-0.0974 (1)	-0.0769 (1)	0.0306 (1)	-0.0696 (1)	-0.0953 (1)	0.0343 (1)	-0.0304 (1)	-0.124 (1)	-0.106 (1)	-0.125 (1)	-0.159 (1)	-0.00929 (1)	0.0289 (1)	0.0233 (1)	-0.024 (1)	-0.101 (1)	-0.146 (1)	-0.0223 (1)	0.0299 (1)	0.018 (1)	0.0343 (1)	-0.0313 (1)	-0.0482 (1)	-0.00244 (1)	0.0154 (1)	-0.0096 (1)	0.0446 (1)	-0.0743 (1)	0.0548 (1)	0.00394 (1)	-0.275 (4.53e-09)	-0.0422 (1)	-0.025 (1)
Dyield						1 (0)	0.238 (4.29e-06)	0.252 (4.69e-07)	0.104 (1)	0.649 (9.27e-70)	-0.0642 (1)	-0.311 (8.99e-12)	-0.311 (8.96e-12)	0.223 (3.95e-05)	0.182 (0.00757)	0.0211 (1)	0.0495 (1)	0.0195 (1)	0.0314 (1)	-0.0207 (1)	-0.00165 (1)	-0.00417 (1)	-0.0313 (1)	0.0514 (1)	0.0392 (1)	0.0299 (1)	0.113 (1)	0.0252 (1)	0.0145 (1)	-0.0392 (1)	0.0404 (1)	0.00714 (1)	0.0441 (1)	0.0993 (1)	0.107 (1)	0.137 (0.744)	0.106 (1)	0.0193 (1)	0.0238 (1)	-0.0235 (1)	-0.00839 (1)	0.0135 (1)	-0.0292 (1)	0.0699 (1)	0.00988 (1)	0.0479 (1)	-0.0305 (1)	0.101 (1)	0.0704 (1)
Dfx							1 (0)	0.919 (5.22e-248)	0.688 (8.49e-85)	0.0625 (1)	0.73 (7.82e-101)	-0.334 (1.92e-14)	-0.333 (2.4e-14)	0.107 (1)	-0.0106 (1)	-0.00431 (1)	-0.0716 (1)	-0.0715 (1)	0.0428 (1)	-0.0904 (1)	-0.0905 (1)	0.049 (1)	-0.0424 (1)	-0.0779 (1)	-0.0782 (1)	-0.104 (1)	-0.097 (1)	0.0244 (1)	0.0498 (1)	-0.0159 (1)	0.0154 (1)	-0.0793 (1)	-0.108 (1)	0.0499 (1)	0.104 (1)	0.116 (1)	0.127 (1)	-0.0284 (1)	-0.0488 (1)	-0.0184 (1)	0.0102 (1)	-0.0212 (1)	0.0357 (1)	-0.00765 (1)	0.127 (1)	0.0951 (1)	-0.34 (4.4e-15)	0.0543 (1)	0.0712 (1)
DFmax								1 (0)	0.642 (3.5e-70)	0.0697 (1)	0.674 (4.58e-80)	-0.355 (9.21e-17)	-0.354 (1.22e-16)	0.141 (0.391)	0.0813 (1)	-0.00442 (1)	-0.0586 (1)	-0.0342 (1)	0.0573 (1)	-0.0579 (1)	-0.0825 (1)	0.0162 (1)	-0.0571 (1)	-0.0701 (1)	-0.0753 (1)	-0.0948 (1)	-0.0839 (1)	0.0201 (1)	0.0393 (1)	-0.0179 (1)	0.0196 (1)	-0.092 (1)	-0.119 (1)	0.0625 (1)	0.113 (1)	0.122 (1)	0.141 (0.436)	-0.0112 (1)	-0.0346 (1)	0.0119 (1)	0.0104 (1)	-0.042 (1)	0.000504 (1)	0.0417 (1)	0.138 (0.517)	0.129 (1)	-0.338 (7.04e-15)	0.0749 (1)	0.111 (1)
W									1 (0)	0.45 (4.73e-29)	0.949 (7.94e-308)	0.181 (0.00578)	0.182 (0.0051)	0.46 (1.23e-30)	0.385 (3.75e-20)	-0.00997 (1)	-0.0795 (1)	-0.0786 (1)	0.0166 (1)	-0.0802 (1)	-0.098 (1)	-0.0272 (1)	-0.0161 (1)	-0.0987 (1)	-0.0821 (1)	-0.0965 (1)	0.0116 (1)	-0.00692 (1)	-0.00119 (1)	-0.00352 (1)	0.00273 (1)	-0.097 (1)	-0.0967 (1)	0.0704 (1)	0.109 (1)	0.115 (1)	0.124 (1)	0.0337 (1)	0.0302 (1)	0.0375 (1)	-0.0185 (1)	0.0268 (1)	-0.0498 (1)	0.177 (0.00948)	0.0863 (1)	0.156 (0.0905)	-0.163 (0.0444)	-0.0682 (1)	0.172 (0.0176)
Wyield										1 (0)	0.199 (0.000604)	0.148 (0.202)	0.148 (0.196)	0.422 (5.22e-25)	0.402 (2.39e-22)	-0.0428 (1)	-0.0273 (1)	-0.00711 (1)	0.0304 (1)	-0.026 (1)	-0.0526 (1)	-0.093 (1)	-0.0301 (1)	-0.03 (1)	-0.0324 (1)	-0.0198 (1)	0.175 (1)	-0.0692 (1)	-0.067 (1)	0.0368 (1)	-0.0345 (1)	-0.0632 (1)	-0.012 (1)	0.132 (0.897)	0.122 (1)	0.144 (0.331)	0.133 (0.875)	0.0207 (1)	0.0305 (1)	0.0021 (1)	-0.00258 (1)	0.0201 (1)	-0.0491 (1)	0.188 (0.00248)	0.0344 (1)	0.117 (1)	0.0526 (1)	-0.0262 (1)	0.151 (0.154)
Wpy											1 (0)	0.152 (0.135)	0.153 (0.122)	0.363 (1.25e-17)	0.284 (7.31e-10)	-0.0113 (1)	-0.0754 (1)	-0.0727 (1)	0.021 (1)	-0.0721 (1)	-0.089 (1)	-0.0176 (1)	-0.0207 (1)	-0.102 (1)	-0.0811 (1)	-0.0986 (1)	-0.0494 (1)	0.00342 (1)	0.00536 (1)	-0.00634 (1)	0.00702 (1)	-0.0948 (1)	-0.112 (1)	0.0357 (1)	0.0765 (1)	0.0775 (1)	0.0865 (1)	0.0214 (1)	0.0152 (1)	0.0342 (1)	-0.00885 (1)	0.02 (1)	-0.0322 (1)	0.116 (1)	0.0621 (1)	0.109 (1)	-0.188 (0.0026)	-0.079 (1)	0.116 (1)
k												1 (0)	1 (0)	0.586 (4.25e-55)	0.609 (6.19e-61)	0.207 (0.501)	0.09 (1)	-0.0891 (1)	-0.208 (0.472)	-0.011 (1)	0.0337 (1)	0.0749 (1)	0.208 (0.461)	0.0118 (1)	0.0862 (1)	0.0262 (1)	-0.0386 (1)	0.12 (1)	0.0472 (1)	-0.173 (1)	0.16 (1)	0.0788 (1)	0.0653 (1)	-0.0929 (1)	-0.127 (1)	-0.144 (0.315)	-0.147 (0.255)	0.199 (0.00061)	0.22 (3.63e-05)	0.155 (0.103)	-0.122 (1)	0.152 (0.133)	-0.19 (0.00207)	0.332 (2.97e-14)	-0.025 (1)	0.156 (0.0909)	0.216 (6.68e-05)	-0.149 (0.183)	0.221 (3.3e-05)
kyield													1 (0)	0.586 (4e-55)	0.609 (5.79e-61)	0.209 (0.432)	0.0895 (1)	-0.0921 (1)	-0.21 (0.401)	-0.0137 (1)	0.0322 (1)	0.0775 (1)	0.211 (0.391)	0.0121 (1)	0.0867 (1)	0.0255 (1)	-0.0353 (1)	0.122 (1)	0.0496 (1)	-0.175 (1)	0.161 (1)	0.0806 (1)	0.0678 (1)	-0.0936 (1)	-0.127 (1)	-0.144 (0.32)	-0.147 (0.25)	0.2 (0.000577)	0.22 (3.37e-05)	0.155 (0.104)	-0.123 (1)	0.154 (0.116)	-0.189 (0.00217)	0.332 (2.86e-14)	-0.0246 (1)	0.157 (0.0873)	0.215 (7.14e-05)	-0.148 (0.207)	0.221 (3.22e-05)
Fmax														1 (0)	0.957 (0)	0.318 (8.01e-05)	0.164 (1)	-0.101 (1)	-0.246 (0.0375)	-0.0403 (1)	0.0343 (1)	0.104 (1)	0.247 (0.036)	0.0963 (1)	0.15 (1)	0.0439 (1)	0.00411 (1)	0.216 (0.275)	0.0948 (1)	-0.297 (0.000586)	0.283 (0.00197)	0.0966 (1)	0.0789 (1)	-0.0308 (1)	-0.0347 (1)	-0.035 (1)	-0.0515 (1)	0.327 (7.86e-14)	0.346 (9.71e-16)	0.257 (1.01e-07)	-0.227 (1.39e-05)	0.217 (5.22e-05)	-0.298 (4.37e-11)	0.519 (8.01e-41)	0.0947 (1)	0.336 (1.18e-14)	0.101 (1)	-0.103 (1)	0.416 (4.52e-24)
Ffx															1 (0)	0.295 (0.000721)	0.153 (1)	-0.0846 (1)	-0.227 (0.14)	-0.0286 (1)	0.0272 (1)	0.052 (1)	0.228 (0.135)	0.0944 (1)	0.129 (1)	0.0369 (1)	0.000201 (1)	0.179 (1)	0.0564 (1)	-0.274 (0.00413)	0.263 (0.0104)	0.0753 (1)	0.0585 (1)	-0.0303 (1)	-0.0479 (1)	-0.0522 (1)	-0.0642 (1)	0.329 (5.35e-14)	0.345 (1.12e-15)	0.271 (7.77e-09)	-0.231 (7.09e-06)	0.199 (0.000655)	-0.308 (6.13e-12)	0.519 (7.32e-41)	0.0814 (1)	0.328 (6.8e-14)	0.133 (0.782)	-0.105 (1)	0.412 (1.52e-23)
histo_BV/TV																1 (0)	0.607 (7.88e-26)	-0.241 (0.0543)	-0.695 (1.17e-37)	-0.0702 (1)	0.0888 (1)	0.359 (1.12e-06)	0.695 (1.18e-37)	0.289 (0.00119)	0.554 (2.45e-20)	0.0907 (1)	0.0615 (1)	0.72 (7.79e-42)	0.323 (4.74e-05)	-0.957 (2.68e-145)	0.929 (5.33e-116)	0.242 (0.0511)	0.23 (0.115)	-0.35 (3.3e-06)	-0.327 (3.88e-05)	-0.34 (9.75e-06)	-0.326 (4.39e-05)	0.736 (9.25e-45)	0.752 (5.74e-48)	0.563 (3.13e-21)	-0.631 (1.78e-28)	0.629 (2.1e-28)	-0.531 (3.48e-18)	0.275 (0.00413)	-0.117 (1)	0.0706 (1)	0.192 (1)	-0.106 (1)	0.137 (1)
histo_OV/TV																	1 (0)	0.57 (6.22e-22)	-0.375 (1.71e-07)	0.663 (7.24e-33)	0.728 (2.35e-43)	0.184 (1)	0.375 (1.71e-07)	0.707 (1.27e-39)	0.909 (6.09e-102)	0.725 (8.94e-43)	0.112 (1)	0.425 (2.32e-10)	0.163 (1)	-0.594 (1.95e-24)	0.581 (4.61e-23)	0.507 (3.65e-16)	0.504 (6.3e-16)	-0.191 (1)	-0.149 (1)	-0.176 (1)	-0.23 (0.129)	0.426 (2.08e-10)	0.431 (9.34e-11)	0.303 (0.000333)	-0.363 (7.46e-07)	0.444 (1.39e-11)	-0.247 (0.0359)	0.135 (1)	-0.1 (1)	0.0285 (1)	0.158 (1)	-0.113 (1)	0.0619 (1)
histo_OV/BV																		1 (0)	0.253 (0.0229)	0.913 (7.19e-105)	0.82 (8.74e-65)	-0.115 (1)	-0.253 (0.0229)	0.555 (2.03e-20)	0.533 (2.01e-18)	0.813 (1.01e-62)	0.0687 (1)	-0.178 (1)	-0.102 (1)	0.215 (0.293)	-0.204 (0.592)	0.378 (1.08e-07)	0.386 (4.5e-08)	0.125 (1)	0.151 (1)	0.116 (1)	0.0548 (1)	-0.2 (0.744)	-0.211 (0.382)	-0.18 (1)	0.176 (1)	-0.103 (1)	0.222 (0.192)	-0.0955 (1)	-0.00929 (1)	-0.0329 (1)	-0.0152 (1)	-0.035 (1)	-0.0497 (1)
histo_BS/BV																			1 (0)	-0.0388 (1)	-0.0412 (1)	-0.224 (0.168)	-1 (0)	-0.348 (3.54e-06)	-0.236 (0.0757)	-0.021 (1)	0.0236 (1)	-0.367 (4.37e-07)	-0.191 (1)	0.476 (8.81e-14)	-0.405 (3.8e-09)	-0.0348 (1)	-0.00499 (1)	0.258 (0.0161)	0.219 (0.249)	0.259 (0.0157)	0.235 (0.0879)	-0.472 (1.66e-13)	-0.489 (9.57e-15)	-0.215 (0.299)	0.445 (1.44e-11)	-0.603 (2.45e-25)	0.226 (0.145)	-0.226 (0.149)	0.0338 (1)	-0.0946 (1)	-0.229 (0.127)	-0.00696 (1)	-0.138 (1)
histo_OS/BS																				1 (0)	0.848 (5.85e-74)	-0.0978 (1)	0.0391 (1)	0.513 (1.05e-16)	0.601 (3.86e-25)	0.832 (2.63e-68)	0.0536 (1)	-0.107 (1)	-0.0811 (1)	0.115 (1)	-0.124 (1)	0.348 (3.72e-06)	0.347 (3.91e-06)	0.0744 (1)	0.121 (1)	0.0803 (1)	0.0212 (1)	-0.0742 (1)	-0.0815 (1)	-0.109 (1)	0.0529 (1)	0.048 (1)	0.148 (1)	-0.0178 (1)	0.0299 (1)	0.0375 (1)	0.0459 (1)	-0.0692 (1)	0.0246 (1)
histo_ObS/BS																					1 (0)	0.148 (1)	0.0415 (1)	0.585 (2.03e-23)	0.82 (1.01e-64)	0.978 (9.74e-183)	0.0631 (1)	0.153 (1)	0.156 (1)	-0.0786 (1)	0.0702 (1)	0.761 (7.67e-50)	0.738 (3.36e-45)	0.00392 (1)	0.0577 (1)	0.00776 (1)	-0.0572 (1)	-3.4e-05 (1)	0.0117 (1)	-0.0862 (1)	0.00164 (1)	0.18 (1)	0.124 (1)	0.02 (1)	-0.085 (1)	-0.0262 (1)	0.114 (1)	-0.0985 (1)	-0.0128 (1)
histo_OcS/BS																						1 (0)	0.224 (0.168)	0.121 (1)	0.305 (0.000272)	0.147 (1)	0.0161 (1)	0.813 (1.02e-62)	0.953 (1.65e-140)	-0.349 (3.16e-06)	0.333 (1.78e-05)	0.399 (8.06e-09)	0.369 (3.56e-07)	-0.228 (0.141)	-0.223 (0.189)	-0.246 (0.0388)	-0.269 (0.00706)	0.192 (1)	0.226 (0.146)	0.000215 (1)	-0.149 (1)	0.397 (9.82e-09)	-0.0392 (1)	0.0158 (1)	-0.24 (0.0578)	-0.143 (1)	0.17 (1)	-0.0569 (1)	-0.0981 (1)
histo_TbTh																							1 (0)	0.348 (3.71e-06)	0.236 (0.0746)	0.0212 (1)	-0.0241 (1)	0.367 (4.33e-07)	0.191 (1)	-0.476 (8.85e-14)	0.405 (3.81e-09)	0.0349 (1)	0.00504 (1)	-0.258 (0.0168)	-0.218 (0.254)	-0.258 (0.0162)	-0.235 (0.0896)	0.472 (1.78e-13)	0.488 (1.03e-14)	0.215 (0.307)	-0.445 (1.54e-11)	0.602 (2.6e-25)	-0.226 (0.149)	0.226 (0.149)	-0.0335 (1)	0.0948 (1)	0.228 (0.131)	0.00727 (1)	0.138 (1)
histo_Oth																								1 (0)	0.56 (6.89e-21)	0.577 (1.43e-22)	0.0764 (1)	0.155 (1)	0.0851 (1)	-0.209 (0.446)	0.181 (1)	0.425 (2.25e-10)	0.423 (3.16e-10)	-0.118 (1)	-0.0969 (1)	-0.134 (1)	-0.177 (1)	0.167 (1)	0.173 (1)	0.0132 (1)	-0.162 (1)	0.318 (8.4e-05)	0.0045 (1)	0.0497 (1)	-0.131 (1)	-0.0441 (1)	0.14 (1)	0.0096 (1)	-0.0122 (1)
histo_NOb/TAR																									1 (0)	0.83 (6.57e-68)	0.21 (0.419)	0.517 (5.5e-17)	0.3 (0.000436)	-0.582 (4.01e-23)	0.577 (1.22e-22)	0.743 (4.11e-46)	0.761 (6.97e-50)	-0.172 (1)	-0.119 (1)	-0.153 (1)	-0.207 (0.525)	0.371 (2.76e-07)	0.389 (2.99e-08)	0.248 (0.0322)	-0.302 (0.000396)	0.421 (4.12e-10)	-0.199 (0.794)	0.131 (1)	-0.146 (1)	-0.00974 (1)	0.189 (1)	-0.145 (1)	0.0331 (1)
histo_NOb/BPm																										1 (0)	0.206 (0.529)	0.159 (1)	0.161 (1)	-0.0893 (1)	0.0826 (1)	0.742 (5.88e-46)	0.767 (3.17e-51)	0.021 (1)	0.0756 (1)	0.0271 (1)	-0.0396 (1)	0.0195 (1)	0.0334 (1)	-0.0581 (1)	-0.0143 (1)	0.177 (1)	0.0923 (1)	0.0338 (1)	-0.1 (1)	-0.0308 (1)	0.144 (1)	-0.0787 (1)	-0.0111 (1)
histo_NOb/Obpm																											1 (0)	0.0709 (1)	0.0552 (1)	-0.0843 (1)	0.0866 (1)	0.0585 (1)	0.325 (4.11e-05)	0.00977 (1)	0.0306 (1)	0.0349 (1)	0.0178 (1)	0.117 (1)	0.122 (1)	0.0856 (1)	-0.113 (1)	0.0912 (1)	-0.105 (1)	0.0986 (1)	-0.0626 (1)	0.00124 (1)	0.187 (1)	0.0485 (1)	0.0321 (1)
histo_NOc/TAR																												1 (0)	0.818 (3.63e-64)	-0.747 (4.85e-47)	0.738 (2.91e-45)	0.419 (5.47e-10)	0.399 (8.27e-09)	-0.316 (0.000104)	-0.3 (0.000476)	-0.318 (9.26e-05)	-0.324 (5.17e-05)	0.499 (1.62e-15)	0.531 (3.14e-18)	0.312 (0.00015)	-0.405 (4.25e-09)	0.549 (7.75e-20)	-0.317 (8.7e-05)	0.177 (1)	-0.203 (0.637)	-0.0331 (1)	0.207 (0.498)	-0.096 (1)	0.0321 (1)
histo_NOc/BPm																													1 (0)	-0.317 (9.2e-05)	0.301 (0.000413)	0.403 (4.88e-09)	0.381 (7.85e-08)	-0.198 (0.892)	-0.194 (1)	-0.227 (0.145)	-0.255 (0.0217)	0.18 (1)	0.216 (0.278)	-0.00921 (1)	-0.147 (1)	0.375 (1.65e-07)	-0.0323 (1)	0.052 (1)	-0.198 (0.845)	-0.0958 (1)	0.176 (1)	-0.041 (1)	-0.0508 (1)
histo_TbSp																														1 (0)	-0.995 (8.66999999999999e-276)	-0.271 (0.00563)	-0.268 (0.00702)	0.347 (4.78e-06)	0.331 (2.46e-05)	0.327 (3.74e-05)	0.32 (7.66e-05)	-0.725 (8.19e-43)	-0.739 (2.47e-45)	-0.614 (1.32e-26)	0.607 (1.26e-25)	-0.551 (5.37e-20)	0.568 (1.21e-21)	-0.251 (0.0271)	0.131 (1)	-0.0503 (1)	-0.153 (1)	0.122 (1)	-0.115 (1)
histo_TbN																															1 (0)	0.267 (0.00753)	0.267 (0.00777)	-0.338 (1.22e-05)	-0.324 (5.05e-05)	-0.315 (0.000121)	-0.309 (0.000229)	0.709 (4.41e-40)	0.722 (3.18e-42)	0.621 (1.57e-27)	-0.59 (9.7e-24)	0.516 (5.74e-17)	-0.569 (8.85e-22)	0.237 (0.0718)	-0.135 (1)	0.0408 (1)	0.14 (1)	-0.124 (1)	0.105 (1)
histo_ObS/Os																																1 (0)	0.95 (2.01e-136)	-0.0732 (1)	-0.022 (1)	-0.0779 (1)	-0.148 (1)	0.0994 (1)	0.136 (1)	-0.0172 (1)	-0.0694 (1)	0.266 (0.00792)	0.0396 (1)	0.0325 (1)	-0.223 (0.188)	-0.128 (1)	0.179 (1)	-0.134 (1)	-0.0882 (1)
histo_Nob/Opm																																	1 (0)	-0.0411 (1)	0.011 (1)	-0.0381 (1)	-0.108 (1)	0.107 (1)	0.144 (1)	-0.00138 (1)	-0.0799 (1)	0.246 (0.0375)	0.0119 (1)	0.0475 (1)	-0.238 (0.0701)	-0.132 (1)	0.219 (0.246)	-0.112 (1)	-0.0861 (1)
MAT_V1																																		1 (0)	0.787 (1.15e-126)	0.748 (2.57e-107)	0.732 (4.56e-100)	-0.278 (2.95e-09)	-0.286 (7.58e-10)	-0.192 (0.00191)	0.285 (9.1e-10)	-0.304 (1.84e-11)	0.135 (0.699)	-0.0772 (1)	0.121 (1)	0.0436 (1)	-0.124 (1)	0.0497 (1)	0.0104 (1)
MAT_V2																																			1 (0)	0.9 (5.54e-218)	0.822 (2.8e-147)	-0.249 (4.86e-07)	-0.262 (5.28e-08)	-0.164 (0.0444)	0.243 (1.47e-06)	-0.293 (1.88e-10)	0.113 (1)	-0.0852 (1)	0.134 (0.797)	0.0471 (1)	-0.162 (0.0561)	0.107 (1)	0.00618 (1)
MAT_V3																																				1 (0)	0.884 (6.15e-200)	-0.268 (2.07e-08)	-0.289 (4.36e-10)	-0.151 (0.171)	0.258 (1.29e-07)	-0.331 (5.63e-14)	0.109 (1)	-0.076 (1)	0.167 (0.0327)	0.0744 (1)	-0.22 (4.44e-05)	0.105 (1)	0.0304 (1)
MAT_V4																																					1 (0)	-0.27 (1.54e-08)	-0.291 (3.09e-10)	-0.146 (0.258)	0.274 (7.87e-09)	-0.352 (3.95e-16)	0.103 (1)	-0.0947 (1)	0.136 (0.643)	0.0441 (1)	-0.227 (1.74e-05)	0.0925 (1)	0.00247 (1)
BV/TV																																						1 (0)	0.989 (0)	0.879 (2.98e-197)	-0.857 (8.94e-176)	0.582 (2.35e-54)	-0.833 (2.39e-157)	0.423 (3.75e-25)	0.0305 (1)	0.248 (4.77e-07)	0.105 (1)	-0.0446 (1)	0.317 (8.05e-13)
BMD																																							1 (0)	0.845 (1.25e-166)	-0.824 (2.11e-150)	0.613 (3.99e-62)	-0.821 (4.02e-149)	0.438 (3.39e-27)	-0.0257 (1)	0.216 (6.42e-05)	0.176 (0.0109)	-0.0772 (1)	0.298 (4.74e-11)
Conn. D																																								1 (0)	-0.695 (9.28e-87)	0.216 (6.38e-05)	-0.916 (1.67e-244)	0.345 (1.44e-15)	0.0922 (1)	0.251 (2.92e-07)	-0.0461 (1)	0.00837 (1)	0.296 (7.24e-11)
SMI																																									1 (0)	-0.614 (7.88e-62)	0.548 (2.31e-46)	-0.293 (1.45e-10)	-0.0462 (1)	-0.195 (0.00112)	-0.0407 (1)	0.0527 (1)	-0.236 (3.57e-06)
TbTh																																										1 (0)	-0.163 (0.0468)	0.286 (4.72e-10)	-0.153 (0.122)	0.0485 (1)	0.333 (2.4e-14)	-0.189 (0.00222)	0.122 (1)
TbSp																																											1 (0)	-0.413 (8.52e-24)	-0.0847 (1)	-0.277 (2.68e-09)	0.00717 (1)	-0.0523 (1)	-0.34 (4.83e-15)
Ct.Ar																																												1 (0)	0.331 (3.93e-14)	0.748 (1.63e-108)	0.182 (0.00533)	-0.0171 (1)	0.876 (3.66e-194)
Ma.Ar																																													1 (0)	0.857 (2.36e-176)	-0.456 (7.1e-30)	0.155 (0.0991)	0.721 (7.4e-97)
Tt.Ar																																														1 (0)	-0.22 (3.45e-05)	0.114 (1)	0.97 (0)
TMD																																															1 (0)	-0.302 (1.99e-11)	-0.101 (1)
Ct.Por																																																1 (0)	0.085 (1)
pMOI																																																	1 (0)
Imax
Imin
BS/BV
Tb.N
Ct.Ar/Tt.Ar
Ct.Th
[truncated: 6 more columns]

## Sheet: Supplementary Data 5
Gene name	MGI Accession ID	Alternate ID (Ensembl ID)	baseMean	log2FoldChange	lfcSE	pvalue	padj
Xist	MGI:98974	NA	27470.2	-10.8526	0.114405	0	0
Eif2s3x	MGI:1349431	NA	6797.47	-0.607817	0.0202623	2.19806e-200	2.54062e-196
Gm2223	MGI:3780393	NA	897.079	-0.573726	0.0226179	6.23523e-144	4.80466e-140
Kdm6a	MGI:1095419	NA	3436.56	-0.698468	0.0300561	8.04253e-121	4.64798e-117
Greb1	MGI:2149712	NA	305.739	-3.7294	0.174866	3.67854e-103	1.70073e-99
Aldh1a2	MGI:107928	NA	852.098	-2.7589	0.1493	1.73676e-79	6.69145e-76
Slc26a7	MGI:2384791	NA	811.789	1.12022	0.0776484	4.59236e-48	1.51659e-44
Shank2	MGI:2671987	NA	216.18	-2.22286	0.168264	4.0383e-42	1.16692e-38
Plppr5	MGI:1923019	NA	130.579	-2.92658	0.223877	1.57201e-40	4.03779e-37
Pi15	MGI:1934659	NA	1236.73	-1.35636	0.104715	8.95996e-40	2.07127e-36
Col8a1	MGI:88463	NA	7845.55	-1.1149	0.0867516	6.26257e-39	1.31611e-35
Kdm5c	MGI:99781	NA	7165.97	-0.35282	0.0290344	4.29688e-35	8.27758e-32
Tmem121b	MGI:2136977	NA	49.7971	-1.37802	0.113512	5.13469e-35	9.13067e-32
Pbdc1	MGI:1914933	NA	1258.23	-0.364466	0.0304214	2.29381e-32	3.78757e-29
Ddx3x	MGI:103064	NA	22163.6	-0.242657	0.0213407	1.06418e-30	1.64005e-27
Fut8	MGI:1858901	NA	4357.71	-0.237611	0.0215881	1.15843e-29	1.67372e-26
Serpina3c	MGI:102848	NA	215.712	0.908592	0.082798	2.21314e-29	3.00948e-26
Lgi2	MGI:2180196	NA	156.23	-1.89936	0.193512	7.68833e-26	9.87395e-23
Thsd4	MGI:2672033	NA	1289.59	-0.552181	0.0540232	2.17191e-25	2.64253e-22
Fcrls	MGI:1933397	NA	186.015	-1.15311	0.122919	3.29065e-22	3.8035e-19
Bst2	MGI:1916800	NA	1476.54	-0.475892	0.0522669	5.59626e-21	6.16041e-18
Sfrp2	MGI:108078	NA	830.925	-1.16771	0.130134	1.53301e-20	1.61084e-17
Il12rb2	MGI:1270861	NA	245.806	-0.691331	0.0775687	2.36952e-20	2.38158e-17
Ltbp2	MGI:99502	NA	3936.11	-0.543761	0.0615045	4.82054e-20	4.64318e-17
Olfm2	MGI:3045350	NA	433.2	-0.777999	0.0887434	5.92796e-20	5.48146e-17
Slc22a8	MGI:1336187	NA	12.0864	1.87458	0.216587	1.66524e-19	1.48059e-16
Gad1-ps	MGI:95633	NA	334.016	0.701805	0.0838171	1.73015e-18	1.48133e-15
Fam83a	MGI:2447773	NA	34.2509	-1.13209	0.138254	5.66332e-18	4.67568e-15
Prg3	MGI:1858200	NA	2598.75	-0.837698	0.103179	1.55853e-17	1.24236e-14
Gm15853	MGI:3801970	NA	167.134	-0.460087	0.0567676	3.97322e-17	3.06163e-14
Tcrg-C1	MGI:98625	NA	31.3444	-1.01363	0.1259	4.2238e-17	3.14973e-14
Evx1	MGI:95461	NA	25.9648	-1.97536	0.251783	5.4422e-17	3.93148e-14
Serpina3n	MGI:105045	NA	683.467	1.47039	0.185302	6.31198e-17	4.42163e-14
Ifih1	MGI:1918836	NA	1283.61	-0.385369	0.0476409	6.70753e-17	4.56053e-14
Evx1os	MGI:1917843	NA	25.0843	-1.99854	0.255318	7.629e-17	5.03884e-14
Gfpt2	MGI:1338883	NA	110.355	0.872357	0.110199	1.21132e-16	7.77837e-14
Pgr	MGI:97567	NA	35.4332	-1.30448	0.165576	1.43181e-16	8.94575e-14
C7	MGI:88235	NA	17.5697	3.21476	0.414706	1.65256e-16	1.00532e-13
Qsox1	MGI:1330818	NA	4453.54	-0.218679	0.0276315	3.53782e-16	2.09702e-13
Gm44429	MGI:5690821	NA	151.002	-0.233201	0.0296749	4.43626e-16	2.56383e-13
Gm45819	MGI:5804934	NA	236.236	-0.551666	0.0715691	6.0202e-16	3.39437e-13
A2m	MGI:2449119	NA	565.962	-2.24069	0.299422	6.26026e-16	3.44568e-13
Cemip2	MGI:1890373	NA	4584.31	-0.247617	0.0319915	9.30138e-16	5.00047e-13
Erap1	MGI:1933403	NA	3912.38	-0.220936	0.028362	9.60133e-16	5.04441e-13
Myl10	MGI:1891705	NA	58.6846	-1.5751	0.208071	1.7837e-15	9.16306e-13
Ankrd28	MGI:2145661	NA	10540	-0.189877	0.0244351	1.82968e-15	9.19492e-13
Epx	MGI:107569	NA	20774.4	-0.792087	0.107263	4.53539e-15	2.23074e-12
Utp14a	MGI:1919804	NA	1980.55	-0.138893	0.0181906	5.89679e-15	2.83992e-12
Eif2ak2	MGI:1353449	NA	1861.09	-0.354481	0.0480532	1.13528e-14	5.35599e-12
Calcr	MGI:101950	NA	357.473	-1.15615	0.158806	1.36169e-14	6.29565e-12
Ddit3	MGI:109247	NA	1041.25	0.243399	0.032999	1.39836e-14	6.33839e-12
5530601H04Rik	MGI:1918695	NA	804.145	-0.321007	0.0441311	2.46119e-14	1.09414e-11
Col2a1	MGI:88452	NA	45497.1	-1.08615	0.154975	4.14241e-14	1.80679e-11
Tenm4	MGI:2447063	NA	1756.68	-0.417805	0.0582503	4.22693e-14	1.80952e-11
Slc17a8	MGI:3039629	NA	36.3467	1.1324	0.159839	5.27506e-14	2.21716e-11
Parp9	MGI:1933117	NA	1878.06	-0.239223	0.0332262	6.59737e-14	2.72342e-11
Susd2	MGI:1918983	NA	373.727	0.597661	0.0845242	7.75138e-14	3.14366e-11
Angpt4	MGI:1336887	NA	1685.59	-0.639643	0.0900984	8.46503e-14	3.3739e-11
Scfd2	MGI:2443446	NA	789.852	-0.153447	0.0212963	9.24387e-14	3.62187e-11
Nebl	MGI:1921353	NA	328.765	-0.486837	0.0688066	9.94951e-14	3.83338e-11
Gm6249	MGI:3644248	NA	187.385	0.621316	0.0889703	1.46795e-13	5.493e-11
Tmem86a	MGI:1915143	NA	1566.13	-0.376702	0.0537786	1.47323e-13	5.493e-11
Gdf3	MGI:95686	NA	115.46	-0.866453	0.126876	2.60894e-13	9.57317e-11
Nucb2	MGI:1858179	NA	2075.81	-0.220524	0.0315783	2.85434e-13	1.031e-10
Ear6	MGI:1890463	NA	5386.51	-0.789084	0.114519	3.7323e-13	1.32738e-10
Krt18	MGI:96692	NA	99.429	-0.569721	0.0838189	6.38265e-13	2.23557e-10
Clec14a	MGI:1914114	NA	2094.86	-0.416567	0.0615845	8.15672e-13	2.81431e-10
Prg2	MGI:103294	NA	54632.9	-0.637646	0.0957234	1.02023e-12	3.46833e-10
Pcyox1	MGI:1914131	NA	5983.49	-0.115738	0.0167072	1.15436e-12	3.86745e-10
Adss	MGI:87948	NA	4292.53	-0.170184	0.0248971	1.26107e-12	4.16461e-10
Ibsp	MGI:96389	NA	58114	-0.527623	0.0790795	1.35478e-12	4.41106e-10
Ifit3b	MGI:3698419	NA	157.594	-0.790751	0.119491	1.50185e-12	4.82197e-10
Glis3	MGI:2444289	NA	483.85	-0.250846	0.0373615	1.87997e-12	5.95333e-10
Slc27a6	MGI:3036230	NA	148.544	-0.98408	0.149346	2.06254e-12	6.44319e-10
Tcrg-C4	MGI:98628	NA	47.6009	-0.671498	0.101542	2.18562e-12	6.73668e-10
Snd1	MGI:1929266	NA	8688.25	-0.167259	0.0245959	2.40363e-12	7.31114e-10
Tbx6	MGI:102539	NA	501.103	0.465227	0.0709124	2.73963e-12	8.22493e-10
Il1rl2	MGI:1913107	NA	1105.14	-0.324558	0.0491958	2.90285e-12	8.60324e-10
Cog7	MGI:2685013	NA	1553.72	-0.129671	0.0192381	2.98344e-12	8.73014e-10
Scube1	MGI:1890616	NA	185.328	-0.6518	0.0995181	3.07327e-12	8.88058e-10
Enpep	MGI:106645	NA	929.024	-0.381907	0.0583145	3.62629e-12	1.03492e-09
Parp12	MGI:2143990	NA	1492.91	-0.292201	0.0449081	5.5408e-12	1.56203e-09
Gm16485	MGI:3642771	NA	6.97388	-1.19138	0.185065	5.84158e-12	1.62699e-09
Cntn1	MGI:105980	NA	71.3852	-1.09911	0.171784	7.30735e-12	1.99464e-09
Cux2	MGI:107321	NA	129.475	-0.496912	0.0775154	7.42046e-12	1.99464e-09
Negr1	MGI:2444846	NA	299.613	-0.543632	0.0839235	7.36704e-12	1.99464e-09
Cd101	MGI:2685862	NA	692.362	0.529176	0.0844166	9.97635e-12	2.65084e-09
Plppr4	MGI:106530	NA	124.211	-0.939267	0.149223	1.23735e-11	3.25042e-09
Rgs20	MGI:1929866	NA	11.1238	-0.974105	0.154383	1.32558e-11	3.44309e-09
Tcrg-C2	MGI:98626	NA	39.2284	-0.732866	0.11621	1.39952e-11	3.59473e-09
Ifit3	MGI:1101055	NA	283.623	-0.808308	0.129093	1.46962e-11	3.73333e-09
Gm17322	MGI:4936956	NA	357.533	-0.571752	0.0911673	1.54763e-11	3.84862e-09
Oas1a	MGI:2180860	NA	303.803	-1.03042	0.164211	1.54831e-11	3.84862e-09
B4galt6	MGI:1928380	NA	4004.43	-0.358938	0.0562282	1.61342e-11	3.96781e-09
Spock1	MGI:105371	NA	22.6723	1.42196	0.236255	2.20126e-11	5.35647e-09
Dlgap1	MGI:1346065	NA	13.8267	-1.1657	0.189957	2.46974e-11	5.94719e-09
Irgm1	MGI:107567	NA	1786.01	-0.3516	0.0563122	2.94083e-11	7.00858e-09
Ppt1	MGI:1298204	NA	5443.74	-0.170524	0.0267534	2.97224e-11	7.01115e-09
Galnt17	MGI:2137594	NA	90.2692	0.88814	0.144058	3.01769e-11	7.04646e-09
Adarb2	MGI:2151118	NA	83.5271	-0.84073	0.139494	3.1709e-11	7.27705e-09
Stab1	MGI:2178742	NA	6641.98	-0.30196	0.0479594	3.1794e-11	7.27705e-09
Cbln2	MGI:88282	NA	25.0142	-1.17396	0.19269	3.21744e-11	7.29191e-09
Usp44	MGI:3045318	NA	30.5505	-0.701274	0.115078	3.73526e-11	8.3833e-09
Tecrl	MGI:2444966	NA	36.5012	-1.05504	0.174928	4.51604e-11	1.00382e-08
Plcb1	MGI:97613	NA	633.742	-0.216148	0.0346638	5.63784e-11	1.24124e-08
P2ry14	MGI:2155705	NA	280.643	-0.423141	0.0695419	6.49026e-11	1.41543e-08
Phf11d	MGI:1277133	NA	314.462	-0.408365	0.0679293	7.11681e-11	1.53756e-08
Penk	MGI:104629	NA	422.961	0.962487	0.161575	7.34223e-11	1.57158e-08
Jpx	MGI:2180008	NA	300.399	-0.297985	0.049019	7.42999e-11	1.57577e-08
Adcyap1r1	MGI:108449	NA	229.56	0.805581	0.135356	7.53141e-11	1.58276e-08
Prdm1	MGI:99655	NA	902.071	-0.41024	0.0677661	7.6361e-11	1.5903e-08
Lrrc66	MGI:2387634	NA	18.5017	-0.706796	0.117291	7.91667e-11	1.63401e-08
Rnf144b	MGI:2384986	NA	3477	-0.154147	0.0247449	8.51291e-11	1.71621e-08
Hspa1b	MGI:99517	NA	418.517	0.858716	0.144119	8.4662e-11	1.71621e-08
Bhlhe22	MGI:1930001	NA	37.8923	-0.503194	0.0833927	8.5376e-11	1.71621e-08
Gpr15	MGI:1918473	NA	29.298	-0.565414	0.0940291	8.76324e-11	1.74638e-08
Kcnmb2	MGI:1919663	NA	8.01723	-1.03964	0.174901	9.50126e-11	1.87727e-08
P2rx2	MGI:2665170	NA	78.3812	0.688915	0.115168	9.69855e-11	1.90001e-08
Gm31583	MGI:5590742	NA	109.7	0.710556	0.119248	1.02326e-10	1.98778e-08
Il12rb1	MGI:104579	NA	153.331	-0.357882	0.0594048	1.07752e-10	2.07576e-08
Tprgl	MGI:1915058	NA	6190.74	0.133413	0.0214579	1.17239e-10	2.23984e-08
Tll2	MGI:1346044	NA	13.4146	-1.36038	0.236429	1.20179e-10	2.27719e-08
Pogk	MGI:1918842	NA	2501.44	-0.431326	0.071628	1.28059e-10	2.40677e-08
Lama1	MGI:99892	NA	284.454	-0.828423	0.141278	1.48479e-10	2.76806e-08
Rassf3	MGI:2179722	NA	5507.91	0.14761	0.0240922	1.79474e-10	3.29278e-08
Pank4	MGI:2387466	NA	2597.19	0.124304	0.0200064	1.78525e-10	3.29278e-08
Rbm45	MGI:2387367	NA	1308.68	-0.133931	0.0216522	1.80965e-10	3.294e-08
Oasl2	MGI:1344390	NA	820.83	-0.638416	0.108744	1.93817e-10	3.50036e-08
Tmem215	MGI:2444167	NA	15.5843	-0.971481	0.166764	2.34677e-10	4.17309e-08
Fbxw4	MGI:1354698	NA	1492.91	0.13361	0.0217744	2.33412e-10	4.17309e-08
Spon1	MGI:2385287	NA	1709.73	-0.547845	0.0920028	2.68444e-10	4.73712e-08
Ctsg	MGI:88563	NA	8617.33	-0.409954	0.0701881	2.8925e-10	5.06561e-08
Gbp3	MGI:1926263	NA	1083.64	-0.461763	0.0797305	3.53232e-10	6.13959e-08
Papss2	MGI:1330223	NA	1198.59	-0.262099	0.0442157	3.61247e-10	6.23205e-08
Arsb	MGI:88075	NA	11405.5	-0.370021	0.063769	3.73527e-10	6.39617e-08
Fosb	MGI:95575	NA	327.922	1.42037	0.252783	4.46054e-10	7.58193e-08
Osbpl3	MGI:1918970	NA	892.102	-0.210319	0.0357064	4.81738e-10	8.12872e-08
Nectin4	MGI:1918990	NA	157.645	-0.403522	0.0702378	5.17775e-10	8.67347e-08
Itih5	MGI:1925751	NA	2647	0.367229	0.0641931	5.22479e-10	8.68932e-08
Gbp11	MGI:3646307	NA	17.2876	-2.01706	0.360908	5.33067e-10	8.73966e-08
Ifit1	MGI:99450	NA	212.016	-0.701743	0.124097	5.32013e-10	8.73966e-08
Tshr	MGI:98849	NA	270.549	-0.51024	0.0892176	5.5917e-10	9.03939e-08
Greb1l	MGI:3576497	NA	245.893	-0.56336	0.0984293	5.57085e-10	9.03939e-08
Oas1g	MGI:97429	NA	116.583	-1.52823	0.270389	5.68331e-10	9.12369e-08
Gm44369	MGI:5690761	NA	20.2974	0.739048	0.131146	6.50522e-10	1.03711e-07
Amfr	MGI:1345634	NA	10096.6	0.0936883	0.0155295	7.29202e-10	1.14893e-07
Ier5	MGI:1337072	NA	2152.43	0.167414	0.0286125	7.30598e-10	1.14893e-07
Gm14569	MGI:3705243	NA	7.44564	1.39351	0.247734	7.44729e-10	1.16324e-07
Ankrd13d	MGI:1915673	NA	531.449	0.258455	0.0448784	7.60927e-10	1.18056e-07
Bmper	MGI:1920480	NA	164.675	0.455121	0.0806675	8.20297e-10	1.26419e-07
Slc25a13	MGI:1354721	NA	901.842	-0.191443	0.0330878	8.47807e-10	1.29793e-07
Dhx58	MGI:1931560	NA	649.051	-0.371839	0.0656786	8.85694e-10	1.32986e-07
Alas1	MGI:87989	NA	6426.04	-0.28758	0.0492451	8.85922e-10	1.32986e-07
Gm49832	MGI:6270499	NA	624.895	-0.133321	0.0226605	8.78541e-10	1.32986e-07
Abcc1	MGI:102676	NA	2943.12	-0.161778	0.0275623	9.1841e-10	1.36974e-07
Ifi44	MGI:2443016	NA	194.663	-0.977878	0.176795	1.02622e-09	1.52072e-07
Arl8a	MGI:1915974	NA	1137.15	0.0954569	0.015925	1.08928e-09	1.60388e-07
Ocln	MGI:106183	NA	42.7332	-0.982891	0.178295	1.13509e-09	1.66075e-07
Serpina3k	MGI:98377	NA	26.5664	2.33219	0.387978	1.33539e-09	1.94153e-07
Zbp1	MGI:1927449	NA	283.042	-0.610131	0.11054	1.36516e-09	1.97239e-07
Gria3	MGI:95810	NA	1147.18	-0.354415	0.0632934	1.55791e-09	2.23691e-07
Tspan4	MGI:1928097	NA	2663.82	-0.289439	0.052271	1.66259e-09	2.37247e-07
Ly6i	MGI:1888480	NA	32.0111	-1.27082	0.237007	1.82496e-09	2.58819e-07
Gadl1	MGI:1920998	NA	218.582	1.01703	0.185025	1.86596e-09	2.6302e-07
Prtn3	MGI:893580	NA	13244.9	-0.43141	0.0784229	1.97986e-09	2.77385e-07
Det1	MGI:1923625	NA	734.941	0.135211	0.0235154	2.13265e-09	2.96991e-07
A130014A01Rik	MGI:3028043	NA	435.88	0.20038	0.035604	2.29767e-09	3.18056e-07
1700001O22Rik	MGI:1923631	NA	27.2963	1.16796	0.215924	2.3612e-09	3.24904e-07
Nfyb	MGI:97317	NA	2044.37	0.137064	0.0239714	2.4163e-09	3.30519e-07
Csf1	MGI:1339753	NA	4725.69	-0.312836	0.0566304	2.54055e-09	3.4547e-07
Crispld2	MGI:1926142	NA	2962.8	0.46792	0.08671	2.59128e-09	3.50307e-07
Hspa1a	MGI:96244	NA	386.432	0.804157	0.149587	2.66249e-09	3.57842e-07
Tbc1d9b	MGI:1924045	NA	6805.92	-0.0880455	0.0153401	2.76657e-09	3.6968e-07
Dvl1	MGI:94941	NA	4566.64	0.180642	0.0321335	2.92821e-09	3.89031e-07
1700102P08Rik	MGI:2148248	NA	64.3979	0.452959	0.0838537	2.99814e-09	3.96046e-07
Gm45338	MGI:5791174	NA	246.212	-0.573727	0.10644	3.10261e-09	4.07518e-07
Gm8652	MGI:3643616	NA	106.92	-0.179691	0.0320585	3.2466e-09	4.2402e-07
Fyb2	MGI:2685466	NA	10.3376	-1.23501	0.23377	3.29517e-09	4.27946e-07
Plag1	MGI:1891916	NA	152.879	-0.371706	0.0683873	3.64413e-09	4.70622e-07
Per3	MGI:1277134	NA	3499.72	-0.438134	0.0812697	3.98524e-09	5.11816e-07
Loxl1	MGI:106096	NA	3626.72	-0.335594	0.0622405	4.23066e-09	5.40332e-07
Podn	MGI:2674939	NA	291.408	0.574071	0.108323	4.53719e-09	5.76297e-07
Atf6	MGI:1926157	NA	5221.72	-0.104598	0.0182052	4.61353e-09	5.82792e-07
Adgrg7	MGI:2441732	NA	273.168	-0.53239	0.100189	4.71934e-09	5.92918e-07
Cacnb2	MGI:894644	NA	138.942	-0.308667	0.0571592	4.92353e-09	6.15228e-07
Lair1	MGI:105492	NA	1132.24	-0.294058	0.054529	5.06966e-09	6.30083e-07
Plac8	MGI:2445289	NA	7460.84	-0.363138	0.0676622	5.24292e-09	6.44772e-07
Pde8b	MGI:2443999	NA	221.807	-0.297545	0.0552235	5.24363e-09	6.44772e-07
Adar	MGI:1889575	NA	3778.68	-0.208118	0.0372619	5.45731e-09	6.67495e-07
Mgl2	MGI:2385729	NA	983	-0.340478	0.0640943	5.88423e-09	7.15924e-07
Hmgxb4	MGI:1918073	NA	2252.49	-0.0952798	0.0163229	5.92171e-09	7.16713e-07
Gm48662	MGI:6098277	NA	5.77741	-1.94027	0.385462	6.66116e-09	7.93742e-07
Traf4	MGI:1202880	NA	1293.8	0.295531	0.0549273	6.59258e-09	7.93742e-07
Retnlg	MGI:2667763	NA	16746.8	0.420384	0.0793823	6.65507e-09	7.93742e-07
Nanos1	MGI:2669254	NA	648.597	0.283155	0.052747	6.74198e-09	7.99253e-07
2810025M15Rik	MGI:1917203	NA	669.972	-0.199948	0.0364654	7.23216e-09	8.52988e-07
Ikzf2	MGI:1342541	NA	573.807	-0.267754	0.0502485	7.58441e-09	8.89994e-07
Cyfip1	MGI:1338801	NA	5736.78	-0.124575	0.022333	7.77203e-09	9.04553e-07
Prkch	MGI:97600	NA	1828.92	-0.233884	0.0424507	7.78674e-09	9.04553e-07
Cstdc4	MGI:3645124	NA	207.453	0.780116	0.150803	7.84233e-09	9.06456e-07
Tor3a	MGI:1353652	NA	1910.7	-0.181807	0.0328395	8.04442e-09	9.25188e-07
Fpr1	MGI:107443	NA	1343.56	0.378849	0.0724695	8.53162e-09	9.76363e-07
Gm10052	MGI:3704348	NA	9163.25	-0.125377	0.0226336	8.61527e-09	9.8108e-07
Gm5643	MGI:3642955	NA	798.59	-0.140466	0.024905	8.8495e-09	1.00281e-06
Gm12250	MGI:3649299	NA	286.957	-0.520346	0.100644	9.79382e-09	1.10441e-06
St18	MGI:2446700	NA	65.7767	-0.641887	0.123806	1.02955e-08	1.15534e-06
Sema7a	MGI:1306826	NA	9700.61	-0.36838	0.0704915	1.06412e-08	1.18838e-06
Spint1	MGI:1338033	NA	14.3114	-0.813054	0.158075	1.07171e-08	1.1911e-06
Jak3	MGI:99928	NA	3163.56	-0.194547	0.0355304	1.08358e-08	1.19852e-06
Acp2	MGI:87882	NA	2916.41	-0.147697	0.0270154	1.13706e-08	1.25169e-06
Shisa3	MGI:3041225	NA	65.2117	0.610227	0.118365	1.16312e-08	1.2743e-06
Smkr-ps	MGI:1923669	NA	34.8593	-0.446007	0.0857443	1.16879e-08	1.27447e-06
Col7a1	MGI:88462	NA	258.108	0.489316	0.0947077	1.21706e-08	1.3086e-06
Corin	MGI:1349451	NA	61.8124	-0.552835	0.107211	1.21656e-08	1.3086e-06
Atp6v1c1	MGI:1913585	NA	3688.5	-0.199813	0.0370821	1.2058e-08	1.3086e-06
Orc3	MGI:1354944	NA	3172.88	-0.0851136	0.0149129	1.22977e-08	1.31614e-06
Rpl10-ps1	MGI:3650909	NA	7544.63	-0.0964635	0.0167775	1.27624e-08	1.35958e-06
Ccl12	MGI:108224	NA	15.7902	-1.25242	0.247494	1.34906e-08	1.43056e-06
Stc2	MGI:1316731	NA	1839.27	-0.677783	0.132359	1.39407e-08	1.47154e-06
Fbn2	MGI:95490	NA	1920.41	-0.564812	0.111143	1.44451e-08	1.51786e-06
Rpl10-ps6	MGI:3782343	NA	5859.8	-0.0938285	0.0169936	1.48022e-08	1.54834e-06
Gdap1	MGI:1338002	NA	21.0025	1.09242	0.218619	1.57207e-08	1.63701e-06
Stk40	MGI:1921428	NA	2786.07	0.194229	0.0383324	1.63424e-08	1.69412e-06
4930523C07Rik	MGI:1914897	NA	4263.75	-0.222024	0.0415025	1.65014e-08	1.70296e-06
Cdkl1	MGI:1918341	NA	422.787	0.372694	0.0726323	1.70784e-08	1.75467e-06
Slitrk2	MGI:2679449	NA	35.7583	-0.760847	0.152199	1.73444e-08	1.77412e-06
Fam91a1	MGI:1277178	NA	5482.22	-0.1093	0.019988	1.83338e-08	1.85982e-06
Gatm	MGI:1914342	NA	3637.96	-0.264653	0.0512764	1.83431e-08	1.85982e-06
Gpr31b	MGI:1354372	NA	10.5744	-0.571797	0.1131	2.02098e-08	2.04014e-06
Safb	MGI:2146974	NA	8807.77	0.11767	0.0218021	2.0497e-08	2.06013e-06
C3ar1	MGI:1097680	NA	357.673	-0.368885	0.0720578	2.15576e-08	2.15734e-06
Amd2	MGI:1333111	NA	4045.33	0.353433	0.0702318	2.25601e-08	2.24794e-06
Ankrd33b	MGI:1917904	NA	1506.71	0.26508	0.0514235	2.26889e-08	2.25107e-06
Dcxr	MGI:1915130	NA	364.257	-0.181955	0.0346864	2.28786e-08	2.26019e-06
Hif1a	MGI:106918	NA	5819.05	-0.122507	0.0228833	2.3756e-08	2.33688e-06
Gm11505	MGI:3651152	NA	3825.86	-0.366049	0.0705881	2.48931e-08	2.42807e-06
Mansc1	MGI:1914979	NA	386.53	-0.314491	0.0615481	2.48265e-08	2.42807e-06
Gm16556	MGI:4414976	NA	94.5632	0.634846	0.126453	2.59866e-08	2.52408e-06
Il5ra	MGI:96558	NA	306.309	-0.55085	0.110275	2.74244e-08	2.65259e-06
Kbtbd11	MGI:1922151	NA	2673.28	-0.294997	0.0579416	2.80199e-08	2.6989e-06
Vps53	MGI:1915549	NA	4439.91	-0.0808882	0.0149501	2.81734e-08	2.70243e-06
Gbp7	MGI:2444421	NA	2267.75	-0.310614	0.061481	3.04639e-08	2.91006e-06
Rspo2	MGI:1922667	NA	444.551	-0.492422	0.0985667	3.22973e-08	3.07249e-06
Cxcl12	MGI:103556	NA	96653.3	0.281245	0.0555279	3.3555e-08	3.17906e-06
Mpo	MGI:97137	NA	91118.8	-0.356176	0.0714	3.61831e-08	3.40768e-06
Tnfrsf11a	MGI:1314891	NA	975.716	-0.43316	0.0861399	3.62629e-08	3.40768e-06
Irf7	MGI:1859212	NA	582.2	-0.514314	0.104937	3.64414e-08	3.41059e-06
Cdh6	MGI:107435	NA	168.183	-0.592562	0.119868	3.79625e-08	3.53862e-06
Rab7b	MGI:2442295	NA	407.131	-0.253511	0.049884	3.86726e-08	3.59034e-06
Them6	MGI:1925301	NA	513.244	0.282275	0.0561425	3.93594e-08	3.63948e-06
Atp6v1h	MGI:1914864	NA	2615.69	-0.157244	0.0314654	3.95321e-08	3.64089e-06
Clnk	MGI:1351468	NA	17.5227	-0.976887	0.200067	4.50099e-08	4.12894e-06
Rpl10-ps3	MGI:3704336	NA	8643.9	-0.0920434	0.017206	4.6562e-08	4.25444e-06
Pappa2	MGI:3051647	NA	64.1682	-0.788661	0.164424	4.70235e-08	4.27969e-06
Gm20056	MGI:5012241	NA	990.389	-0.281325	0.0564145	4.77486e-08	4.32864e-06
Rpl10-ps5	MGI:3781583	NA	5292.32	-0.0913798	0.0164859	4.89674e-08	4.42179e-06
Gm39321	MGI:5622206	NA	218.053	0.416955	0.0850656	4.98748e-08	4.48621e-06
Ddx58	MGI:2442858	NA	2320.98	-0.171419	0.0337413	5.06024e-08	4.53402e-06
Il7	MGI:96561	NA	351.178	-0.401047	0.0818551	5.273e-08	4.67035e-06
Mob3b	MGI:2664539	NA	740.013	-0.218266	0.0434917	5.263e-08	4.67035e-06
Ahr	MGI:105043	NA	724.818	-0.181208	0.0355242	5.26775e-08	4.67035e-06
Dhrs9	MGI:2442798	NA	950.639	0.457184	0.093654	5.42274e-08	4.78463e-06
Ern1	MGI:1930134	NA	4331.14	-0.188863	0.0363327	5.53285e-08	4.82653e-06
Tmem132e	MGI:2685490	NA	369.655	0.427896	0.0876182	5.522e-08	4.82653e-06
Syvn1	MGI:1921376	NA	5003.36	0.158473	0.0319229	5.52107e-08	4.82653e-06
Vwa3a	MGI:3041229	NA	52.9853	0.779797	0.161884	5.5752e-08	4.82704e-06
Mtx3	MGI:2686040	NA	1829.12	-0.176864	0.0346226	5.56988e-08	4.82704e-06
Scx	MGI:102934	NA	189.405	0.506011	0.10434	5.69633e-08	4.90255e-06
Strip2	MGI:2444363	NA	262.864	-0.239006	0.0475644	5.70483e-08	4.90255e-06
Gpat3	MGI:3603816	NA	471.8	0.270721	0.05434	5.96253e-08	5.10503e-06
Thsd7a	MGI:2685683	NA	539.331	0.302847	0.0613772	6.20259e-08	5.29097e-06
Sh3bp5	MGI:1344391	NA	4000.11	0.125101	0.0241912	6.2262e-08	5.29158e-06
Rtn1	MGI:1933947	NA	77.7311	-0.369706	0.0758354	6.44746e-08	5.45955e-06
Atp6ap2	MGI:1917745	NA	7332.37	-0.149954	0.0293318	6.55334e-08	5.49131e-06
Qsox2	MGI:2387194	NA	1061.49	-0.112948	0.0216995	6.51444e-08	5.49131e-06
Gm6392	MGI:3644256	NA	456.615	-0.125508	0.0239934	6.5717e-08	5.49131e-06
Kcnmb4	MGI:1913272	NA	95.7764	0.475228	0.0984742	6.57997e-08	5.49131e-06
Mmd2	MGI:1922354	NA	44.8958	-0.739004	0.153988	6.62375e-08	5.50796e-06
Hsph1	MGI:105053	NA	3886.8	0.425087	0.0879009	6.77055e-08	5.60985e-06
Exoc4	MGI:1096376	NA	3043.09	-0.106706	0.0199087	6.8635e-08	5.64643e-06
Cacng4	MGI:1859167	NA	78.7111	0.560258	0.11595	6.86355e-08	5.64643e-06
Reps1	MGI:1196373	NA	2155.15	-0.091367	0.0177622	7.01909e-08	5.75391e-06
Ear2	MGI:108020	NA	4670.04	-0.46813	0.0968431	7.23132e-08	5.90694e-06
Ccdc3	MGI:1921436	NA	1369.43	0.597592	0.12419	7.34292e-08	5.97698e-06
Bfsp2	MGI:1333828	NA	121.311	0.521473	0.10901	7.56291e-08	6.13445e-06
Tiparp	MGI:2159210	NA	1820.54	-0.175734	0.035364	7.61192e-08	6.15261e-06
Adra1b	MGI:104774	NA	47.5684	-0.451986	0.094433	7.94813e-08	6.40198e-06
Il13ra2	MGI:1277954	NA	223.775	-0.372117	0.0768295	8.00489e-08	6.42532e-06
Otub2	MGI:1915399	NA	1348.89	0.269515	0.0554446	8.3536e-08	6.68201e-06
Slco1a5	MGI:1351865	NA	30.0948	0.754747	0.159804	8.41007e-08	6.70398e-06
Sfxn5	MGI:2137681	NA	905.544	0.256182	0.0522479	9.17489e-08	7.28852e-06
Cdk11b	MGI:88353	NA	5932.01	0.0794916	0.0153025	9.22075e-08	7.29987e-06
Tmed10	MGI:1915831	NA	11374.4	-0.0791196	0.0151647	9.27145e-08	7.31495e-06
Pacsin1	MGI:1345181	NA	1318.41	-0.418289	0.0878769	9.87175e-08	7.76208e-06
Pank3	MGI:2387464	NA	4356.95	-0.16248	0.0325838	1.00965e-07	7.91188e-06
Zmiz1	MGI:3040693	NA	8758.35	-0.107238	0.0207269	1.02229e-07	7.98389e-06
Ighg3	MGI:2144790	NA	1472.99	-1.16321	0.251466	1.04672e-07	8.10227e-06
S100a7a	MGI:2687194	NA	34.5114	0.538401	0.113572	1.04796e-07	8.10227e-06
Klri1	MGI:3530275	NA	32.3204	-0.776294	0.163785	1.04722e-07	8.10227e-06
Sdr42e1	MGI:1921282	NA	255.047	-0.224355	0.0458382	1.08825e-07	8.38571e-06
Egfl6	MGI:1858599	NA	106.421	0.591031	0.125862	1.13074e-07	8.68417e-06
Gm7476	MGI:3648574	NA	705.084	-0.0962402	0.0187355	1.14341e-07	8.68692e-06
Rnf19a	MGI:1353623	NA	4230.51	0.113182	0.0229333	1.1371e-07	8.68692e-06
Kng1	MGI:1097705	NA	1075.37	-0.480017	0.101475	1.14613e-07	8.68692e-06
Gmds	MGI:1891112	NA	491.079	-0.166122	0.033602	1.13985e-07	8.68692e-06
Smim1	MGI:1916109	NA	904.049	0.271786	0.0564874	1.15752e-07	8.7446e-06
Rnf213	MGI:1289196	NA	6500.39	-0.280625	0.0579501	1.16961e-07	8.80715e-06
Avpr1a	MGI:1859216	NA	31.122	0.52781	0.111954	1.18499e-07	8.89397e-06
Rab35	MGI:1924657	NA	4558.75	0.0783906	0.0145695	1.22016e-07	9.12831e-06
Per2	MGI:1195265	NA	2651.49	-0.370829	0.0780758	1.26055e-07	9.40005e-06
Socs2	MGI:1201787	NA	1086.94	-0.322299	0.0678903	1.30244e-07	9.54673e-06
Raf1	MGI:97847	NA	5888.64	0.0833938	0.0161968	1.28738e-07	9.54673e-06
Cdh24	MGI:1928330	NA	359.464	0.267697	0.0560701	1.29382e-07	9.54673e-06
Hnrnpdl	MGI:1355299	NA	10151.7	-0.0960354	0.0187591	1.28954e-07	9.54673e-06
Cmtm4	MGI:2142888	NA	4448.14	-0.263747	0.0554831	1.305e-07	9.54673e-06
Gm6170	MGI:3643368	NA	8416.73	-0.11051	0.0217436	1.30277e-07	9.54673e-06
Colgalt2	MGI:2138232	NA	362.164	-0.459039	0.0975176	1.33335e-07	9.69277e-06
Fos	MGI:95574	NA	1503.28	0.704566	0.150623	1.33091e-07	9.69277e-06
Ifit1bl1	MGI:3650685	NA	55.1148	-0.533047	0.113103	1.35975e-07	9.85368e-06
Fam78b	MGI:2443050	NA	2310.55	-0.430887	0.0921377	1.45497e-07	1.05108e-05
Ttc21a	MGI:1921302	NA	495.832	-0.373721	0.0790438	1.47603e-07	1.06297e-05
Tle3	MGI:104634	NA	4407.32	0.127589	0.0254644	1.49302e-07	1.07086e-05
Nxf1	MGI:1858330	NA	9967.39	0.0864188	0.0168679	1.49625e-07	1.07086e-05
Arl14ep	MGI:1926020	NA	1768.22	-0.121563	0.0234631	1.52607e-07	1.08883e-05
Vit	MGI:1921449	NA	859.382	0.427231	0.0922477	1.58466e-07	1.12716e-05
Elane	MGI:2679229	NA	26388.9	-0.347187	0.0740414	1.61223e-07	1.14325e-05
Pex5l	MGI:1916672	NA	35.4853	1.01331	0.220482	1.62643e-07	1.14979e-05
Eng	MGI:95392	NA	6093.52	-0.161803	0.0327778	1.64083e-07	1.15643e-05
Btg2	MGI:108384	NA	6998.1	0.21284	0.0455063	1.66777e-07	1.1683e-05
Carhsp1	MGI:1196368	NA	7848.23	0.205385	0.0427898	1.66375e-07	1.1683e-05
Dtx3l	MGI:2656973	NA	2420.04	-0.192504	0.0400074	1.69931e-07	1.17614e-05
Ifitm3	MGI:1913391	NA	4975.93	-0.214047	0.0442032	1.68475e-07	1.17614e-05
Mycl	MGI:96799	NA	203.986	-0.371307	0.0790228	1.69348e-07	1.17614e-05
A730049H05Rik	MGI:1921766	NA	36.2605	-0.736123	0.160555	1.69745e-07	1.17614e-05
Gm3379	MGI:3781557	NA	4144.35	-0.0872925	0.0174049	1.81556e-07	1.25285e-05
Ifitm10	MGI:2444776	NA	35108	0.138721	0.0280934	1.88318e-07	1.29564e-05
Arntl	MGI:1096381	NA	940.853	0.42068	0.0917367	2.01187e-07	1.38007e-05
Mss51	MGI:1922093	NA	1566.89	0.85384	0.187696	2.10064e-07	1.4367e-05
B230118H07Rik	MGI:1915420	NA	3226.8	0.390068	0.0848829	2.19166e-07	1.49453e-05
Whrn	MGI:2682003	NA	1814.01	-0.485187	0.104811	2.22869e-07	1.51087e-05
Rara	MGI:97856	NA	2196.98	0.136941	0.0280283	2.22636e-07	1.51087e-05
Vti1a	MGI:1855699	NA	2076.19	-0.09493	0.0192451	2.3176e-07	1.56655e-05
Slc26a2	MGI:892977	NA	2354.1	-0.182294	0.0375008	2.33092e-07	1.57096e-05
Adipor1	MGI:1919924	NA	14667.4	0.129555	0.0264754	2.38961e-07	1.60583e-05
Hist1h2bh	MGI:2448387	NA	93.7506	0.228486	0.0483903	2.48364e-07	1.66419e-05
Tmeff2	MGI:1861735	NA	15.2118	1.05546	0.236951	2.53865e-07	1.69613e-05
Stfa2l1	MGI:3524944	NA	199.969	0.599892	0.133072	2.58972e-07	1.72526e-05
E230016K23Rik	MGI:3041204	NA	70.584	0.428538	0.093919	2.60876e-07	1.73295e-05
Gm12240	MGI:3649325	NA	5.71686	0.764429	0.169467	2.64896e-07	1.75461e-05
Apod	MGI:88056	NA	673.697	0.756524	0.167924	2.76752e-07	1.82253e-05
Atp6v0d2	MGI:1924415	NA	4167.24	-0.513753	0.112059	2.78303e-07	1.82253e-05
Edem2	MGI:1915540	NA	2684.14	-0.148182	0.030538	2.78193e-07	1.82253e-05
Txndc12	MGI:1913323	NA	1620.78	-0.12795	0.0261097	2.77121e-07	1.82253e-05
F8	MGI:88383	NA	774.236	-0.296806	0.0641312	2.8439e-07	1.84809e-05
Cd34	MGI:88329	NA	3681.18	-0.209039	0.0442193	2.84604e-07	1.84809e-05
Nrg4	MGI:1933833	NA	318.756	-0.476258	0.104814	2.84038e-07	1.84809e-05
Psmb8	MGI:1346527	NA	2732.9	-0.21208	0.0452647	2.86383e-07	1.85443e-05
4732465J04Rik	MGI:3041208	NA	60.3436	0.545871	0.12124	2.87632e-07	1.85731e-05
5430425K12Rik	MGI:1918666	NA	40.7876	0.486412	0.107378	2.90388e-07	1.86989e-05
Hnrnpa1l2-ps2	MGI:3645633	NA	160.854	-0.137087	0.0281298	3.04478e-07	1.95517e-05
Fasl	MGI:99255	NA	45.7282	-0.474927	0.104596	3.06922e-07	1.96541e-05
Npas2	MGI:109232	NA	433.278	0.656555	0.149118	3.14161e-07	2.00621e-05
Jazf1	MGI:2141450	NA	98.3834	-0.258911	0.0559642	3.15566e-07	2.00962e-05
Stat2	MGI:103039	NA	2124.1	-0.183437	0.0388672	3.18128e-07	2.02037e-05
Cyp7b1	MGI:104978	NA	62.7578	-0.471573	0.105615	3.30491e-07	2.09314e-05
Grem1	MGI:1344337	NA	2667	0.305886	0.0669882	3.39979e-07	2.14149e-05
Hspa12a	MGI:1920692	NA	676.563	0.32682	0.0717023	3.39515e-07	2.14149e-05
Gusb	MGI:95872	NA	5589.4	-0.182014	0.0396082	3.40913e-07	2.14155e-05
Eef1a1	MGI:1096881	NA	163457	-0.104467	0.0212811	3.47573e-07	2.17746e-05
Oasl1	MGI:2180849	NA	132.834	-0.657576	0.148178	3.5315e-07	2.20643e-05
Gm8459	MGI:3647456	NA	72.6902	0.505019	0.112644	3.55983e-07	2.21813e-05
Inpp5j	MGI:2158663	NA	446.664	-0.372038	0.0822799	3.5712e-07	2.21923e-05
Dusp8	MGI:106626	NA	1172.89	0.231808	0.0513778	3.60235e-07	2.23259e-05
Trim30a	MGI:98178	NA	2484.65	-0.275179	0.060983	3.72533e-07	2.30263e-05
Cttnbp2	MGI:1353467	NA	299.676	-0.353718	0.0784731	3.76704e-07	2.3167e-05
Gm6789	MGI:3643581	NA	6454.94	-0.123388	0.0255054	3.76813e-07	2.3167e-05
Gm19807	MGI:5011992	NA	54.4992	-0.224604	0.048567	3.83103e-07	2.34912e-05
Lrrc40	MGI:1914394	NA	1182.44	-0.121825	0.0235593	3.88239e-07	2.37431e-05
Mpzl3	MGI:2442647	NA	585.937	0.276123	0.0604453	3.89423e-07	2.37528e-05
Myo1e	MGI:106621	NA	3660.02	-0.228869	0.0496455	3.98616e-07	2.42495e-05
Zmym4	MGI:1915035	NA	2738.88	-0.107898	0.0217188	4.05369e-07	2.45956e-05
Ifi204	MGI:96429	NA	914.079	-0.338918	0.0753574	4.19671e-07	2.53967e-05
4632404H12Rik	MGI:1921284	NA	787.785	-0.135611	0.0284561	4.29469e-07	2.59218e-05
Spred2	MGI:2150019	NA	2193.47	-0.112534	0.0231928	4.50734e-07	2.71344e-05
Tm4sf19	MGI:3645933	NA	622.499	-0.460793	0.103982	4.5464e-07	2.72985e-05
Col6a5	MGI:3648134	NA	2232.29	-0.816223	0.185151	4.70687e-07	2.81888e-05
Fst	MGI:95586	NA	953.166	0.391414	0.0885979	4.84479e-07	2.89398e-05
Tnfsf8	MGI:88328	NA	136.29	-0.496413	0.112356	4.8589e-07	2.89493e-05
Gbp2	MGI:102772	NA	978.48	-0.368784	0.0830312	4.88368e-07	2.90221e-05
Scd1	MGI:98239	NA	11867.7	0.480313	0.10901	4.91769e-07	2.91493e-05
Prr18	MGI:2443403	NA	66.4889	0.554695	0.126459	5.0728e-07	2.99918e-05
Os9	MGI:1924301	NA	9367.25	-0.0940337	0.0193133	5.10498e-07	3.01051e-05
Thra	MGI:98742	NA	5075.25	0.202717	0.0454558	5.13753e-07	3.01256e-05
Pde1b	MGI:97523	NA	1782.1	0.252748	0.0560736	5.14755e-07	3.01256e-05
Efr3a	MGI:1923990	NA	4469.89	-0.0974783	0.01952	5.13674e-07	3.01256e-05
Rnpepl1	MGI:1914170	NA	4330.61	0.0980232	0.0199459	5.19496e-07	3.03263e-05
Col17a1	MGI:88450	NA	18.8867	-0.775518	0.176831	5.22939e-07	3.03738e-05
Traf1	MGI:101836	NA	445.818	-0.261903	0.0578744	5.21849e-07	3.03738e-05
Mef2a	MGI:99532	NA	12929.7	-0.293437	0.0648611	5.27593e-07	3.05674e-05
Muc6	MGI:2663233	NA	171.84	-0.876565	0.20602	5.30267e-07	3.06455e-05
3110082I17Rik	MGI:1920462	NA	551.504	-0.176949	0.0365886	5.34093e-07	3.07896e-05
Phf11b	MGI:3645789	NA	139.659	-0.367949	0.0832149	5.44117e-07	3.12894e-05
Akap12	MGI:1932576	NA	4611.7	0.240036	0.0531255	5.61325e-07	3.21989e-05
Cfb	MGI:105975	NA	1402.81	0.402799	0.0934733	5.70189e-07	3.26264e-05
Gpr179	MGI:2443409	NA	25.7439	-0.422827	0.0970451	5.89777e-07	3.36639e-05
Heph	MGI:1332240	NA	1272.51	-0.219607	0.0479528	5.97455e-07	3.38514e-05
Chrm3	MGI:88398	NA	92.6788	0.519636	0.121261	5.95987e-07	3.38514e-05
Nyap2	MGI:2443135	NA	347.342	-0.563626	0.128949	5.97139e-07	3.38514e-05
Gm38383	MGI:5611611	NA	6.24073	-0.861991	0.199298	6.00071e-07	3.39165e-05
Wdr38	MGI:1923896	NA	3510.86	0.124896	0.026397	6.12595e-07	3.45399e-05
Arhgef6	MGI:1920591	NA	6760.24	-0.0976703	0.0203318	6.1799e-07	3.47593e-05
B2m	MGI:88127	NA	38703.2	-0.195362	0.0429593	6.20238e-07	3.48011e-05
Kat8	MGI:1915023	NA	1267.39	0.105121	0.0233311	6.26597e-07	3.50727e-05
Upb1	MGI:2143535	NA	107.223	-0.379672	0.0859623	6.30318e-07	3.5111e-05
Ighv11-2	MGI:4947968	NA	401.682	-1.24443	0.293387	6.29831e-07	3.5111e-05
Pcbd1	MGI:94873	NA	56.3045	-0.314022	0.0704749	6.55485e-07	3.64251e-05
Plxdc2	MGI:1914698	NA	3014.88	0.2282	0.0505245	6.60176e-07	3.65978e-05
Aicda	MGI:1342279	NA	56.4666	0.468465	0.108254	6.62407e-07	3.66336e-05
Scin	MGI:1306794	NA	309.307	-0.496074	0.114655	6.68993e-07	3.69096e-05
Kcnt1	MGI:1924627	NA	146.836	0.739355	0.171355	6.7159e-07	3.69646e-05
Mx1	MGI:97243	NA	515.749	-0.670851	0.15884	6.88677e-07	3.78151e-05
Slc30a2	MGI:106637	NA	167.573	0.673419	0.156307	7.03109e-07	3.8516e-05
Pcdhb2	MGI:2136735	NA	41.1535	-0.408942	0.0936235	7.14708e-07	3.90589e-05
Tcam1	MGI:1923120	NA	52.8108	-0.361241	0.0825293	7.17276e-07	3.91068e-05
Muc15	MGI:2442110	NA	23.2073	1.14752	0.275366	7.21749e-07	3.9258e-05
Gm8818	MGI:3645903	NA	10.3006	0.824785	0.20386	7.33692e-07	3.9814e-05
Dock1	MGI:2429765	NA	4429.89	-0.187566	0.0411951	7.35988e-07	3.9845e-05
C4b	MGI:88228	NA	6878	-0.376239	0.0862668	7.42426e-07	4.00062e-05
Clec4d	MGI:1298389	NA	564.857	0.400811	0.0938814	7.41299e-07	4.00062e-05
Cd33	MGI:99440	NA	7195	0.301252	0.0676099	7.51587e-07	4.04057e-05
Gm15816	MGI:3802114	NA	300.604	0.271288	0.0614797	7.58537e-07	4.06847e-05
Ext1	MGI:894663	NA	2933.92	-0.222248	0.0498864	7.64606e-07	4.09153e-05
Phf11a	MGI:1918441	NA	33.6543	-0.452253	0.104058	7.77924e-07	4.15318e-05
Slco2a1	MGI:1346021	NA	1128.15	-0.299403	0.0678549	7.86785e-07	4.19081e-05
Eml5	MGI:2442513	NA	598.293	-0.236108	0.0528799	7.8902e-07	4.19305e-05
Tchh	MGI:2177944	NA	113.95	-0.375247	0.0867698	8.30037e-07	4.40091e-05
Aff2	MGI:1202294	NA	234.258	-0.315171	0.0718085	8.55682e-07	4.5265e-05
Banp	MGI:1889023	NA	1152.24	0.269502	0.0611604	8.91609e-07	4.70578e-05
Amd-ps3	MGI:3704487	NA	1494.37	0.283658	0.0648037	9.07866e-07	4.78067e-05
Gm44667	MGI:5753243	NA	163.959	-0.387494	0.0899595	9.4626e-07	4.97152e-05
Gbp5	MGI:2429943	NA	623.926	-0.368171	0.0859427	9.56458e-07	5.0137e-05
Sox9	MGI:98371	NA	271.228	0.382428	0.0880193	9.69411e-07	5.07011e-05
Sh3bgrl	MGI:1930849	NA	12188.8	-0.150119	0.0329769	9.75586e-07	5.07942e-05
Naaladl1	MGI:2685810	NA	192.705	-0.340045	0.0781778	9.75478e-07	5.07942e-05
Gm16216	MGI:3801728	NA	394.088	-0.122509	0.0261365	9.8672e-07	5.12584e-05
Cd300lb	MGI:2685099	NA	1965.16	0.280847	0.0651818	1.00983e-06	5.23416e-05
Zfp185	MGI:108095	NA	114.94	0.582967	0.138325	1.04756e-06	5.41676e-05
Ccdc71l	MGI:1919373	NA	2597.43	0.169382	0.0383697	1.04975e-06	5.41676e-05
Kcnc2	MGI:96668	NA	65.2574	-0.656402	0.157536	1.0574e-06	5.4441e-05
Pvrig	MGI:5596028	NA	78.171	-0.39878	0.0935329	1.08692e-06	5.58364e-05
Gm26947	MGI:5504062	NA	77.0058	-0.453764	0.106479	1.10774e-06	5.67795e-05
Pecr	MGI:2148199	NA	374.082	-0.179646	0.040389	1.11852e-06	5.70793e-05
Wee1	MGI:103075	NA	2093.73	-0.167055	0.0371642	1.11649e-06	5.70793e-05
Faim2	MGI:1919643	NA	27.1536	-0.522762	0.124613	1.15668e-06	5.86381e-05
P4hb	MGI:97464	NA	35116.8	-0.12114	0.0265919	1.15568e-06	5.86381e-05
Ear1	MGI:108021	NA	4232.8	-0.632401	0.15144	1.15568e-06	5.86381e-05
5430431A17Rik	MGI:1918618	NA	149.189	0.65845	0.158524	1.17261e-06	5.93155e-05
Msl1	MGI:1921276	NA	14219.3	0.0741548	0.0157516	1.19992e-06	6.04339e-05
Crispld1	MGI:1934666	NA	304.713	-0.274007	0.0629624	1.19995e-06	6.04339e-05
Igkv14-126	MGI:3643131	NA	1018.56	-1.09655	0.265897	1.23511e-06	6.20697e-05
Pde7b	MGI:1352752	NA	2216.92	-0.305439	0.0701279	1.23787e-06	6.20732e-05
Rnf43	MGI:2442609	NA	194.659	-0.266778	0.061905	1.28095e-06	6.40945e-05
Abtb1	MGI:1933148	NA	4192.04	0.145079	0.0316736	1.31541e-06	6.56769e-05
Chst5	MGI:1931825	NA	138.186	-0.367088	0.0874772	1.31858e-06	6.56932e-05
Gnptab	MGI:3643902	NA	4793.5	-0.213136	0.0487216	1.33923e-06	6.65599e-05
Rtcb	MGI:106379	NA	5039.4	-0.0598261	0.0124795	1.34462e-06	6.65599e-05
Zfp36	MGI:99180	NA	3920.71	0.125743	0.0281177	1.34376e-06	6.65599e-05
Chst11	MGI:1927166	NA	7029.09	-0.176399	0.0397421	1.3613e-06	6.71304e-05
Shox2	MGI:1201673	NA	3017.84	-0.332838	0.0783236	1.36195e-06	6.71304e-05
Vps9d1	MGI:1914143	NA	1693.68	0.102259	0.0214566	1.37542e-06	6.76503e-05
1600020E01Rik	MGI:1919262	NA	953.112	0.157939	0.0352157	1.38193e-06	6.78259e-05
Vps41	MGI:1929215	NA	3668.35	-0.0762544	0.0158706	1.38642e-06	6.79023e-05
Pappa	MGI:97479	NA	2145.67	0.292203	0.0697452	1.42599e-06	6.96925e-05
Gm7232	MGI:3645247	NA	413.862	0.24648	0.0566447	1.43909e-06	7.01844e-05
Wnt4	MGI:98957	NA	1250.38	-0.34502	0.080799	1.45724e-06	7.09203e-05
Fchsd1	MGI:2441771	NA	894.493	0.112974	0.0251481	1.47157e-06	7.14671e-05
Igsf11	MGI:2388477	NA	34.1816	-0.522305	0.125712	1.48264e-06	7.18538e-05
Duoxa1	MGI:2384861	NA	55.2648	0.633092	0.152936	1.50059e-06	7.25712e-05
Timp4	MGI:109125	NA	610.031	0.716608	0.173665	1.53703e-06	7.41784e-05
Stat4	MGI:103062	NA	6319.01	-0.23855	0.0553666	1.56332e-06	7.52899e-05
Dab2	MGI:109175	NA	3969.23	-0.206798	0.0476656	1.58149e-06	7.60069e-05
Gm20692	MGI:5313139	NA	44.9769	-0.250157	0.0579881	1.60181e-06	7.6824e-05
Parp14	MGI:1919489	NA	3224.73	-0.224591	0.0513052	1.61392e-06	7.72443e-05
Ica1	MGI:96391	NA	1124.07	-0.193324	0.0433715	1.62742e-06	7.77296e-05
Cacna2d4	MGI:2442632	NA	69.5011	0.509917	0.124206	1.63862e-06	7.81032e-05
Grina	MGI:1913418	NA	12027	0.174013	0.0395576	1.6735e-06	7.96012e-05
Mgst3	MGI:1913697	NA	3139.25	0.222634	0.0517685	1.67769e-06	7.96367e-05
Tmem120b	MGI:3603158	NA	1216.23	0.222374	0.0515753	1.70912e-06	8.0856e-05
Gm2387	MGI:3780555	NA	687.243	-0.0863482	0.0186247	1.71037e-06	8.0856e-05
Tma16	MGI:1913532	NA	988.718	-0.206711	0.0471432	1.7162e-06	8.09661e-05
Calm4	MGI:1931464	NA	41.7465	1.41485	0.387184	1.76779e-06	8.32299e-05
Gphn	MGI:109602	NA	996.059	-0.143904	0.0324465	1.78997e-06	8.39692e-05
Xaf1	MGI:3772572	NA	1008.48	-0.442592	0.106913	1.79075e-06	8.39692e-05
Oas2	MGI:2180852	NA	296.999	-0.898576	0.223014	1.80696e-06	8.44397e-05
Nipal1	MGI:1917951	NA	17.5705	-0.511859	0.124078	1.80809e-06	8.44397e-05
Dio2	MGI:1338833	NA	803.016	-0.314544	0.0749519	1.81447e-06	8.45667e-05
Wasl	MGI:1920428	NA	5917.81	-0.255925	0.0588895	1.85984e-06	8.65067e-05
Dusp4	MGI:2442191	NA	403.425	-0.33389	0.0809215	1.86435e-06	8.65428e-05
Slc6a15	MGI:2143484	NA	196.206	-0.471188	0.114266	1.86941e-06	8.66034e-05
Hist1h2bp	MGI:2448409	NA	37.7378	0.244098	0.0573878	1.90934e-06	8.82766e-05
Gpr183	MGI:2442034	NA	585.037	-0.243814	0.0574507	1.93301e-06	8.91924e-05
Clk3	MGI:1098670	NA	5125.55	0.0912768	0.0202074	1.94161e-06	8.94108e-05
Blmh	MGI:1345186	NA	3073.12	-0.0721867	0.0147739	1.96167e-06	9.01549e-05
Scap	MGI:2135958	NA	4273.47	-0.100176	0.0217824	1.98989e-06	9.12702e-05
Prss8	MGI:1923810	NA	12.742	-0.707673	0.174609	2.0479e-06	9.37453e-05
Rundc3b	MGI:2685286	NA	52.1442	-0.317915	0.0762998	2.05692e-06	9.38973e-05
Rnd1	MGI:2444878	NA	555.75	-0.287814	0.0677789	2.05935e-06	9.38973e-05
Enox2	MGI:2384799	NA	877.863	-0.123818	0.0279617	2.16748e-06	9.86332e-05
St8sia6	MGI:2386797	NA	1222.41	-0.376055	0.0914778	2.26669e-06	0.000102945
Nlrc5	MGI:3612191	NA	2402.76	-0.288856	0.0705942	2.35489e-06	0.000106532
Vldlr	MGI:98935	NA	6115.54	-0.394222	0.0963646	2.35188e-06	0.000106532
Diaph2	MGI:1858500	NA	1729.39	-0.138992	0.0305232	2.38825e-06	0.000107559
Cacna1g	MGI:1201678	NA	1748.42	0.264795	0.0633891	2.39154e-06	0.000107559
Ddx60	MGI:2384570	NA	513.289	-0.352219	0.0854619	2.38511e-06	0.000107559
Cpd	MGI:107265	NA	8361.34	-0.116488	0.0258539	2.43107e-06	0.000109124
Prickle3	MGI:1859635	NA	1343.21	0.129045	0.0291053	2.49812e-06	0.000111917
Sfpq	MGI:1918764	NA	16475.4	0.125059	0.0298902	2.54461e-06	0.00011334
Amer2	MGI:1919375	NA	307.867	0.69986	0.176015	2.54079e-06	0.00011334
Cd96	MGI:1934368	NA	167.256	-0.239555	0.0570874	2.5431e-06	0.00011334
8430426J06Rik	MGI:1925352	NA	23.1406	0.697679	0.174682	2.57078e-06	0.000114286
Spsb3	MGI:1891471	NA	1202.59	0.142696	0.0329079	2.57698e-06	0.000114342
Siglecf	MGI:2681107	NA	622.959	-0.335664	0.0818506	2.5875e-06	0.000114588
Fzd9	MGI:1313278	NA	199.765	0.514213	0.127927	2.66303e-06	0.000117708
Gm48131	MGI:6097491	NA	20.9504	0.908279	0.234828	2.68126e-06	0.000118062
Gm35339	MGI:5594498	NA	507.511	0.22243	0.0538715	2.68102e-06	0.000118062
Qprt	MGI:1914625	NA	188.012	-0.351132	0.0857877	2.70053e-06	0.000118685
Ldlr	MGI:96765	NA	1525.27	-0.296787	0.0721364	2.73038e-06	0.000119769
D630044L22Rik	MGI:3709661	NA	172.811	0.179145	0.0418157	2.74571e-06	0.000120213
Tapbpl	MGI:2384853	NA	1010.28	-0.138631	0.031506	2.75531e-06	0.000120405
Pigs	MGI:2687325	NA	2870.18	-0.0679966	0.0147397	2.7762e-06	0.000121089
Map2k5	MGI:1346345	NA	1374.71	-0.102268	0.0225739	2.80993e-06	0.00012233
Mettl21c	MGI:3611450	NA	156.265	1.09719	0.280831	2.88084e-06	0.000125181
Rnf125	MGI:1914914	NA	567.079	-0.199714	0.0460763	2.90668e-06	0.000126067
Atrnl1	MGI:2147749	NA	2323.7	-0.130479	0.0296955	2.92043e-06	0.000126426
Gja4	MGI:95715	NA	589.243	-0.321454	0.0788242	2.93339e-06	0.00012675
Twist2	MGI:104685	NA	23.9508	0.455403	0.113277	2.94544e-06	0.000127033
Myo5a	MGI:105976	NA	5551.73	-0.148699	0.0338383	2.951e-06	0.000127036
Egfr	MGI:95294	NA	882.064	0.214217	0.0532375	2.97963e-06	0.00012803
Csf2rb2	MGI:1339760	NA	2094.23	-0.189281	0.0448145	3.04306e-06	0.000130513
4930533I22Rik	MGI:3612486	NA	1273.92	-0.198822	0.0476522	3.05236e-06	0.000130669
Pnck	MGI:1347357	NA	173.404	0.284815	0.0693017	3.16368e-06	0.000135184
Abat	MGI:2443582	NA	704.57	0.412219	0.102996	3.17026e-06	0.000135215
Gli1	MGI:95727	NA	595.687	0.450659	0.113272	3.18411e-06	0.000135556
Zfp820	MGI:1922674	NA	250.377	-0.219138	0.0523668	3.19608e-06	0.000135816
Rhbdf2	MGI:2442473	NA	2596.74	0.134127	0.0303797	3.22668e-06	0.000136865
Gm6210	MGI:3643375	NA	3996.87	0.248591	0.0615588	3.24928e-06	0.000137571
Pld3	MGI:1333782	NA	5277.62	0.161944	0.0375223	3.29499e-06	0.000139251
Ifnlr1	MGI:2429859	NA	1007.61	0.267968	0.0662471	3.31739e-06	0.000139942
B3galnt1	MGI:1349405	NA	385.922	-0.190234	0.0452476	3.33532e-06	0.000140442
Ankrd63	MGI:2686183	NA	123.31	0.30115	0.0740452	3.34741e-06	0.000140695
Mro	MGI:2152817	NA	54.633	0.56465	0.143134	3.38256e-06	0.000141914
Npc2	MGI:1915213	NA	13899.8	-0.166183	0.0375566	3.42564e-06	0.000143461
Havcr1	MGI:2159680	NA	107.728	-0.409454	0.102792	3.46063e-06	0.000144664
Ogn	MGI:109278	NA	5148.24	0.367177	0.0911227	3.4683e-06	0.000144723
Mrm1	MGI:2443470	NA	1584.66	0.198051	0.047277	3.47737e-06	0.00014484
Gpr55	MGI:2685064	NA	67.39	-0.433001	0.108142	3.5495e-06	0.000147579
Gm48062	MGI:6097387	NA	106.211	-0.1996	0.0476952	3.56022e-06	0.000147759
Chp2	MGI:1917511	NA	875.737	0.267843	0.0664211	3.68623e-06	0.000152714
Scara5	MGI:1918395	NA	750.701	0.407937	0.101093	3.69652e-06	0.000152867
Tlx1	MGI:98769	NA	11.5789	-1.01739	0.265736	3.77278e-06	0.000155742
Plekhs1	MGI:2443041	NA	56.987	-0.396513	0.0996507	3.79154e-06	0.000156237
Glce	MGI:2136405	NA	1577.6	-0.116237	0.0261832	3.81685e-06	0.000157
Zmym3	MGI:1927231	NA	2967.55	-0.0914861	0.0199722	3.85467e-06	0.000158274
Cubn	MGI:1931256	NA	54.6651	-0.392539	0.0979159	3.90958e-06	0.000160244
Tfcp2	MGI:98509	NA	1420.84	-0.185798	0.0440591	3.98801e-06	0.000162554
Tbc1d5	MGI:1919488	NA	2539.92	-0.116763	0.0260746	3.98106e-06	0.000162554
Ppp1r27	MGI:1915951	NA	275.955	1.05374	0.274194	4.00108e-06	0.000162554
Xrcc4	MGI:1333799	NA	374.029	-0.119966	0.0276822	4.00074e-06	0.000162554
Fam161b	MGI:2443027	NA	141.61	0.215191	0.0531199	3.97855e-06	0.000162554
Slc13a2	MGI:1276558	NA	16.4862	-0.606148	0.15618	4.12147e-06	0.000167151
Nfyc	MGI:107901	NA	2174.55	0.0777446	0.0176423	4.12991e-06	0.0001672
Csf1r	MGI:1339758	NA	16453.7	-0.248885	0.0612955	4.15993e-06	0.000168121
Atp6v1a	MGI:1201780	NA	9537.97	-0.219754	0.0526778	4.28846e-06	0.000173013
Lsamp	MGI:1261760	NA	39.5543	-0.713323	0.18615	4.30446e-06	0.000173356
Xpr1	MGI:97932	NA	9050.55	-0.178036	0.0426476	4.31954e-06	0.000173661
Agk	MGI:1917173	NA	750.096	-0.090808	0.020534	4.33225e-06	0.000173869
Ppp1r2	MGI:1914099	NA	4143.91	0.134197	0.0312392	4.35066e-06	0.000174305
Zfand6	MGI:1929510	NA	3725.9	0.107787	0.0246626	4.44842e-06	0.000177606
Taf1b	MGI:109577	NA	972.441	-0.114174	0.0257747	4.44758e-06	0.000177606
Ms4a3	MGI:2158468	NA	5620.62	-0.290646	0.071537	4.49771e-06	0.000179265
Gm34643	MGI:5593802	NA	9.51218	-0.498002	0.128768	4.5134e-06	0.00017958
Slc7a8	MGI:1355323	NA	2502.69	0.177664	0.0424271	4.54863e-06	0.000180671
Gm4070	MGI:3782245	NA	1519.34	-0.463662	0.119751	4.60649e-06	0.000182655
Ifitm7	MGI:1921732	NA	34.395	-0.762615	0.198113	4.64498e-06	0.000183866
Adora3	MGI:104847	NA	200.127	-0.311925	0.0783245	4.76973e-06	0.000188482
Ogfr	MGI:1919325	NA	3057.64	-0.0846109	0.0189266	4.90259e-06	0.000193401
Gm37169	MGI:5610397	NA	26.539	-0.441043	0.11288	5.03103e-06	0.00019813
Emilin3	MGI:2389142	NA	108.484	0.438466	0.113102	5.09219e-06	0.000199181
Sele	MGI:98278	NA	658.646	-0.347905	0.0870624	5.08987e-06	0.000199181
Dhtkd1	MGI:2445096	NA	251.9	-0.20485	0.0495537	5.08557e-06	0.000199181
Grhl1	MGI:2182540	NA	93.3762	-0.260498	0.0652357	5.06742e-06	0.000199181
Mfsd2a	MGI:1923824	NA	6.10735	-1.45396	0.417351	5.18607e-06	0.000202511
Pla2g3	MGI:2444945	NA	75.8233	-0.326306	0.0831584	5.27965e-06	0.000205817
Maoa	MGI:96915	NA	534.299	-0.178252	0.0429611	5.35103e-06	0.00020755
Ext2	MGI:108050	NA	4165.7	-0.134904	0.0318365	5.33809e-06	0.00020755
Tmem135	MGI:1920009	NA	1769.74	-0.0811917	0.0176761	5.34368e-06	0.00020755
Efemp1	MGI:1339998	NA	124.611	-0.587735	0.154056	5.42132e-06	0.000209924
Rad54l2	MGI:1933196	NA	3136.71	-0.0916511	0.020484	5.47012e-06	0.000211459
Prss35	MGI:2444800	NA	9297.92	-0.552479	0.144305	5.49029e-06	0.000211532
Xrn2	MGI:894687	NA	5296.16	-0.1065	0.0244574	5.48418e-06	0.000211532
Sncaip	MGI:1915097	NA	607.069	-0.238111	0.0589156	5.55649e-06	0.000213726
Tgoln1	MGI:105080	NA	9286.4	-0.0947262	0.0213958	5.59268e-06	0.000214761
Picalm	MGI:2385902	NA	24282.1	0.114359	0.0281203	5.62258e-06	0.000215194
Hdac10	MGI:2158340	NA	1324.32	0.109535	0.0254838	5.62137e-06	0.000215194
Smoc1	MGI:1929878	NA	719.548	-0.34176	0.0882218	5.6346e-06	0.000215298
Lag3	MGI:106588	NA	218.813	-0.289043	0.0732642	5.72291e-06	0.000218311
Ralgps1	MGI:1922008	NA	948.697	0.195188	0.0481274	5.73606e-06	0.000218452
Gm9008	MGI:3644000	NA	624.203	-0.419349	0.108743	5.88195e-06	0.00022364
Snx7	MGI:1923811	NA	713.589	-0.281911	0.070857	6.10998e-06	0.000231929
Maco1	MGI:1913396	NA	3763.23	-0.0865828	0.0199822	6.12248e-06	0.000232022
Cd200r3	MGI:1921853	NA	108.216	0.537725	0.142648	6.219e-06	0.000235294
Grk5	MGI:109161	NA	1606.45	0.144578	0.0345601	6.25579e-06	0.000236299
Sdhaf2	MGI:1913322	NA	1396.49	0.0779768	0.0177463	6.35865e-06	0.000239356
Gm6767	MGI:3645053	NA	3768.61	-0.105861	0.024123	6.36777e-06	0.000239356
Gm49794	MGI:6215323	NA	32.066	0.498113	0.13118	6.35046e-06	0.000239356
Shtn1	MGI:1918903	NA	1160.54	-0.33834	0.0877664	6.39767e-06	0.000240089
Smarca1	MGI:1935127	NA	887.698	0.313946	0.0809467	6.44311e-06	0.000241403
Rufy4	MGI:3588214	NA	528.21	-0.369053	0.0977248	6.46106e-06	0.000241684
Epn1	MGI:1333763	NA	8995.95	0.092175	0.0213677	6.52006e-06	0.000243496
Tapt1	MGI:2683537	NA	5459.04	0.138896	0.0336609	6.64096e-06	0.000247611
Gm20161	MGI:5012346	NA	438.629	0.424773	0.111614	6.70532e-06	0.000249608
Isg15	MGI:1855694	NA	374.283	-0.500572	0.13263	6.73275e-06	0.000250227
Cstb	MGI:109514	NA	1712.27	-0.203175	0.0530804	6.78913e-06	0.000251917
Ccdc142	MGI:3045292	NA	1873.6	0.0828012	0.0188534	7.04125e-06	0.000260854
Psmb10	MGI:1096380	NA	1479.41	-0.130618	0.0311278	7.10347e-06	0.000262738
Tmed10-ps	MGI:3782198	NA	1873.68	-0.0717586	0.0159742	7.13001e-06	0.000263278
S100a6	MGI:1339467	NA	4603.46	0.214838	0.0538834	7.14087e-06	0.000263278
Fstl1	MGI:102793	NA	12556.4	-0.178239	0.0439018	7.21944e-06	0.000265646
Fbrs	MGI:104648	NA	6774.81	0.110978	0.0267419	7.22807e-06	0.000265646
Eya4	MGI:1337104	NA	1311.97	-0.392301	0.102036	7.2419e-06	0.000265732
Mme	MGI:97004	NA	3213.64	-0.268369	0.0688593	7.28564e-06	0.000266913
Ccbe1	MGI:2445053	NA	486.953	0.26854	0.0681403	7.30658e-06	0.000267256
Pde1a	MGI:1201792	NA	1050.36	-0.28564	0.0730543	7.32566e-06	0.000267531
Sstr1	MGI:98327	NA	43.4356	-1.06476	0.301277	7.36088e-06	0.000268393
Fbxo2	MGI:2446216	NA	32.8766	0.386246	0.101566	7.49555e-06	0.000272873
Rdh10	MGI:1924238	NA	788.81	-0.099771	0.0232827	7.64516e-06	0.000277882
Gm44135	MGI:5690527	NA	16.0939	-0.625934	0.167948	7.69158e-06	0.000278693
Scpep1	MGI:1921867	NA	3543.51	-0.127019	0.0308233	7.68968e-06	0.000278693
Rilpl2	MGI:1933112	NA	1109.92	-0.125575	0.0301363	7.74652e-06	0.000279851
Ak3l2-ps	MGI:3574349	NA	60.5938	-0.332624	0.0870064	7.74774e-06	0.000279851
Ypel3	MGI:1913340	NA	2323.25	0.208559	0.0524191	7.773e-06	0.000280325
Chac2	MGI:1915294	NA	1247.03	0.300613	0.0781305	7.84396e-06	0.000282444
Fam189a1	MGI:1917888	NA	72.9514	-0.373827	0.0981915	7.94947e-06	0.000285798
Gm12178	MGI:3651496	NA	141.565	0.174996	0.0434106	7.99362e-06	0.000286939
Ptch2	MGI:1095405	NA	230.799	-0.289001	0.0745539	8.13146e-06	0.000291434
Hsd17b12	MGI:1926967	NA	2104.77	-0.141869	0.0343624	8.18782e-06	0.000293
Gm5084	MGI:3647835	NA	13.2091	1.05156	0.290448	8.22853e-06	0.000294001
Kpna4	MGI:1100848	NA	6575.5	0.120148	0.0286936	8.33454e-06	0.00029733
Adrb2	MGI:87938	NA	1762.94	0.202455	0.0510451	8.38256e-06	0.000298582
Gm16401	MGI:3648398	NA	11.3719	-0.411377	0.10933	8.41619e-06	0.000299319
Vwa3b	MGI:1918103	NA	56.9665	0.989094	0.273662	8.44719e-06	0.000299959
Slc15a4	MGI:2140796	NA	1506.14	0.125926	0.0301016	8.50044e-06	0.000301388
Poglut1	MGI:2444232	NA	1877.86	-0.095246	0.02205	8.55197e-06	0.00030275
Hcn4	MGI:1298209	NA	25.7822	-0.694399	0.191336	8.76865e-06	0.000309946
Pepd	MGI:97542	NA	1248.3	-0.129693	0.0308368	8.94185e-06	0.000315586
Mafk	MGI:99951	NA	2817	0.155375	0.038236	9.00056e-06	0.000317174
Chchd10	MGI:2143558	NA	2552.97	0.461127	0.125199	9.16307e-06	0.000321919
Ulk1	MGI:1270126	NA	4801	0.132334	0.0329049	9.16112e-06	0.000321919
Slc32a1	MGI:1194488	NA	16.6937	-0.61677	0.165619	9.2531e-06	0.000324589
Eif2ak4	MGI:1353427	NA	1890.28	-0.0955959	0.0215343	9.44994e-06	0.000329992
Atp1a1	MGI:88105	NA	22380.4	-0.13361	0.0324734	9.43687e-06	0.000329992
Jaml	MGI:2685484	NA	1023.33	0.281477	0.0736462	9.43116e-06	0.000329992
Kctd10	MGI:2141207	NA	6538.29	0.0761333	0.0178282	9.52811e-06	0.000332219
E4f1	MGI:109530	NA	1759.85	0.0832098	0.0195384	9.58914e-06	0.000333844
Adgrl2	MGI:2139714	NA	1348.97	-0.181425	0.0454881	9.75692e-06	0.000339174
Dnase1l2	MGI:1913955	NA	229.604	0.198899	0.0505381	9.86747e-06	0.000342502
Ufsp2	MGI:1913679	NA	1505.29	-0.0922756	0.02229	9.97098e-06	0.000345576
Gm38391	MGI:5613630	NA	116.83	-0.404199	0.109027	1.00612e-05	0.000347662
Slc15a5	MGI:3607714	NA	58.9161	0.948873	0.265655	1.00494e-05	0.000347662
Kirrel2	MGI:2442334	NA	28.6761	-0.929544	0.270519	1.00874e-05	0.000348046
Rnf10	MGI:1859162	NA	16871.1	0.115045	0.0276455	1.01569e-05	0.00034992
Gm7899	MGI:3645044	NA	165.243	0.233399	0.0606445	1.03735e-05	0.00035685
Icmt	MGI:1888594	NA	3454.64	0.0596983	0.0138577	1.07162e-05	0.000368094
Gm15459	MGI:3705702	NA	27601.5	0.252094	0.065435	1.07802e-05	0.000369742
Sh2d3c	MGI:1351631	NA	4162.1	0.146999	0.0361483	1.12068e-05	0.000383802
Ms4a6c	MGI:2385644	NA	2547.56	-0.238422	0.0620331	1.12398e-05	0.000384364
Atp8b4	MGI:1859664	NA	7649.11	-0.240294	0.0627299	1.13354e-05	0.00038706
Snx10	MGI:1919232	NA	2699.23	-0.267471	0.0707375	1.13713e-05	0.000387714
Prss57	MGI:1920356	NA	1412.65	-0.244976	0.0629312	1.14713e-05	0.000390547
Ncl	MGI:97286	NA	25915.5	-0.0923171	0.02179	1.16057e-05	0.000394542
Ryr2	MGI:99685	NA	58.5287	0.932699	0.263609	1.17138e-05	0.000397634
Tspoap1	MGI:2450877	NA	2360.55	-0.239236	0.0616017	1.1783e-05	0.000399397
Sv2b	MGI:1927338	NA	37.9853	1.06362	0.299581	1.19218e-05	0.000403508
Gm49767	MGI:6215277	NA	58.6128	0.377114	0.102368	1.23894e-05	0.000418722
Gm20465	MGI:5141930	NA	6.99785	-0.799032	0.222091	1.25192e-05	0.000422492
Map9	MGI:2442208	NA	152.943	-0.265105	0.0705912	1.29566e-05	0.000436285
Mtmr1	MGI:1858271	NA	2889.37	-0.0851413	0.020283	1.29657e-05	0.000436285
Adh6b	MGI:2446626	NA	124.637	-0.593213	0.167085	1.32586e-05	0.000445494
Podnl1	MGI:2685352	NA	1814.29	-0.241971	0.063958	1.34292e-05	0.00045057
Il20ra	MGI:3605069	NA	43.3794	-0.345968	0.0936031	1.36232e-05	0.000456415
Otud3	MGI:1920412	NA	537.055	0.117529	0.0301253	1.37788e-05	0.000459259
Cnksr3	MGI:2674130	NA	1188.29	-0.120793	0.0295567	1.37628e-05	0.000459259
Hlf	MGI:96108	NA	660.234	-0.309827	0.0828477	1.3765e-05	0.000459259
Vegfb	MGI:106199	NA	1156.41	0.275891	0.0739394	1.37875e-05	0.000459259
4921507P07Rik	MGI:1918071	NA	99.4078	-0.250161	0.0665533	1.39547e-05	0.000464159
Eif2a	MGI:1098684	NA	3379.9	-0.0821165	0.0195054	1.40754e-05	0.000467503
Hist1h2ac	MGI:2448287	NA	96.6566	0.374518	0.103477	1.40972e-05	0.000467555
Plekha3	MGI:1932515	NA	2008.19	-0.0827556	0.0195462	1.42716e-05	0.000472302
Wwc1	MGI:2388637	NA	55.2867	-0.5293	0.148603	1.42812e-05	0.000472302
Mtfp1	MGI:1916686	NA	421.36	0.281972	0.0759273	1.43832e-05	0.000474993
Mex3b	MGI:1918252	NA	390.447	0.176538	0.0453714	1.44185e-05	0.000475481
Tmem221	MGI:3525074	NA	71.1277	-0.381113	0.104368	1.49134e-05	0.000491101
Mchr1	MGI:2180756	NA	16.2241	1.17365	0.35586	1.51837e-05	0.000499291
Lrrn1	MGI:106038	NA	241.414	0.7916	0.223478	1.53578e-05	0.0005043
Ccr5	MGI:107182	NA	538.571	-0.286087	0.0777747	1.55654e-05	0.000509667
Ms4a6b	MGI:1917024	NA	1396.07	-0.267082	0.0712344	1.5564e-05	0.000509667
Ybx2	MGI:1096372	NA	97.6976	0.52913	0.149983	1.56001e-05	0.00051008
Zfhx2os	MGI:3620246	NA	979.262	-0.118227	0.0291052	1.5849e-05	0.000517487
Spint2	MGI:1338031	NA	1110.86	-0.157156	0.0402028	1.59323e-05	0.000519474
Ehd4	MGI:1919619	NA	5512.3	-0.116381	0.0288931	1.61078e-05	0.000524458
Gm15527	MGI:3782974	NA	250.312	-0.491875	0.139752	1.62927e-05	0.00052973
Dnajc2	MGI:99470	NA	1996.72	-0.0906903	0.0205631	1.64566e-05	0.000534309
Cacna2d2	MGI:1929813	NA	36.1287	-0.26794	0.0720576	1.64847e-05	0.000534469
Ighv1-11	MGI:5009835	NA	26.4285	-1.00474	0.291578	1.67472e-05	0.000542219
Gm6525	MGI:3648757	NA	73.8053	0.44219	0.124625	1.70179e-05	0.000549796
Gucd1	MGI:1916028	NA	4361	0.159585	0.0411029	1.70525e-05	0.000549796
Nln	MGI:1923055	NA	1192.91	-0.119756	0.0298813	1.70324e-05	0.000549796
Tap2	MGI:98484	NA	4509.63	-0.133308	0.0319558	1.71586e-05	0.000552445
Nek8	MGI:1890646	NA	823.542	0.11305	0.0280961	1.73361e-05	0.000557383
Tmem35a	MGI:1914814	NA	96.8553	-0.433358	0.123613	1.74572e-05	0.000560496
Ube2h	MGI:104632	NA	6830.73	0.0789048	0.0197222	1.75291e-05	0.000562027
Gm12403	MGI:3650109	NA	16.7259	0.34737	0.0959309	1.76653e-05	0.000564935
Gm6296	MGI:3648150	NA	142.076	-0.119646	0.0298776	1.76687e-05	0.000564935
Ech1	MGI:1858208	NA	4301.66	0.168815	0.0438103	1.77047e-05	0.000565303
Psmb9	MGI:1346526	NA	1320.78	-0.2179	0.0572256	1.7998e-05	0.000573086
Armcx1	MGI:1925498	NA	388.581	0.201504	0.0533036	1.79948e-05	0.000573086
Nudt4	MGI:1918457	NA	16578.9	0.107945	0.0266642	1.80823e-05	0.000574186
Cyp26a1	MGI:1096359	NA	25.1746	0.475083	0.133406	1.80777e-05	0.000574186
Rab38	MGI:1919683	NA	661.323	-0.234832	0.0646207	1.81436e-05	0.000575345
Il2rb	MGI:96550	NA	1544.37	-0.319551	0.0883434	1.82065e-05	0.000576547
Wdr36	MGI:1917819	NA	1901.79	-0.0953709	0.0245077	1.82777e-05	0.000578011
Dnajc10	MGI:1914111	NA	6147.14	-0.0936121	0.022648	1.86484e-05	0.000588927
Dstn	MGI:1929270	NA	17799.5	-0.123806	0.0302919	1.87144e-05	0.000590206
Slc18a1	MGI:106684	NA	80.2231	-0.496853	0.142517	1.88071e-05	0.000592322
Ear-ps12	MGI:3528644	NA	16.1487	-0.525211	0.150071	1.93361e-05	0.000608155
Gm5251	MGI:3647666	NA	15.3539	-0.435033	0.122992	1.94024e-05	0.000609408
Gm26512	MGI:5477006	NA	26.9893	-0.373263	0.104238	1.95101e-05	0.00061196
Rab3gap2	MGI:1916043	NA	4644.26	-0.0819851	0.0191542	1.95474e-05	0.0006123
Zc3h7b	MGI:1328310	NA	5740.35	-0.08897	0.0211627	1.99402e-05	0.000623759
Tnfsfm13	MGI:3845075	NA	1713.93	-0.115308	0.0284552	2.00936e-05	0.000627707
Trdc	MGI:98612	NA	356.478	-0.293722	0.0809515	2.02016e-05	0.00062938
Mx2	MGI:97244	NA	333.375	-0.694454	0.201433	2.01787e-05	0.00062938
Gramd4	MGI:2676308	NA	3007.13	0.110574	0.0277602	2.02885e-05	0.000631236
Panx3	MGI:1918881	NA	649.333	-0.43181	0.122411	2.03286e-05	0.000631634
Abhd16a	MGI:99476	NA	3750.35	0.0896487	0.021909	2.07221e-05	0.000642998
Usp19	MGI:1918722	NA	8565.61	0.0763265	0.0184941	2.09061e-05	0.000647521
Ifi35	MGI:1917360	NA	1120.05	-0.115962	0.0294467	2.09239e-05	0.000647521
Rpl22l1	MGI:1915278	NA	2780.7	-0.101605	0.0252109	2.09962e-05	0.000648888
Gm8355	MGI:3645191	NA	7051.74	0.206161	0.0559556	2.14138e-05	0.000659991
Nudt9	MGI:1921417	NA	2212.93	0.116355	0.0295623	2.13947e-05	0.000659991
Myc	MGI:97250	NA	2813.86	-0.17	0.0415427	2.14696e-05	0.000659991
Dusp9	MGI:2387107	NA	64.6541	-0.271946	0.0751068	2.14581e-05	0.000659991
Gm11698	MGI:3649375	NA	12.5826	0.463861	0.131882	2.17887e-05	0.000668909
Fig4	MGI:2143585	NA	1535.41	-0.104639	0.0255734	2.20425e-05	0.000675803
Pcmt1	MGI:97502	NA	3052.21	0.119469	0.0295109	2.2238e-05	0.000680895
Cd19	MGI:88319	NA	5172.14	0.286303	0.079668	2.22834e-05	0.000681383
Cdk17	MGI:97517	NA	3404.83	0.083755	0.0217685	2.23136e-05	0.000681406
Trpa1	MGI:3522699	NA	29.8036	-0.73708	0.214669	2.23481e-05	0.000681558
Gm17970	MGI:5010155	NA	16.1903	-0.369377	0.104485	2.26222e-05	0.000689007
Gm38336	MGI:5611564	NA	212.517	0.165913	0.0435811	2.28181e-05	0.000692833
Dnaja4	MGI:1927638	NA	2846.64	0.236454	0.0654655	2.28976e-05	0.000692833
Dcst2	MGI:2685606	NA	18.4157	0.693281	0.214153	2.28429e-05	0.000692833
Gm16144	MGI:3801782	NA	34.5623	0.304341	0.0847475	2.28757e-05	0.000692833
9030619P08Rik	MGI:3612405	NA	58.4467	-0.54593	0.159287	2.27838e-05	0.000692833
Ppm1f	MGI:1918464	NA	3461.67	-0.0936145	0.0212641	2.33362e-05	0.00070426
Stk3	MGI:1928487	NA	1385.3	-0.0954551	0.0231585	2.33129e-05	0.00070426
Gm9785	MGI:3641899	NA	23.9895	-0.401596	0.114728	2.34134e-05	0.000705669
Atp6v1b2	MGI:109618	NA	12570.1	-0.182434	0.0479311	2.35506e-05	0.00070888
Rnf139	MGI:1923091	NA	8061.75	0.141497	0.0366417	2.36708e-05	0.000711571
Chordc1	MGI:1914167	NA	2988.4	0.144287	0.0373355	2.37086e-05	0.000711783
Epha7	MGI:95276	NA	81.818	-0.286622	0.0800377	2.38287e-05	0.000714459
Frmd4b	MGI:2141794	NA	4487.52	-0.15695	0.0401819	2.38898e-05	0.000715363
Glg1	MGI:104967	NA	13940.9	-0.121832	0.0303744	2.40636e-05	0.000719636
Dact1	MGI:1891740	NA	602.181	0.21936	0.0592761	2.41235e-05	0.000720495
Gm35853	MGI:5595012	NA	315.894	0.356273	0.10136	2.42875e-05	0.000724456
Gm16253	MGI:3826531	NA	62.4403	0.218138	0.0593912	2.43437e-05	0.000725199
Manba	MGI:88175	NA	2496.91	-0.121925	0.0310671	2.47328e-05	0.000735633
Gm12185	MGI:3652173	NA	1067.88	-0.469366	0.13338	2.47576e-05	0.000735633
Prom1	MGI:1100886	NA	1901.64	-0.204288	0.0555678	2.49805e-05	0.000740351
Ngly1	MGI:1913276	NA	2326.92	0.0680538	0.016559	2.49646e-05	0.000740351
Slc4a8	MGI:1928745	NA	140.872	-0.275398	0.0769293	2.50713e-05	0.000742092
Cst3	MGI:102519	NA	36130.3	0.268896	0.0748261	2.53624e-05	0.000749748
Slco1a4	MGI:1351896	NA	26.2125	-0.919197	0.27534	2.55164e-05	0.000752491
D730003I15Rik	MGI:1925971	NA	181.611	0.155709	0.0409431	2.55203e-05	0.000752491
Asphd2	MGI:1920148	NA	80.7822	0.469974	0.136119	2.56504e-05	0.000755365
Nid2	MGI:1298229	NA	1828.06	-0.205397	0.0556841	2.57785e-05	0.000758169
Klrb1a	MGI:107540	NA	81.1467	-0.51487	0.149559	2.60877e-05	0.000766288
Cxcr2	MGI:105303	NA	4515.51	0.298126	0.0844145	2.66623e-05	0.000782172
Duox1	MGI:2139422	NA	37.9316	0.563905	0.165218	2.68931e-05	0.000787943
Dipk1c	MGI:3041188	NA	95.2281	0.32021	0.0907563	2.70206e-05	0.000790677
Plod2	MGI:1347007	NA	21985.9	-0.327557	0.0934833	2.74741e-05	0.000801919
Hist2h4	MGI:2140113	NA	114.597	0.315956	0.089963	2.747e-05	0.000801919
Gm43843	MGI:5663980	NA	8.16279	-0.612287	0.181311	2.76938e-05	0.000807311
B230303O12Rik	MGI:2442644	NA	75.5474	-0.446606	0.131452	2.77953e-05	0.000809251
Tcrg-V1	MGI:98631	NA	7.16584	-0.757757	0.224266	2.80015e-05	0.000812184
D430042O09Rik	MGI:2442760	NA	1381.12	-0.0984892	0.0245909	2.79696e-05	0.000812184
Shpk	MGI:1921887	NA	392.827	-0.156236	0.0410312	2.79515e-05	0.000812184
Adgra2	MGI:1925810	NA	1958.26	-0.259925	0.0734515	2.82055e-05	0.000817076
Mapk4	MGI:2444559	NA	199.003	-0.28508	0.0807191	2.8313e-05	0.000819162
Ehbp1l1	MGI:3612340	NA	14418.7	0.136437	0.0367404	2.8689e-05	0.000829005
Mtmr2	MGI:1924366	NA	2764.68	-0.0824546	0.0205309	2.87737e-05	0.000829777
Ptgr1	MGI:1914353	NA	1495.99	-0.207488	0.0573465	2.87875e-05	0.000829777
Tigit	MGI:3642260	NA	31.8063	-0.511137	0.150833	2.92135e-05	0.00083951
Leng1	MGI:1917007	NA	1295.75	0.0993372	0.0257118	2.92341e-05	0.00083951
Tmem229b	MGI:2444389	NA	3563.16	-0.174726	0.0465536	2.92e-05	0.00083951
Prkcsh	MGI:107877	NA	5309.75	-0.0953212	0.0237831	2.97877e-05	0.000854345
Pkp2	MGI:1914701	NA	156.88	-0.330465	0.0951102	3.01616e-05	0.000863997
Zfp335	MGI:2682313	NA	3171.84	0.0773669	0.0193824	3.03441e-05	0.00086815
Serpinb6a	MGI:103123	NA	3885.2	0.245979	0.0691201	3.06287e-05	0.000875209
Gm13073	MGI:3651721	NA	8.70289	0.655749	0.195896	3.07631e-05	0.000876881
Igsf5	MGI:1919308	NA	24.7564	0.420056	0.124581	3.07567e-05	0.000876881
Scarf1	MGI:2449455	NA	1146.96	-0.210089	0.058223	3.19585e-05	0.000909834
Apol6	MGI:1919189	NA	477.483	-0.472468	0.139707	3.23461e-05	0.000919736
Cacna1f	MGI:1859639	NA	25.1665	-0.412806	0.121954	3.2684e-05	0.000928202
Tns4	MGI:2144377	NA	96.7573	-0.260347	0.0737979	3.29259e-05	0.000933924
Entr1	MGI:1915362	NA	3750.19	0.0839223	0.0209886	3.30141e-05	0.000935279
Ubfd1	MGI:107301	NA	3379.57	0.093481	0.0235973	3.32557e-05	0.000940968
Ptp4a3	MGI:1277098	NA	12426.1	0.215019	0.0618258	3.34655e-05	0.000945749
Tfe3	MGI:98511	NA	2777.2	0.0754632	0.0201254	3.43936e-05	0.00097079
Fndc3a	MGI:1196463	NA	5286.73	-0.0874435	0.0218578	3.47543e-05	0.000979775
Irs3	MGI:1194882	NA	27.8165	0.333895	0.0981188	3.48828e-05	0.0009822
Glmn	MGI:2141180	NA	385.016	-0.103591	0.026439	3.59772e-05	0.00101178
Pdxk	MGI:1351869	NA	2003.97	-0.152435	0.0405432	3.64001e-05	0.00102018
E330011O21Rik	MGI:3759668	NA	26.7511	-0.519499	0.157561	3.63928e-05	0.00102018
Begain	MGI:3044626	NA	151.186	0.321997	0.094104	3.6408e-05	0.00102018
Nbas	MGI:1918419	NA	2181.45	-0.122755	0.0322905	3.68426e-05	0.0010311
Lrrcc1	MGI:1918960	NA	1492.41	-0.119668	0.0312923	3.6922e-05	0.00103207
4930551O13Rik	MGI:1922513	NA	21.8952	0.420407	0.124729	3.70902e-05	0.00103553
Tac2	MGI:98476	NA	179.893	0.504543	0.153487	3.72246e-05	0.00103802
Nckap5	MGI:2686394	NA	29.8929	-0.350553	0.103032	3.72995e-05	0.00103886
Kcnk10	MGI:1919508	NA	24.9298	-0.414349	0.123488	3.75475e-05	0.00104451
Nt5e	MGI:99782	NA	1400.88	0.243493	0.0697717	3.76101e-05	0.00104499
Scn3a	MGI:98249	NA	54.7348	-0.519867	0.156851	3.79724e-05	0.00105379
Npm1	MGI:106184	NA	8648.47	-0.135494	0.0346065	3.83415e-05	0.00106276
D5Ertd605e	MGI:1277165	NA	58.4456	-0.27013	0.077267	3.87377e-05	0.00107245
Dbp	MGI:94866	NA	1944.83	-0.492814	0.147524	3.90152e-05	0.00107884
Jdp2	MGI:1932093	NA	2926.89	-0.171642	0.0489161	3.91707e-05	0.00108185
Ifi27	MGI:1277180	NA	1916.94	-0.238281	0.0677659	3.95142e-05	0.00108955
Unc119b	MGI:2147162	NA	3112.24	0.0845318	0.0215101	3.95437e-05	0.00108955
D130017N08Rik	MGI:2443273	NA	343.444	-0.165243	0.0456044	3.97197e-05	0.00109309
Alox15	MGI:87997	NA	3654.71	-0.375887	0.112574	3.99566e-05	0.00109758
Acot11	MGI:1913736	NA	867.916	0.177826	0.0492126	3.99776e-05	0.00109758
Acss1	MGI:1915988	NA	3772.92	0.176361	0.0488174	4.08561e-05	0.00111939
Igbp1	MGI:1346500	NA	2431.52	-0.075837	0.0191532	4.0869e-05	0.00111939
Gm39326	MGI:5622211	NA	51.2473	0.316352	0.093132	4.20285e-05	0.00114979
Sox6os	MGI:1915719	NA	9.94675	0.685593	0.212039	4.21183e-05	0.00115088
Rfx5	MGI:1858421	NA	1190.39	-0.130913	0.0348734	4.23324e-05	0.00115537
Ahsa1	MGI:2387603	NA	3983.51	0.0985744	0.0255494	4.24594e-05	0.00115664
Gm50152	MGI:6302910	NA	34.9153	0.243931	0.0700339	4.24789e-05	0.00115664
Hnrnpm	MGI:1926465	NA	16116.3	0.10662	0.0277092	4.25694e-05	0.00115774
Gm15503	MGI:3782950	NA	35.1714	-0.279666	0.0812365	4.33516e-05	0.00117763
Fchsd2	MGI:2448475	NA	2356.12	-0.0933162	0.0242136	4.37307e-05	0.00118653
Arih1	MGI:1344363	NA	8238.29	0.0743268	0.0187939	4.46249e-05	0.00120937
Ap3s1-ps1	MGI:1929216	NA	923.218	-0.153965	0.0402554	4.59294e-05	0.00124181
Lmf1	MGI:1923733	NA	760.54	-0.103886	0.0256706	4.59204e-05	0.00124181
Kcnj9	MGI:108007	NA	90.3637	0.289381	0.0849103	4.60931e-05	0.00124333
1700063H04Rik	MGI:1921519	NA	36.4031	0.395139	0.118558	4.60501e-05	0.00124333
Abhd17b	MGI:1917816	NA	1687.1	-0.0942907	0.0239307	4.62705e-05	0.00124666
Ap2a1	MGI:101921	NA	5817.32	0.0873842	0.0230265	4.63404e-05	0.00124709
Txnrd2	MGI:1347023	NA	1937.68	0.195272	0.0551026	4.64904e-05	0.00124967
Stmn2	MGI:98241	NA	153.955	-0.386463	0.116814	4.68047e-05	0.00125666
Smyd3	MGI:1916976	NA	641.076	-0.0906937	0.0231627	4.75601e-05	0.00127546
Svil	MGI:2147319	NA	9680.75	0.147233	0.0400975	4.76721e-05	0.00127698
Ch25h	MGI:1333869	NA	29.1779	-0.399851	0.121018	4.78239e-05	0.0012785
Mnat1	MGI:106207	NA	662.66	-0.121786	0.0323804	4.78395e-05	0.0012785
Gm48690	MGI:6098319	NA	258.276	-0.07428	0.018821	4.8018e-05	0.00128179
Scrib	MGI:2145950	NA	4081.37	0.0709226	0.0189913	4.81335e-05	0.00128339
Gm49085	MGI:6118472	NA	88.7464	0.327053	0.0982893	4.85338e-05	0.00129258
St8sia2	MGI:106020	NA	337.207	0.345147	0.105882	4.86164e-05	0.00129329
Mlip	MGI:1916892	NA	1735.92	-0.324218	0.0938367	4.88094e-05	0.00129693
Rarg	MGI:97858	NA	3954.52	0.140431	0.0382293	4.89117e-05	0.00129815
Ccnd2	MGI:88314	NA	5194.36	-0.128868	0.0345888	4.8978e-05	0.00129842
Gm8979	MGI:3703149	NA	358.961	-0.269874	0.0789378	4.94294e-05	0.00130841
Prss16	MGI:1859181	NA	119.994	-0.486228	0.151292	4.94679e-05	0.00130841
Gsdme	MGI:1889850	NA	1465.07	0.128512	0.0342983	4.95885e-05	0.0013101
Rxrg	MGI:98216	NA	148.867	0.675605	0.212958	4.97484e-05	0.00131282
Foxs1	MGI:95546	NA	131.66	0.331681	0.100157	4.9827e-05	0.0013134
Igkv8-16	MGI:1330843	NA	37.2006	-0.728377	0.230664	5.00511e-05	0.0013178
Fmo2	MGI:1916776	NA	2526.8	-0.349995	0.105799	5.04874e-05	0.00132778
Pla2g4a	MGI:1195256	NA	2199.2	-0.15118	0.0412375	5.0551e-05	0.00132794
Flnb	MGI:2446089	NA	6896.65	-0.133404	0.0360064	5.07848e-05	0.00133257
Zfp280c	MGI:2387585	NA	1317.52	-0.112869	0.0295627	5.08523e-05	0.00133283
Naa35	MGI:1925939	NA	1898.74	0.0841674	0.021461	5.11289e-05	0.00133704
Slc15a3	MGI:1929691	NA	1138.82	0.17417	0.049009	5.11249e-05	0.00133704
Hepacam2	MGI:2141520	NA	41.183	-0.465226	0.143506	5.14597e-05	0.00134417
Ppargc1b	MGI:2444934	NA	366.505	-0.210687	0.0607458	5.19508e-05	0.00135547
Gng12	MGI:1336171	NA	2018.98	-0.201556	0.0574268	5.21968e-05	0.00135729
Kng2	MGI:3027157	NA	874.724	-0.280179	0.083147	5.21089e-05	0.00135729
Tex2	MGI:102465	NA	4091.09	-0.133649	0.0358208	5.2168e-05	0.00135729
Dpysl4	MGI:1349764	NA	73.5278	0.39449	0.120878	5.23888e-05	0.00136075
Zfp799	MGI:2443934	NA	741.023	-0.177218	0.0493081	5.28865e-05	0.0013706
Ighv2-6-8	MGI:4439811	NA	66.4371	-0.612801	0.190183	5.28282e-05	0.0013706
Gdnf	MGI:107430	NA	42.0974	-0.391464	0.119863	5.33111e-05	0.00138006
Miga1	MGI:1924567	NA	1282.86	-0.113521	0.029919	5.35619e-05	0.001385
Adam8	MGI:107825	NA	3934.16	0.252149	0.074075	5.3671e-05	0.00138627
Gm6545	MGI:3643874	NA	46.6695	-0.502921	0.155236	5.40454e-05	0.00139283
Prmt6	MGI:2139971	NA	759.103	-0.0819474	0.0200383	5.40339e-05	0.00139283
Tnfrsf26	MGI:2651928	NA	636.215	-0.18015	0.0495756	5.45459e-05	0.00140416
Gm10790	MGI:3641845	NA	17.4054	-0.468184	0.145161	5.46564e-05	0.00140544
Vps39	MGI:2443189	NA	3705.09	-0.0795006	0.0208176	5.5648e-05	0.0014279
5830487J09Rik	MGI:1923368	NA	111.059	0.276424	0.0825005	5.56535e-05	0.0014279
1810037I17Rik	MGI:1914954	NA	2013.94	-0.103057	0.0268275	5.6071e-05	0.00143702
Zfp264	MGI:2151059	NA	9.13194	-1.29941	0.422122	5.67145e-05	0.0014519
Cldn10	MGI:1913101	NA	864.721	0.354041	0.107933	5.75044e-05	0.0014705
Cnmd	MGI:1341171	NA	25.8106	-0.646371	0.211464	5.76391e-05	0.00147231
Nsun7	MGI:1918168	NA	59.6447	-0.408241	0.126079	5.88848e-05	0.00150172
Gm16214	MGI:3801724	NA	42.3876	0.310948	0.0941915	5.89203e-05	0.00150172
Uggt1	MGI:2443162	NA	8763.06	-0.0894009	0.0227796	5.91169e-05	0.00150507
Rap1gap2	MGI:3028623	NA	2416.17	0.198267	0.0576237	5.96861e-05	0.00151789
Ints9	MGI:1098533	NA	1962.32	-0.0799509	0.0209421	5.98239e-05	0.00151972
Bsdc1	MGI:1913466	NA	6090.6	0.137977	0.0380876	6.02469e-05	0.00152879
D630033O11Rik	MGI:2685434	NA	37.0663	0.549222	0.172936	6.17432e-05	0.00156504
Adgrb2	MGI:2451244	NA	109.332	0.36269	0.113544	6.20194e-05	0.00157032
Plagl1	MGI:1100874	NA	3030.62	-0.233537	0.068008	6.24256e-05	0.00157887
Podxl	MGI:1351317	NA	5516.53	-0.243147	0.0699728	6.27873e-05	0.00158629
Trmt5	MGI:1923607	NA	595.421	-0.0934244	0.0247605	6.30631e-05	0.00159152
Agap1	MGI:2653690	NA	3787.45	-0.148554	0.041133	6.36219e-05	0.00160387
Gm15429	MGI:3642423	NA	306.001	-0.107434	0.0287634	6.47102e-05	0.00162953
6430548M08Rik	MGI:2443793	NA	5558.71	0.145644	0.0423484	6.48176e-05	0.00163046
Ttpa	MGI:1354168	NA	98.2531	-0.277559	0.0839464	6.50232e-05	0.00163216
Cldn13	MGI:1913102	NA	3219.82	0.286193	0.0913642	6.50266e-05	0.00163216
Sergef	MGI:1351630	NA	241.339	-0.109708	0.0293396	6.58475e-05	0.00165097
Tubgcp5	MGI:2178836	NA	1451.38	-0.0933354	0.0249039	6.60437e-05	0.0016541
Dock4	MGI:1918006	NA	1139.11	-0.133651	0.0358358	6.63361e-05	0.00165829
Tbcel	MGI:1925543	NA	3583.49	0.18647	0.05413	6.63546e-05	0.00165829
Gm9224	MGI:3647881	NA	39.2485	-0.336424	0.104162	6.64748e-05	0.0016595
Gm5621	MGI:3646701	NA	427.422	-0.0927275	0.0247	6.66994e-05	0.00166331
Ap3s1-ps2	MGI:1929217	NA	927.36	-0.148086	0.0414816	6.68702e-05	0.00166578
Dusp10	MGI:1927070	NA	836.003	0.189879	0.0558055	6.69437e-05	0.00166581
Prodh	MGI:97770	NA	1127.63	-0.163792	0.0462949	6.75293e-05	0.00167857
Tmed3	MGI:1913361	NA	6089.22	-0.122309	0.0321643	6.78225e-05	0.00168405
Gm14121	MGI:3651769	NA	680.215	0.128936	0.0351734	6.83344e-05	0.00169313
Fndc9	MGI:2443410	NA	285.369	0.400861	0.125701	6.82992e-05	0.00169313
Ces2e	MGI:2443170	NA	183.213	-0.235109	0.0700782	6.841e-05	0.00169318
Dcaf12l1	MGI:2444462	NA	92.2424	-0.278057	0.0845286	6.85031e-05	0.00169367
Ttll7	MGI:1918142	NA	454.707	0.402213	0.125819	6.86373e-05	0.00169518
Mxd1	MGI:96908	NA	12666.6	0.184593	0.0533106	6.91634e-05	0.00170635
Nt5dc2	MGI:1917271	NA	3031.81	-0.156095	0.0452021	6.9454e-05	0.00171169
Atg16l2	MGI:1920933	NA	1343.8	0.119239	0.0324657	6.96459e-05	0.00171459
Ppp2r3c	MGI:1930009	NA	1602.91	-0.0598336	0.015719	6.97724e-05	0.00171588
Zfp593	MGI:1915290	NA	327.232	-0.100371	0.0268284	7.03122e-05	0.00172732
Nr1d2	MGI:2449205	NA	5256.04	-0.248429	0.0745497	7.08962e-05	0.00173982
Ms4a1	MGI:88321	NA	2576.2	0.293094	0.0903432	7.20193e-05	0.0017655
Sod3	MGI:103181	NA	565.91	-0.312825	0.0959915	7.27152e-05	0.00177879
Wipi2	MGI:1923831	NA	6358.3	0.0676151	0.0178414	7.26754e-05	0.00177879
Marveld3	MGI:1920858	NA	8.03519	-0.750436	0.248271	7.2916e-05	0.00178182
Gm15406	MGI:3705112	NA	518.462	0.321292	0.100756	7.34112e-05	0.00178754
Ppp4r1	MGI:1917601	NA	4738.81	0.0683789	0.0180044	7.36143e-05	0.00178754
Gsk3a	MGI:2152453	NA	5790.35	0.0540658	0.0138141	7.3605e-05	0.00178754
Zfp451	MGI:2137896	NA	2427.22	0.202138	0.0592432	7.34769e-05	0.00178754
Gm37928	MGI:5611156	NA	6.16134	-0.753154	0.244259	7.35074e-05	0.00178754
Gdi2	MGI:99845	NA	10633	-0.0688081	0.0176256	7.32684e-05	0.00178754
H2afy	MGI:1349392	NA	8583.05	-0.14015	0.0386021	7.37751e-05	0.00178957
Igf1	MGI:96432	NA	2979.85	0.166833	0.0476039	7.39077e-05	0.00179091
Gm18857	MGI:5011042	NA	288.099	-0.304571	0.0942316	7.46671e-05	0.00180741
Snw1	MGI:1913604	NA	3980.34	-0.0592471	0.0150024	7.48805e-05	0.00180984
Adra2c	MGI:87936	NA	60.1163	0.468597	0.148918	7.49241e-05	0.00180984
Parn	MGI:1921358	NA	1563.44	-0.0672721	0.0177579	7.57958e-05	0.00182899
Cyb561	MGI:103253	NA	452.023	-0.285788	0.0875504	7.63013e-05	0.00183927
Timd4	MGI:2445125	NA	507.895	0.331578	0.103289	7.66667e-05	0.00184615
Gm50417	MGI:6303339	NA	11.3582	-0.742981	0.24314	7.68427e-05	0.00184846
Wdtc1	MGI:2685541	NA	4401.74	0.0846171	0.022648	7.72279e-05	0.00185306
Cldn11	MGI:106925	NA	12.3295	0.782663	0.261339	7.72743e-05	0.00185306
Amd-ps4	MGI:3650439	NA	650.422	0.256987	0.0782355	7.71944e-05	0.00185306
0610009L18Rik	MGI:1914088	NA	120.773	0.250306	0.0765756	7.76311e-05	0.00185969
Slc35b4	MGI:1931249	NA	2339.73	-0.0785285	0.0204478	7.77705e-05	0.0018611
Spns3	MGI:1924827	NA	1285.83	-0.212744	0.0631941	7.7865e-05	0.00186143
Ap3s1	MGI:1337062	NA	2337.82	-0.190198	0.0545317	7.84832e-05	0.00187427
Cox11	MGI:1917052	NA	326.897	0.133982	0.0373385	7.88224e-05	0.00188043
Cep95	MGI:2443502	NA	1316.2	0.0928589	0.0264389	7.9085e-05	0.00188431
Gm48358	MGI:6097826	NA	35.5789	-1.11936	0.376324	7.91482e-05	0.00188431
Lars	MGI:1913808	NA	3844.3	-0.0829796	0.0222728	7.96461e-05	0.00189422
Zfp672	MGI:2442105	NA	1645.07	0.0899906	0.0249005	7.9827e-05	0.00189657
A930016O22Rik	MGI:3605623	NA	49.377	0.661171	0.216773	8.01866e-05	0.00190155
Prorp	MGI:1913382	NA	580.108	-0.109526	0.0298439	8.02014e-05	0.00190155
Lta4h	MGI:96836	NA	14533.7	-0.184197	0.0538382	8.07561e-05	0.00191275
Gm5835	MGI:3643957	NA	945.477	-0.34272	0.107513	8.1815e-05	0.00193331
Ttc17	MGI:1921819	NA	2488.41	-0.0652364	0.0167763	8.18751e-05	0.00193331
Sec14l2	MGI:1915065	NA	1185.32	0.222036	0.0663539	8.18486e-05	0.00193331
Tada3	MGI:1915724	NA	1372.13	0.072821	0.0191421	8.26848e-05	0.00195043
4930539E08Rik	MGI:1925441	NA	50.8496	-0.365558	0.118262	8.32862e-05	0.00196262
Mrps6	MGI:2153111	NA	2188.65	0.162641	0.0470287	8.36606e-05	0.00196943
Gm49745	MGI:6215237	NA	42.8027	-0.365862	0.116659	8.39132e-05	0.00197136
Gdf15	MGI:1346047	NA	41.2984	0.37413	0.120588	8.38437e-05	0.00197136
Gm20075	MGI:5012260	NA	1559.17	-0.0860186	0.0229326	8.50523e-05	0.00199497
Gm14705	MGI:3705152	NA	15.1265	-0.301955	0.0940692	8.50905e-05	0.00199497
Galk2	MGI:1917226	NA	991.133	-0.106326	0.0291479	8.55125e-05	0.00200283
Ncstn	MGI:1891700	NA	6262.05	-0.0756611	0.019431	8.59118e-05	0.00200811
Trpm2	MGI:1351901	NA	3594.17	0.232549	0.0711001	8.58294e-05	0.00200811
Gfra1	MGI:1100842	NA	1756.87	0.332817	0.105161	8.60324e-05	0.0020089
Trmo	MGI:1922003	NA	946.843	0.277178	0.0865701	8.64451e-05	0.0020165
Tap1	MGI:98483	NA	2496.34	-0.193973	0.0573406	8.70255e-05	0.00202799
Tgfa	MGI:98724	NA	189.422	-0.263121	0.0811664	8.72844e-05	0.00203198
A930005N03Rik	MGI:1924441	NA	8.04965	-0.712626	0.241155	8.74961e-05	0.00203486
Gm11706	MGI:3651837	NA	9.20695	0.44499	0.14329	8.78846e-05	0.00204184
Cd4	MGI:88335	NA	1043.83	-0.254201	0.0778522	8.88307e-05	0.00206175
Phf1	MGI:98647	NA	2402.23	0.132665	0.0373225	8.91324e-05	0.00206667
Cdkl5	MGI:1278336	NA	235.328	-0.243986	0.0744569	8.97439e-05	0.00207877
Zfp839	MGI:1920055	NA	790.144	-0.123449	0.0338295	9.03399e-05	0.00209048
Osgin1	MGI:1919089	NA	473.324	0.261082	0.0808774	9.07725e-05	0.00209839
Rtn4rl2	MGI:2669796	NA	25.9472	-0.280609	0.0872459	9.10722e-05	0.00210257
A330035P11Rik	MGI:2442610	NA	102.951	-0.170757	0.0495776	9.11354e-05	0.00210257
Gata3	MGI:95663	NA	79.6051	-0.284537	0.088934	9.13737e-05	0.00210597
Epc1	MGI:1278322	NA	3800.44	0.0603653	0.0158526	9.20703e-05	0.0021178
Psme2	MGI:1096365	NA	1164.48	-0.105284	0.0284255	9.19954e-05	0.0021178
Gm5150	MGI:3779469	NA	244.31	0.256009	0.0791813	9.23449e-05	0.002122
Gm34794	MGI:5593953	NA	9.98434	0.716103	0.236202	9.27385e-05	0.00212893
Tlr11	MGI:3045226	NA	85.1671	-0.392445	0.125921	9.3059e-05	0.00213417
Dnah14	MGI:2444525	NA	226.382	0.222031	0.0673631	9.36655e-05	0.00214595
Capn10	MGI:1344392	NA	694.573	0.0795096	0.0217808	9.45242e-05	0.00216348
D16Ertd472e	MGI:1196400	NA	2315.12	-0.139492	0.0395219	9.47055e-05	0.00216546
Erich5	MGI:2447772	NA	28.7643	-0.370083	0.119364	9.47982e-05	0.00216546
Npm2	MGI:1890811	NA	20125.4	0.231774	0.0708836	9.54394e-05	0.00217796
Gm6335	MGI:3644202	NA	147.206	0.172221	0.0504794	9.5698e-05	0.00218166
Gna14	MGI:95769	NA	82.4531	0.250478	0.0783376	9.5826e-05	0.00218166
Vim	MGI:98932	NA	20629.4	-0.132433	0.0376782	9.58848e-05	0.00218166
Tcirg1	MGI:1350931	NA	9415.93	-0.143894	0.0410268	9.60941e-05	0.00218428
Manea	MGI:2444484	NA	2027.75	-0.13265	0.0370936	9.66053e-05	0.00219374
Vnn3	MGI:1347055	NA	249.295	0.415244	0.135399	9.70794e-05	0.00220234
Fam83h	MGI:2145900	NA	183.583	-0.242015	0.0752775	9.74408e-05	0.00220837
Cd28	MGI:88327	NA	290.139	-0.240834	0.073363	9.77419e-05	0.00221303
Zg16	MGI:1916286	NA	32.3744	0.46984	0.154054	9.78463e-05	0.00221322
Isca1	MGI:1916296	NA	16950.2	0.157891	0.0462527	9.8289e-05	0.00222106
Rpap1	MGI:1916175	NA	2210	-0.0585747	0.0183185	9.85297e-05	0.00222216
Crhbp	MGI:88497	NA	6.23948	-0.0421464	0.0957352	9.85055e-05	0.00222216
Gm8989	MGI:3704114	NA	257.347	-0.251098	0.0776785	9.94292e-05	0.00224026
Ass1	MGI:88090	NA	584.883	-0.254355	0.0791812	9.99873e-05	0.00225064
Fbn1	MGI:95489	NA	7579.61	-0.190854	0.053874	0.000100241	0.00225415
Ly86	MGI:1321404	NA	1007.8	-0.173629	0.0542335	0.000100753	0.00226127
Adgrg5	MGI:2685955	NA	576.346	-0.252819	0.0790109	0.000100693	0.00226127
Ccdc149	MGI:2685293	NA	345.62	-0.209708	0.0640308	0.000100941	0.0022633
Serpind1	MGI:96051	NA	43.8394	-0.493283	0.165896	0.000104195	0.00233252
Smtnl2	MGI:2442764	NA	1403.14	0.678988	0.231482	0.00010423	0.00233252
Rpl7a	MGI:1353472	NA	1393.64	-0.420953	0.138942	0.000104491	0.00233609
Slc9b2	MGI:2140077	NA	2563.06	-0.391884	0.126322	0.000105468	0.00235339
Ccz1	MGI:2141070	NA	2977.65	-0.0564304	0.0148167	0.000105433	0.00235339
Casp8	MGI:1261423	NA	2798.67	-0.113418	0.03182	0.000105735	0.00235707
Il17rb	MGI:1355292	NA	199.884	-0.302415	0.0979333	0.000106301	0.0023674
Asah2	MGI:1859310	NA	1280.83	-0.14718	0.0427132	0.000107056	0.00238192
Gm5446	MGI:3644854	NA	265.583	0.138025	0.0395619	0.000107492	0.00238932
Gm12799	MGI:3652118	NA	96.4711	0.127455	0.0362519	0.000108532	0.00241012
Gm45244	MGI:5791080	NA	14.0663	-0.485339	0.160735	0.00010971	0.00243299
Kcnip3	MGI:1929258	NA	433.192	0.236909	0.0733625	0.000109878	0.00243299
Dcc	MGI:94869	NA	124.832	-0.587384	0.198547	0.000109787	0.00243299
Apmap	MGI:1919131	NA	2473.42	-0.0900511	0.0238028	0.000110405	0.00244234
Frmd3	MGI:2442466	NA	172.845	-0.353729	0.115839	0.00011071	0.00244673
Srsf10	MGI:1333805	NA	2961.4	0.126725	0.0353473	0.000110885	0.00244827
Dnajc11	MGI:2443386	NA	2772.27	0.0756656	0.0204626	0.000111662	0.0024607
Sorcs1	MGI:1929666	NA	8.98464	-0.810663	0.281315	0.000111717	0.0024607
Leo1	MGI:2685031	NA	1444.45	0.103857	0.0285318	0.000111768	0.0024607
Mst1r	MGI:99614	NA	1560.11	-0.324337	0.10407	0.000112531	0.00247515
Insyn2b	MGI:3643491	NA	24.3707	-0.560821	0.189028	0.00011297	0.00248244
Crip3	MGI:2152434	NA	25.9726	0.324055	0.105138	0.00011309	0.00248271
Gm7816	MGI:3646286	NA	1137.16	0.16816	0.0503851	0.000114744	0.00251664
Map3k14	MGI:1858204	NA	1145.32	0.106011	0.0304449	0.000115188	0.0025216
Hs3st1	MGI:1201606	NA	183.853	-0.181966	0.0545853	0.000115106	0.0025216
Ager	MGI:893592	NA	212.216	0.22351	0.0693815	0.000115461	0.00252367
Icam5	MGI:109430	NA	104.331	0.290685	0.0943028	0.000115501	0.00252367
Zfpm1	MGI:1095400	NA	5614.98	0.210716	0.0681188	0.000115797	0.00252775
Gm49125	MGI:6118530	NA	38.4256	-0.314818	0.101411	0.000116272	0.00253531
Gm10814	MGI:3642580	NA	69.3458	0.164415	0.0486184	0.000116363	0.00253531
Acap2	MGI:1925868	NA	8021.65	-0.0876125	0.0241003	0.000117331	0.00255398
Sipa1l2	MGI:2676970	NA	1793.08	0.103291	0.0287771	0.000118702	0.00258141
Slfn5	MGI:1329004	NA	4063.24	-0.166756	0.0494727	0.000119657	0.0025988
Esyt3	MGI:1098699	NA	209.32	-0.339695	0.111859	0.000119727	0.0025988
1700067K01Rik	MGI:1920703	NA	37.1112	0.259711	0.0825603	0.000120246	0.00260762
Plekhd1	MGI:3036228	NA	19.4008	0.410838	0.136198	0.000120701	0.00261503
Tubb6	MGI:1915201	NA	1653.97	-0.241182	0.0774315	0.00012086	0.00261604
Gm6788	MGI:3646480	NA	55.0524	0.14305	0.041595	0.000121614	0.00262989
Atmin	MGI:2682328	NA	1968.33	-0.0712312	0.0191762	0.000121988	0.0026355
Elp2	MGI:1889642	NA	3199.09	-0.06699	0.0177453	0.000122458	0.00264074
Tnfrsf18	MGI:894675	NA	350.156	-0.17353	0.0519728	0.000122408	0.00264074
Rps12-ps4	MGI:3780139	NA	2257.26	-0.136971	0.0388578	0.000122808	0.00264582
Fubp3	MGI:2443699	NA	1879.79	-0.101185	0.0281653	0.000123167	0.00265107
Khnyn	MGI:2451333	NA	7950.47	0.0907266	0.0250913	0.000123638	0.00265873
D030055H07Rik	MGI:3605036	NA	41.6528	0.26494	0.084671	0.000124076	0.00266567
Ccl6	MGI:98263	NA	3800.09	0.23201	0.0709102	0.000124965	0.00268228
Mfsd12	MGI:3604804	NA	3386.71	-0.144862	0.0425197	0.000126688	0.00271675
Bpgm	MGI:1098242	NA	11317.2	0.22582	0.0722726	0.000127618	0.00273415
Fan1	MGI:3045266	NA	451.896	-0.125489	0.0362152	0.000128034	0.00273911
1700008B11Rik	MGI:1913571	NA	40.0031	0.218549	0.068057	0.000128086	0.00273911
Stat6	MGI:103034	NA	8849.41	0.0630412	0.017325	0.000128425	0.00274381
Slc5a5	MGI:2149330	NA	16.0906	-0.414423	0.13883	0.000128741	0.00274803
Usp21	MGI:1353665	NA	1557.35	0.10173	0.0285103	0.000129205	0.00275539
Tcn2	MGI:98534	NA	8144.19	-0.0972283	0.0268721	0.000130529	0.00278104
Gm16011	MGI:3801796	NA	32.6526	-0.385261	0.128984	0.000131571	0.00280067
Serpina11	MGI:2685741	NA	46.8118	-0.527889	0.178698	0.000133771	0.00284487
Prxl2a	MGI:1917814	NA	2509.15	0.234096	0.0769075	0.000134391	0.00285543
Ssr3	MGI:1914687	NA	18810.5	-0.0964449	0.0268586	0.000134898	0.00285572
Foxd2os	MGI:2444065	NA	381.135	0.148063	0.0443858	0.000134815	0.00285572
Card19	MGI:1915730	NA	1638.93	0.114891	0.032658	0.000134766	0.00285572
Cpsf3	MGI:1859328	NA	3030.67	-0.0739107	0.0200748	0.00013468	0.00285572
Nap1l4	MGI:1316687	NA	7067.81	0.0870074	0.0241126	0.000135937	0.00287507
Gm27209	MGI:5521052	NA	61.0702	-0.232278	0.0728269	0.000136432	0.0028829
Tent2	MGI:2140950	NA	2691.68	-0.0830336	0.0227995	0.000136746	0.00288691
Tsku	MGI:2443855	NA	1046.76	-0.357732	0.117803	0.000138193	0.00291279
Cpa3	MGI:88479	NA	583.019	0.299574	0.0990044	0.000138224	0.00291279
Gm9805	MGI:3642566	NA	26.2285	-0.29917	0.0976646	0.000138395	0.00291373
Fam220a	MGI:1914488	NA	3690.3	0.192222	0.0592793	0.000139114	0.0029262
Tmem201	MGI:1196277	NA	1665.23	0.105982	0.0297266	0.000139678	0.00293273
Dock9	MGI:106321	NA	5942.38	-0.203348	0.0628732	0.000139658	0.00293273
Emcn	MGI:1891716	NA	1397.53	-0.170937	0.0510364	0.000140158	0.00294014
Prdx3	MGI:88034	NA	4955.61	0.130608	0.0391509	0.000141968	0.0029754
Cd79a	MGI:101774	NA	4744.7	0.243369	0.078928	0.000142495	0.00298375
Trp53inp2	MGI:1915978	NA	7988.35	0.184977	0.0567401	0.000142989	0.00298597
Icos	MGI:1858745	NA	90.2436	-0.313501	0.101943	0.000142897	0.00298597
Rpl10-ps2	MGI:3648679	NA	336.807	-0.0810875	0.0221328	0.000142957	0.00298597
Rragb	MGI:3038613	NA	178.317	-0.13828	0.0405697	0.000143522	0.00299441
Carns1	MGI:2147595	NA	3716.69	0.143088	0.0439437	0.000144455	0.00301114
Tnfrsf9	MGI:1101059	NA	67.4744	-0.330558	0.110998	0.000144988	0.00301954
Amhr2	MGI:105062	NA	107.858	0.512152	0.17696	0.000145656	0.00303072
Clasrp	MGI:1855695	NA	2883.37	0.0879911	0.0244288	0.000147705	0.0030706
Chrna4	MGI:87888	NA	31.7883	-0.611406	0.211601	0.000147921	0.00307232
Ccdc97	MGI:1196455	NA	3937.06	0.0565815	0.0158108	0.000148084	0.00307294
Ciart	MGI:2684975	NA	266.258	-0.332845	0.11144	0.000149061	0.00309043
Gm37963	MGI:5611191	NA	163.652	0.119447	0.0346127	0.000149558	0.00309797
Cyp4f18	MGI:1919304	NA	1976.5	0.229729	0.0733368	0.000150149	0.00310534
Cxcr3	MGI:1277207	NA	210.687	-0.249441	0.0801631	0.000150183	0.00310534
Itga5	MGI:96604	NA	3584.63	-0.0979706	0.0275221	0.000150428	0.00310764
Zfp52	MGI:99199	NA	987.143	-0.147917	0.0440819	0.00015119	0.00311806
Exoc6b	MGI:1923164	NA	1579.01	-0.119795	0.0349748	0.000151202	0.00311806
Elovl5	MGI:1916051	NA	4818.37	-0.0955209	0.0266171	0.000151576	0.00312299
Pdia3	MGI:95834	NA	23747.5	-0.107755	0.0306888	0.000152273	0.00313454
Adgrl3	MGI:2441950	NA	61.6507	-0.277138	0.090802	0.000154041	0.00316812
Slc40a1	MGI:1315204	NA	15115.3	0.189748	0.0587764	0.000154639	0.00317758
Mast1	MGI:1861901	NA	46.8622	0.307103	0.101679	0.000154926	0.00317784
Gm9791	MGI:3642317	NA	434.637	0.15229	0.04497	0.000154862	0.00317784
Gm8337	MGI:3644012	NA	150.252	0.180958	0.0562115	0.000155385	0.00318442
Lep	MGI:104663	NA	23.1372	1.1301	0.483666	0.000155954	0.00319326
Tfap4	MGI:103239	NA	790.269	-0.126237	0.0368345	0.000156095	0.00319331
Chst3	MGI:1858224	NA	3336.78	0.271614	0.0874064	0.000156454	0.00319501
Acy1	MGI:87913	NA	384.911	-0.112243	0.0322398	0.000156346	0.00319501
B4galnt1	MGI:1342057	NA	6039.2	-0.166475	0.0497472	0.000156926	0.00320183
Secisbp2	MGI:1922670	NA	1768.81	0.0558714	0.015059	0.000158095	0.00322282
Mif4gd	MGI:1916924	NA	1309.97	0.158607	0.0500909	0.00015847	0.00322761
Slc41a3	MGI:1918949	NA	886.691	0.16629	0.0505889	0.000158746	0.0032304
Acsm3	MGI:99538	NA	20.5693	-0.412694	0.141148	0.000158965	0.00323201
Fn3krp	MGI:2679256	NA	2442.62	0.194202	0.0611414	0.000159832	0.00324678
Gtpbp2	MGI:1860138	NA	8490.8	0.106406	0.0303307	0.000160659	0.00326071
Mtap	MGI:1914152	NA	774.096	-0.126747	0.0362653	0.0001608	0.00326071
Gm9794	MGI:3642653	NA	17897.3	-0.0724928	0.0199098	0.000160952	0.00326093
Gm48865	MGI:6098607	NA	29.345	-0.255469	0.0820761	0.00016279	0.00329529
Pcdh17	MGI:2684924	NA	318.504	-0.313061	0.104174	0.000163698	0.00331076
Gm38379	MGI:5611607	NA	38.4735	0.274261	0.0908664	0.000164228	0.00331858
Prr33	MGI:3642289	NA	1519.1	0.347815	0.117867	0.000164912	0.00332718
Abhd17c	MGI:1917428	NA	1656.89	-0.100559	0.0287971	0.000164941	0.00332718
Epsti1	MGI:1915168	NA	719.854	-0.259903	0.0849688	0.000165466	0.00333485
Zbtb48	MGI:2140248	NA	631.458	0.10479	0.0299993	0.000166044	0.00334359
Plscr2	MGI:1270860	NA	356.194	-0.21987	0.0703533	0.000167067	0.00336125
Fam214b	MGI:2441854	NA	4640.86	0.14046	0.0412266	0.000167432	0.00336568
Gm38910	MGI:5621795	NA	118.394	-0.234115	0.0752108	0.000167671	0.00336755
Ada	MGI:87916	NA	647.1	-0.168359	0.0517404	0.000168893	0.00338862
Map2k2	MGI:1346867	NA	4726.92	0.0826933	0.0230593	0.000169013	0.00338862
Naf1	MGI:2682306	NA	741.902	-0.0909184	0.0245281	0.000169805	0.00339859
Gm44001	MGI:5690393	NA	14.3324	0.370238	0.126757	0.000169683	0.00339859
Lig4	MGI:1335098	NA	736.55	0.175384	0.0538196	0.000170046	0.00340049
Il1rl1	MGI:98427	NA	1421.38	0.254186	0.0840778	0.000170698	0.00340805
Ybey	MGI:2656825	NA	299.415	0.12594	0.0374137	0.000170719	0.00340805
Gm9512	MGI:3779922	NA	2293.83	-0.101412	0.0288011	0.000173149	0.00345357
Gm35315	MGI:5594474	NA	61.9594	-0.195159	0.0613004	0.000173831	0.00346418
Fblim1	MGI:1921452	NA	1254.26	-0.241298	0.0789312	0.000174246	0.00346946
Ly6a	MGI:107527	NA	1006.11	-0.30712	0.102026	0.000175742	0.00349623
Mt3	MGI:97173	NA	393.438	-0.415636	0.147153	0.000176416	0.00350663
Xlr3c	MGI:3047103	NA	42.5723	0.539104	0.189922	0.000177054	0.00351628
9530018F02Rik	MGI:1924652	NA	119.346	-0.127588	0.037617	0.000179777	0.00356424
Entpd3	MGI:1321386	NA	6087.78	-0.400638	0.140105	0.000179673	0.00356424
Btbd1	MGI:1933765	NA	3451.68	0.146704	0.0453728	0.000181072	0.00358685
Khdrbs1	MGI:893579	NA	7808.62	-0.066869	0.018431	0.000181496	0.00359216
Caln1	MGI:2155987	NA	28.581	-0.512722	0.184657	0.000182189	0.0036028
Pla2g2d	MGI:1341796	NA	278.283	-0.473948	0.168736	0.000182902	0.0036138
Cars	MGI:1351477	NA	2255.91	0.0774445	0.0231172	0.000183309	0.00361566
Nectin1	MGI:1926483	NA	454.701	0.198337	0.063677	0.000183232	0.00361566
Mogat2	MGI:2663253	NA	484.071	-0.256662	0.0858331	0.000183815	0.00361699
Alg13	MGI:1914824	NA	707.849	-0.06955	0.0192293	0.000183846	0.00361699
Cetn3	MGI:1097706	NA	2188.14	-0.097701	0.0264797	0.000183846	0.00361699
Serpinb8	MGI:894657	NA	462.757	-0.264454	0.0883262	0.000185207	0.00364067
Il17re	MGI:1889371	NA	24.2002	-0.295538	0.0993745	0.000185719	0.00364763
Krt80	MGI:1921377	NA	628.577	0.244259	0.0808868	0.000186185	0.00365367
E130119H09Rik	MGI:1925800	NA	5.60578	-1.00633	0.377646	0.000186817	0.00366298
Lsp1	MGI:96832	NA	7699.87	0.156854	0.0480108	0.000187377	0.00366773
Car1	MGI:88268	NA	11111.2	0.320555	0.109635	0.000187325	0.00366773
Tmem178	MGI:1915277	NA	203.951	-0.274377	0.0910874	0.000187627	0.00366953
Igf2bp2	MGI:1890358	NA	190.828	0.189949	0.0621557	0.000190311	0.00371886
Gm15542	MGI:3782990	NA	2419.11	0.166036	0.050381	0.000191429	0.00373562
Rnf44	MGI:2145310	NA	6409.54	0.0664171	0.0182967	0.000191492	0.00373562
Sema6b	MGI:1202889	NA	906.215	-0.139675	0.0419566	0.00019255	0.003753
Smim24	MGI:1919523	NA	299.901	-0.199357	0.0631109	0.000192707	0.003753
Scarb1	MGI:893578	NA	5492.54	-0.0720018	0.0206747	0.000193962	0.00377426
Kdm1b	MGI:2145261	NA	1331.52	0.0903189	0.0262469	0.000194597	0.00378343
Cdh12	MGI:109503	NA	15.6648	-0.665907	0.243858	0.000194801	0.00378421
Tgfbr3	MGI:104637	NA	5254.63	-0.154642	0.0468159	0.000196014	0.00380457
Gfi1	MGI:103170	NA	3105.56	-0.167781	0.0520566	0.000197589	0.00383193
Gm21992	MGI:5439461	NA	4584.76	0.109182	0.0342865	0.000197917	0.00383477
Ccrl2	MGI:1920904	NA	499.87	0.186483	0.0590686	0.000198233	0.00383477
Phgdh	MGI:1355330	NA	1058.37	-0.169089	0.0527187	0.000198228	0.00383477
Pithd1	MGI:1913443	NA	2088.67	0.087498	0.0245853	0.000198916	0.00384477
Trem1	MGI:1930005	NA	956.017	0.231095	0.0760289	0.00019912	0.00384549
Fahd1	MGI:1915886	NA	1083.54	0.140694	0.0432247	0.000199718	0.00385382
Fam124b	MGI:3026880	NA	28.6895	0.428682	0.1525	0.00020005	0.00385702
Capsl	MGI:1922818	NA	54.7299	0.412331	0.147383	0.000200524	0.00386292
Kcnh7	MGI:2159566	NA	308.686	-0.285044	0.0957576	0.000201054	0.00386991
Gm24105	MGI:5453882	NA	4.95245	0.538042	0.193795	0.000201892	0.00388281
Psmd8	MGI:1888669	NA	4441.12	0.107176	0.031199	0.000202552	0.00389227
Akr1b8	MGI:107673	NA	256.029	-0.181494	0.0577469	0.000203494	0.00390712
Sde2	MGI:2384788	NA	2384.46	0.0664008	0.0183572	0.000204861	0.0039301
Ccdc74a	MGI:1919565	NA	106.83	0.186436	0.0590893	0.000205183	0.00393302
Soga3	MGI:1914662	NA	282.807	0.609034	0.222015	0.000205875	0.00394213
6330537M06Rik	MGI:1923413	NA	130.237	0.182462	0.0576772	0.000206	0.00394213
Kansl1l	MGI:1915941	NA	1731.48	0.117043	0.0360422	0.000207474	0.00396418
D430019H16Rik	MGI:2443127	NA	32.6524	0.50052	0.180055	0.000207495	0.00396418
Thegl	MGI:1919118	NA	13.7919	0.688095	0.254532	0.00020771	0.00396502
Nfil3	MGI:109495	NA	834.999	0.182838	0.0578182	0.000207976	0.00396682
Hist1h4h	MGI:2448427	NA	58.0267	0.257347	0.0850318	0.000208732	0.00397468
M6pr	MGI:96904	NA	5348.52	-0.089262	0.0254961	0.000208644	0.00397468
Iglv2	MGI:99548	NA	263.035	-0.568075	0.211369	0.000209955	0.00399467
Zfp599	MGI:2679006	NA	111.624	-0.204803	0.0662367	0.000210483	0.00399814
Fam89b	MGI:106595	NA	2225.11	0.0677994	0.01883	0.000210329	0.00399814
Ahsa2	MGI:1916133	NA	3283.12	0.10503	0.0304674	0.000212368	0.00403064
Vipr2	MGI:107166	NA	239.839	0.378395	0.132146	0.000212641	0.0040325
Gm49492	MGI:6155169	NA	203.857	-0.226645	0.0731404	0.000213097	0.00403323
4930513N10Rik	MGI:2443064	NA	73.4772	-0.207085	0.0675823	0.00021297	0.00403323
Osr1	MGI:1344424	NA	618.09	-0.336534	0.1184	0.000213203	0.00403323
Fbh1	MGI:1354699	NA	3575.59	-0.0697848	0.0196583	0.000213784	0.00404063
Hnmt	MGI:2153181	NA	586.938	-0.164153	0.0512774	0.000213943	0.00404063
Efhd1	MGI:1921607	NA	161.22	0.382411	0.135888	0.000214682	0.00404795
Dctd	MGI:2444529	NA	340.882	-0.164866	0.0513914	0.000214515	0.00404795
Kmt2d	MGI:2682319	NA	15902.1	0.116467	0.034665	0.000215287	0.00405606
Dnajb1	MGI:1931874	NA	3516.98	0.143238	0.0434958	0.000216227	0.00406932
Fam92a	MGI:1915349	NA	714.26	-0.118127	0.0348756	0.000216343	0.00406932
Srrt	MGI:1933527	NA	10334.9	0.0811998	0.0226183	0.00021757	0.00408908
Tcp11x2	MGI:1919091	NA	13.2614	-0.0327528	0.0884665	0.000218056	0.00409489
Alkbh5	MGI:2144489	NA	7059.28	0.0926372	0.0259227	0.000218279	0.00409575
Elmo1	MGI:2153044	NA	5981.4	-0.10064	0.0290388	0.00021854	0.00409732
Crisp3	MGI:102552	NA	4.77101	-1.14714	0.451788	0.000219125	0.00410496
Siglec15	MGI:3646642	NA	185.973	-0.361571	0.128975	0.000220192	0.0041216
Ncln	MGI:1926081	NA	4982.96	-0.0706783	0.0201755	0.000220799	0.00412961
Ndel1	MGI:1932915	NA	3601.9	0.0718374	0.0202075	0.000222284	0.00415069
Atp6v0c	MGI:88116	NA	8139.06	-0.143265	0.043914	0.000222258	0.00415069
Slc7a9	MGI:1353656	NA	28.8764	-0.85857	0.32519	0.000223993	0.00417876
C330007P06Rik	MGI:1924894	NA	2559.72	-0.0630854	0.0179411	0.00022415	0.00417876
Dock10	MGI:2146320	NA	5647.27	-0.159677	0.0503263	0.000224402	0.0041801
Gm9176	MGI:3644170	NA	18.1994	-0.371542	0.131103	0.000225942	0.004199
Uap1	MGI:1334459	NA	2386.81	0.0766847	0.021678	0.000225816	0.004199
Bcan	MGI:1096385	NA	116.09	0.552315	0.213748	0.000225962	0.004199
C77080	MGI:2140651	NA	1295.08	-0.292948	0.100862	0.000226984	0.00421461
Gm5424	MGI:3643173	NA	783.931	-0.221707	0.0733919	0.000227482	0.00422047
Stat3	MGI:103038	NA	9642.73	-0.0644681	0.0180019	0.000229129	0.00424761
Tmem259	MGI:2177957	NA	5457.8	0.0646837	0.0183862	0.00022999	0.00425778
Gm371	MGI:2685217	NA	10.1216	-0.501361	0.182676	0.000230046	0.00425778
Cryl1	MGI:1915881	NA	862.327	-0.103064	0.0296968	0.000232315	0.00429634
Arl5a	MGI:1922673	NA	3805.06	-0.132537	0.0402947	0.000232935	0.00430436
4833407H14Rik	MGI:1921149	NA	75.8388	0.249344	0.0838605	0.000233562	0.0043125
Gm16279	MGI:3826576	NA	323.559	0.102899	0.0301674	0.000235399	0.00434296
Mrpl19	MGI:1926274	NA	1417.66	-0.0877849	0.0253819	0.000236911	0.00436666
Castor1	MGI:1919212	NA	352.52	-0.204928	0.0661956	0.000237062	0.00436666
Uap1l1	MGI:2443318	NA	1238.75	-0.159488	0.0498976	0.000239308	0.00440453
Tra2b	MGI:106016	NA	5735.03	0.0931794	0.0271149	0.000239535	0.0044052
Gm5879	MGI:3647624	NA	3519.05	-0.11492	0.037253	0.00023996	0.00440951
Ssr4	MGI:1099464	NA	2577.53	-0.0839608	0.0240485	0.000241151	0.00442787
Cplane2	MGI:1923416	NA	39.4916	-0.249048	0.0843048	0.00024338	0.0044617
Dhrs11	MGI:2652816	NA	4672.27	0.214068	0.0715477	0.000243255	0.0044617
Ubtf	MGI:98512	NA	8921.73	0.0708065	0.0200432	0.000244053	0.00446696
Neurl4	MGI:1921092	NA	4226.53	0.0679357	0.0186413	0.000243961	0.00446696
Gm37277	MGI:5610505	NA	6.43969	-0.417054	0.150174	0.00024451	0.00446706
Gps2	MGI:1891751	NA	2834.92	0.0767503	0.0218414	0.000244257	0.00446706
Lpl	MGI:96820	NA	12447.8	0.277097	0.0960022	0.000244638	0.00446706
Frs2	MGI:1100860	NA	3686.91	-0.0868815	0.0239444	0.000247186	0.00451002
Igfals	MGI:107973	NA	56.2268	-0.313297	0.110737	0.000247446	0.0045112
Klhl25	MGI:2668031	NA	1846.81	0.118415	0.0354661	0.000248967	0.00453535
Mir6953	MGI:5531120	NA	14.5881	0.246926	0.0837525	0.000251848	0.00458423
Mroh2a	MGI:3705228	NA	924.711	-0.190832	0.061964	0.000252824	0.00459838
Lrrfip2	MGI:1918518	NA	2899.47	0.0873594	0.0260728	0.00025396	0.00461456
Tgfbr2	MGI:98729	NA	14810.1	-0.137253	0.0418931	0.000254113	0.00461456
Slc37a2	MGI:1929693	NA	4900.65	-0.281948	0.0984841	0.0002547	0.00462159
Rnf167	MGI:1917760	NA	3678	0.0852228	0.0259037	0.000256486	0.00465035
Ifi211	MGI:3041120	NA	325.913	-0.269661	0.0932878	0.000257441	0.004664
Hist1h2be	MGI:2448380	NA	302.42	0.180839	0.0586376	0.000259002	0.00468861
Ddost	MGI:1194508	NA	9929.53	-0.0786857	0.0225744	0.000260645	0.00471465
Pdia5	MGI:1919849	NA	823.647	-0.151075	0.0467959	0.000261528	0.00472693
Tmem184a	MGI:2385897	NA	685.759	0.10276	0.0308078	0.000262084	0.0047305
C1qtnf4	MGI:1914695	NA	70.3122	0.355011	0.129001	0.000262135	0.0047305
Ror2	MGI:1347521	NA	232.864	0.334798	0.119289	0.000263747	0.00474847
Cradd	MGI:1336168	NA	228.409	-0.162533	0.0521434	0.000263339	0.00474847
Shmt1	MGI:98299	NA	996.517	-0.15043	0.0472704	0.000263707	0.00474847
Gm9134	MGI:3645181	NA	125.45	0.139222	0.0431268	0.000264145	0.00475194
Dach1	MGI:1277991	NA	1410.75	-0.170398	0.0547051	0.000265126	0.00476588
Cd207	MGI:2180021	NA	9.05002	-0.864156	0.342098	0.00026589	0.0047759
Rrm2b	MGI:2155865	NA	1743.99	0.106669	0.0321556	0.000266792	0.00478838
Itfg1	MGI:106419	NA	3917.36	-0.0539352	0.0164335	0.000267462	0.00479527
Chst15	MGI:1924840	NA	4548.87	0.1167	0.0351615	0.000267591	0.00479527
Atp8b5	MGI:2444287	NA	102.113	-0.536897	0.202995	0.000268769	0.00480846
Polr3gl	MGI:1917120	NA	1268.07	0.108393	0.0327547	0.000269109	0.00480846
Gm44949	MGI:5753525	NA	137.923	0.123531	0.0376165	0.000268552	0.00480846
Ms4a6d	MGI:1916024	NA	493.607	-0.232837	0.0790734	0.000269159	0.00480846
Rev1	MGI:1929074	NA	2643.44	-0.0837217	0.0231874	0.000269448	0.00480991
Gm13542	MGI:3649446	NA	17.9237	0.301398	0.105838	0.0002699	0.00481425
Ppp2r2b	MGI:1920180	NA	22.8142	-0.513105	0.196764	0.000270518	0.00482155
4833411C07Rik	MGI:1918874	NA	43.2124	-0.374901	0.136201	0.000270801	0.00482289
Cd72	MGI:88345	NA	2015.73	0.23601	0.0809938	0.000272665	0.00485152
Arhgap32	MGI:2450166	NA	1067.1	-0.119849	0.0360336	0.000272829	0.00485152
Car9	MGI:2447188	NA	147.847	-0.200554	0.0665509	0.000273926	0.00485982
Gm15894	MGI:3801859	NA	16.5257	0.359695	0.12905	0.000273904	0.00485982
Slc16a3	MGI:1933438	NA	3114.47	0.197257	0.065142	0.000273856	0.00485982
Slc35f2	MGI:1919272	NA	72.5383	-0.238867	0.0814834	0.000274384	0.00486383
Srpk3	MGI:1891338	NA	686.48	0.202743	0.0675466	0.000274573	0.00486383
Mvb12a	MGI:1920961	NA	1057.54	-0.0840107	0.0248854	0.000276041	0.0048861
Trgv2	MGI:98632	NA	9.7901	-0.58912	0.220655	0.00027638	0.00488836
Ccnl2	MGI:1927119	NA	13053.6	0.09446	0.0292132	0.000277492	0.00490426
Aldoa	MGI:87994	NA	124.63	0.426371	0.15685	0.0002788	0.00492363
Crebbp	MGI:1098280	NA	5792.18	0.0868093	0.025259	0.000279992	0.0049409
Ppox	MGI:104968	NA	4939.08	0.130652	0.0408491	0.000283491	0.00499882
Phyh	MGI:891978	NA	2249.35	0.239723	0.0839633	0.000285785	0.00503544
Ttc19	MGI:1920045	NA	1240.71	0.123622	0.0385669	0.000286589	0.00504575
Ocrl	MGI:109589	NA	3426.17	-0.0757159	0.0217412	0.000287119	0.00505123
Tmcc2	MGI:1916125	NA	15970.6	0.251172	0.0872196	0.000287386	0.00505209
Runx2os2	MGI:1926132	NA	22.4277	0.280408	0.0988056	0.000289139	0.0050752
Atp6v1d	MGI:1921084	NA	3314.88	-0.0970797	0.0282598	0.000289026	0.0050752
Nfxl1	MGI:1923646	NA	1278.34	-0.0906266	0.0260076	0.000290542	0.00509594
G0s2	MGI:1316737	NA	502.52	0.175608	0.0572282	0.000292109	0.00511955
Lif	MGI:96787	NA	265.233	-0.307029	0.109359	0.000292824	0.0051282
Cbln1	MGI:88281	NA	249.931	0.435825	0.162487	0.000293309	0.00513279
Gm16897	MGI:4439821	NA	39.6354	-0.223802	0.0762109	0.000296738	0.00518887
Slc23a3	MGI:104516	NA	114.084	0.3637	0.133228	0.000297179	0.00519266
Slc12a7	MGI:1342283	NA	1798.98	-0.128612	0.0387026	0.000298033	0.00520365
Dbt	MGI:105386	NA	872.755	-0.138496	0.0432405	0.000299112	0.00521855
Klf16	MGI:2153049	NA	1398.07	0.116466	0.0354766	0.000299438	0.00522029
Gpr31c	MGI:1354371	NA	17.5635	-0.625443	0.238806	0.000300246	0.00523044
1810013L24Rik	MGI:1916303	NA	4357.56	0.0706274	0.0202553	0.000300779	0.00523577
Polr3g	MGI:1914736	NA	557.888	-0.0882129	0.0255532	0.000301547	0.0052452
Gm5431	MGI:3645205	NA	194.06	-0.327269	0.120466	0.000303437	0.00527013
Stradb	MGI:2144047	NA	3395.66	0.152198	0.0484649	0.000303331	0.00527013
Vxn	MGI:1924232	NA	6.47426	-0.589452	0.224126	0.00030374	0.00527144
Grk3	MGI:87941	NA	3575.82	-0.169553	0.0537183	0.000304765	0.00528527
Kcnj15	MGI:1310000	NA	317.519	-0.351196	0.128764	0.000305479	0.00529368
Tmem56	MGI:1923195	NA	2471.89	0.214127	0.0726072	0.00030677	0.00531205
Ndufa4	MGI:107686	NA	3540.94	0.195765	0.0668406	0.000309013	0.00534689
Mir6924	MGI:5562732	NA	15.7242	0.228016	0.0781824	0.000310483	0.00536571
Fbln5	MGI:1346091	NA	7734.72	-0.214615	0.0729062	0.000310796	0.00536571
Crtac1	MGI:1920082	NA	43.6938	0.293206	0.108054	0.000310739	0.00536571
Ccl9	MGI:104533	NA	3586.31	-0.191631	0.0643737	0.00031168	0.00537695
Gpatch11	MGI:1858435	NA	1156.65	0.0701854	0.0205379	0.000312284	0.00538334
Colca2	MGI:2685530	NA	68.6125	0.234948	0.0811372	0.000312787	0.00538479
Bbip1	MGI:1913610	NA	1218.9	0.0934378	0.0285141	0.000312834	0.00538479
Sema3a	MGI:107558	NA	613.123	-0.223185	0.0762898	0.000315947	0.00543433
Gm20627	MGI:5313074	NA	46.6637	0.351134	0.128399	0.00031631	0.00543654
Hist1h2bl	MGI:2448403	NA	49.4255	0.198936	0.0670086	0.000316669	0.00543866
Hist3h2ba	MGI:1925553	NA	130.901	0.304866	0.108775	0.000317519	0.00544921
Gm26592	MGI:5477086	NA	23.97	0.278463	0.0997911	0.000318991	0.00547041
Tpsb2	MGI:96942	NA	23.7372	0.684189	0.266292	0.000320025	0.00548001
Bst1	MGI:105370	NA	967.276	0.234916	0.0842213	0.000319814	0.00548001
Gm43719	MGI:5663856	NA	57.2657	-0.259285	0.0917654	0.000320776	0.00548881
Zfp821	MGI:1923121	NA	925.705	0.0725218	0.0215264	0.00032164	0.00549953
Slc25a46	MGI:1914703	NA	2915.81	0.0637329	0.0189004	0.000323128	0.00552088
Igkv8-19	MGI:1330844	NA	137.524	-0.520541	0.200881	0.000323577	0.00552447
Gm20219	MGI:5012404	NA	226.491	0.249025	0.0872692	0.000324696	0.00553948
Gpd1	MGI:95679	NA	2190.68	0.407431	0.154615	0.000325442	0.00554812
Rnf11	MGI:1352759	NA	8705.59	0.115249	0.037005	0.000327631	0.00558131
E130202H07Rik	MGI:2685655	NA	13.7998	-0.540125	0.207494	0.000327884	0.00558152
Ptges2	MGI:1917592	NA	750.653	0.110108	0.0334934	0.000328564	0.00558897
Xcr1	MGI:1346338	NA	55.1898	-0.312848	0.11284	0.000329395	0.00559335
Zfr	MGI:1341890	NA	6354.47	0.0638101	0.0200823	0.000329076	0.00559335
Myof	MGI:1919192	NA	2268.49	-0.179015	0.0594917	0.000329547	0.00559335
Gm37736	MGI:5610964	NA	7.89984	0.398127	0.148542	0.000330089	0.0055955
Rasgrp4	MGI:2386851	NA	2957.78	0.183704	0.0615644	0.000330158	0.0055955
Zfp763	MGI:1920701	NA	460.275	-0.0961303	0.0285629	0.000331873	0.00562044
Gm43461	MGI:5663598	NA	101.862	-0.140814	0.0442224	0.000332335	0.00562415
Spred1	MGI:2150016	NA	4949.96	-0.130203	0.0403136	0.000333572	0.00564096
Rin1	MGI:2385695	NA	239.178	-0.178237	0.0590141	0.000334502	0.00565254
Gng8	MGI:109163	NA	24.1133	0.474153	0.18152	0.000335022	0.00565307
Tiprl	MGI:1915087	NA	1851.14	0.0521979	0.0152217	0.000334968	0.00565307
Syf2	MGI:1915842	NA	3893.98	0.0612232	0.0174439	0.000336348	0.0056713
Lhx2	MGI:96785	NA	14.4808	-0.440036	0.169771	0.000338469	0.0057029
Car13	MGI:1931322	NA	369.398	-0.196234	0.0665717	0.000338738	0.00570329
Gdf7	MGI:95690	NA	24.7647	-0.490073	0.188212	0.000339143	0.00570594
Csf3r	MGI:1339755	NA	12922.4	0.206228	0.0704934	0.000340028	0.00571668
Plat	MGI:97610	NA	624.078	0.330383	0.122713	0.000342196	0.00574895
Aph1a	MGI:2385110	NA	2384.44	-0.0621002	0.0176765	0.000342483	0.00574958
Cd24a	MGI:88323	NA	55689.8	0.204426	0.0697872	0.000347435	0.00582849
Klhl14	MGI:1921249	NA	293.481	0.275285	0.0992579	0.00034833	0.00583926
Gse1	MGI:1098275	NA	8091.95	0.11402	0.037223	0.000349276	0.00584664
Adrm1	MGI:1929289	NA	2533.09	0.0776664	0.0228494	0.000349156	0.00584664
Crym	MGI:102675	NA	13.0548	0.680517	0.266031	0.000349938	0.00585348
Gm43413	MGI:5663550	NA	97.7633	0.210627	0.0721985	0.000350521	0.00585899
Vwa5a	MGI:1915026	NA	2473.41	-0.0893743	0.0266243	0.000352699	0.00589115
Far2	MGI:2687035	NA	1417.45	-0.145146	0.0462857	0.000353538	0.00589664
Ctla4	MGI:88556	NA	58.943	-0.332738	0.123867	0.00035351	0.00589664
Slc13a4	MGI:2442367	NA	25.1801	-0.319942	0.117829	0.000354813	0.00589854
Gm47252	MGI:6096080	NA	44.925	0.34109	0.127206	0.00035444	0.00589854
Gm44677	MGI:5753253	NA	9.01479	-0.878608	0.364041	0.000355183	0.00589854
Chst14	MGI:1919386	NA	788.749	-0.112131	0.0351373	0.000355154	0.00589854
Mlkl	MGI:1921818	NA	732.177	-0.162921	0.0535947	0.000354726	0.00589854
Aldh1a7	MGI:1347050	NA	246.32	0.377707	0.143511	0.000354079	0.00589854
Tbrg1	MGI:1100877	NA	3902.39	-0.10521	0.0329184	0.000356998	0.00592018
D630039A03Rik	MGI:2442889	NA	31.2976	-0.368214	0.137623	0.00035682	0.00592018
Foxc2	MGI:1347481	NA	199.388	-0.235241	0.0826367	0.000359493	0.00595727
Tmem219	MGI:1915992	NA	1044.78	-0.07478	0.0210997	0.000361385	0.00598434
Cd7	MGI:88344	NA	386.623	-0.238907	0.0841049	0.000362604	0.00599594
Gm37074	MGI:5610302	NA	23.8104	0.285891	0.104327	0.000362356	0.00599594
Ifi203-ps	MGI:3840117	NA	275.24	-0.189672	0.0615129	0.000363207	0.00600162
Ppil4	MGI:1914668	NA	3527.59	0.0612955	0.0176532	0.00036395	0.00600959
Rag2	MGI:97849	NA	415.76	0.292139	0.107663	0.000368065	0.00607321
Dgki	MGI:2443430	NA	221.966	-0.356849	0.133609	0.000368992	0.00607981
Ucn2	MGI:2176375	NA	13.7093	0.386644	0.146167	0.000368939	0.00607981
Gla	MGI:1347344	NA	623.397	-0.121313	0.0376025	0.000371256	0.00611277
Sdsl	MGI:2182607	NA	230.571	0.226284	0.0775363	0.000372066	0.00611305
2310014F06Rik	MGI:1916875	NA	38.062	0.440658	0.169442	0.000371954	0.00611305
Il4ra	MGI:105367	NA	3180.91	-0.110998	0.0349154	0.00037204	0.00611305
Gimap6	MGI:1918876	NA	4462.62	-0.143328	0.0452113	0.000373844	0.00613354
Slc2a6	MGI:2443286	NA	495.129	0.186506	0.0635885	0.000373584	0.00613354
BC106179	MGI:3702726	NA	45.1593	-0.341913	0.129845	0.000374441	0.00613897
B4galt1	MGI:95705	NA	9965.71	-0.0653852	0.0193173	0.000375002	0.00614381
G430095P16Rik	MGI:3588227	NA	187.629	0.148838	0.048238	0.000375727	0.00615134
Gm6457	MGI:3648519	NA	625.365	-0.0884911	0.0259269	0.00037798	0.00618384
Sh3tc1	MGI:2678949	NA	1502.25	-0.130394	0.0392492	0.000380073	0.00621368
Tnc	MGI:101922	NA	78633.1	-0.223648	0.078748	0.000383462	0.00625763
Ston2	MGI:1918272	NA	2638.9	-0.195359	0.0668797	0.000383573	0.00625763
Gm10553	MGI:3642178	NA	24.0758	-0.252173	0.0906294	0.000383109	0.00625763
Kcnj10	MGI:1194504	NA	1655.61	0.227073	0.0794916	0.000388717	0.00632824
Gm15684	MGI:3783126	NA	27.8679	0.361232	0.136963	0.000388722	0.00632824
Klhl4	MGI:2442829	NA	141.928	-0.18813	0.0640823	0.000388679	0.00632824
Mad2l1bp	MGI:1913841	NA	1107.73	0.100942	0.030703	0.000390266	0.00634443
Lifr	MGI:96788	NA	29582.4	-0.196537	0.067449	0.000390238	0.00634443
6530413G14Rik	MGI:1923465	NA	104.071	-0.303604	0.111141	0.000392333	0.00637356
Aqp1	MGI:103201	NA	39633.8	0.157099	0.0516687	0.000392803	0.0063767
Mrps7	MGI:1354367	NA	1602.77	0.0962916	0.0289942	0.000395231	0.00641162
Mrln	MGI:1916813	NA	129.024	0.740287	0.303127	0.000396857	0.00643304
Mylk3	MGI:2443063	NA	1641.44	0.224952	0.0799929	0.000397108	0.00643304
Fxyd2	MGI:1195260	NA	20.4847	-0.459046	0.180369	0.000398492	0.00645093
Ltv1	MGI:2447810	NA	1794.22	-0.0732512	0.0214923	0.000400637	0.00648112
Gm44087	MGI:5690479	NA	8.55131	-0.491451	0.19437	0.000402628	0.00650424
Gm6035	MGI:3643289	NA	936.72	-0.150565	0.0484259	0.000402461	0.00650424
Xxylt1	MGI:2146443	NA	985.086	-0.109111	0.0328581	0.000403158	0.00650825
Stra6l	MGI:1921402	NA	24.9647	-0.454207	0.180345	0.000404894	0.0065226
Cd63	MGI:99529	NA	7599.36	-0.12839	0.0412737	0.000404888	0.0065226
Gm5652	MGI:3647692	NA	17.3561	0.377208	0.145961	0.000404761	0.0065226
Tgtp2	MGI:3710083	NA	683.069	-0.533645	0.209466	0.000407268	0.00655628
Prmt2	MGI:1316652	NA	544.88	0.122896	0.0382636	0.000407904	0.00656194
Snx27	MGI:1923992	NA	4431.79	0.0733019	0.020797	0.00040839	0.0065652
Psd	MGI:1920978	NA	329.128	0.157693	0.0522182	0.000411312	0.00660757
St5	MGI:108517	NA	3193.65	0.142033	0.0460611	0.000413789	0.00664275
Smarcal1	MGI:1859183	NA	2002.79	-0.0652877	0.0191377	0.000417899	0.00669478
Gm37829	MGI:5611057	NA	528.561	0.326436	0.123483	0.000417874	0.00669478
E030030I06Rik	MGI:2442914	NA	117.633	0.188572	0.0649801	0.000417897	0.00669478
Mgst1	MGI:1913850	NA	3221.53	0.134211	0.0431654	0.000419206	0.00671106
Il1rn	MGI:96547	NA	982.948	-0.256833	0.0932733	0.0004205	0.00672606
Myl4	MGI:97267	NA	799.256	0.276903	0.102881	0.000420724	0.00672606
Adm2	MGI:2675256	NA	5.15677	-0.736588	0.312903	0.000421345	0.00672668
R3hdm4	MGI:1924814	NA	7239.82	0.0945441	0.0283343	0.000421124	0.00672668
Nr1h4	MGI:1352464	NA	8.46389	1.19389	0.543964	0.000423517	0.00675668
Clta	MGI:894297	NA	5957.44	-0.0565661	0.0169926	0.000425947	0.00677414
Pgpep1	MGI:1913772	NA	1231.7	-0.122244	0.0383273	0.000425719	0.00677414
Ifi207	MGI:2138302	NA	805.286	-0.224605	0.0792675	0.000426076	0.00677414
Glmp	MGI:1913318	NA	2871.36	-0.0827018	0.0247724	0.000425949	0.00677414
Trpc6	MGI:109523	NA	1330.03	-0.261409	0.0961256	0.000425191	0.00677414
Gm17344	MGI:4936978	NA	19.8147	0.386277	0.149899	0.000428595	0.00680951
Bcl6	MGI:107187	NA	2933.02	0.123775	0.0399162	0.000431051	0.00684382
Sppl2b	MGI:1920468	NA	2905.95	0.153144	0.0495936	0.000433702	0.00687646
Galr2	MGI:1337018	NA	151.141	0.355028	0.135419	0.000433503	0.00687646
Hes1	MGI:104853	NA	811.32	0.160448	0.0550604	0.000434348	0.00688199
Prpf31	MGI:1916238	NA	2165.85	-0.0786684	0.0233644	0.000437815	0.00692743
Ergic1	MGI:1914708	NA	3407.07	-0.0930031	0.0293581	0.000437803	0.00692743
Dsc2	MGI:103221	NA	37.4664	-0.593483	0.246511	0.000439106	0.0069431
Zfp341	MGI:2682937	NA	453.275	0.0966923	0.0293853	0.000439786	0.0069491
Sh3glb1	MGI:1859730	NA	12118.1	0.100767	0.0307417	0.000441501	0.00697143
Optn	MGI:1918898	NA	3201.7	0.172158	0.0530468	0.000441805	0.00697146
Usp18	MGI:1344364	NA	314.74	-0.284918	0.105066	0.000443483	0.00699318
5830448L01Rik	MGI:1923281	NA	262.25	0.181797	0.0619327	0.00044569	0.00701938
Gm33280	MGI:5592439	NA	346.404	0.263229	0.097004	0.000446056	0.00701938
Zbed3	MGI:1919364	NA	781.647	-0.13194	0.0422642	0.000445919	0.00701938
Gm7392	MGI:3648358	NA	857.062	-0.108482	0.0331512	0.000447197	0.00703255
Trnp1	MGI:1916789	NA	106.395	0.275597	0.102719	0.000448606	0.00704991
Adipoq	MGI:106675	NA	4728.01	-0.243149	0.0883049	0.000449237	0.00705024
Gm40578	MGI:5623463	NA	89.428	0.159955	0.0534554	0.000448994	0.00705024
Cpt1b	MGI:1098297	NA	3736.33	0.251834	0.0929061	0.000450764	0.00706941
Slx4	MGI:106299	NA	1982.44	0.107849	0.0332988	0.000451422	0.00707494
Gm12708	MGI:3652178	NA	20.7499	0.423401	0.169146	0.000453995	0.00711043
Arl15	MGI:2442308	NA	1035.92	-0.23727	0.0832611	0.000454479	0.0071132
BC028528	MGI:2385885	NA	487.378	-0.106118	0.033147	0.000457145	0.00715008
Cux1	MGI:88568	NA	9046.33	-0.0619904	0.0182232	0.000458278	0.00715812
Poll	MGI:1889000	NA	702.952	-0.0867688	0.025869	0.000457995	0.00715812
Pilra	MGI:2450529	NA	1625.15	0.177301	0.0614881	0.000459022	0.0071649
Nol6	MGI:2140151	NA	2936.48	-0.0607821	0.0176775	0.000459426	0.00716636
Tbc1d32	MGI:2442827	NA	287.299	-0.153989	0.050828	0.000459954	0.00716976
Slc30a9	MGI:1923690	NA	6292.92	0.0931888	0.0285284	0.000462117	0.00718894
Ipo8	MGI:2444611	NA	2922.72	-0.0647062	0.0182997	0.000462053	0.00718894
Trappc11	MGI:2444585	NA	3228.23	-0.0543876	0.0154432	0.000461513	0.00718894
Zfp276	MGI:1888495	NA	1102.27	0.104592	0.0325298	0.000463343	0.00719832
Mef2d	MGI:99533	NA	8926.9	0.0940548	0.0278426	0.000463135	0.00719832
Impg2	MGI:3044955	NA	60.1562	0.22899	0.0823681	0.000466672	0.00724072
Iba57	MGI:3041174	NA	1627.56	0.178011	0.0603125	0.000466699	0.00724072
9130024F11Rik	MGI:1926150	NA	1128.31	-0.246082	0.090389	0.000468273	0.00726027
Brd2	MGI:99495	NA	10310.7	0.0538981	0.0147576	0.00046924	0.00727039
Chrnb4	MGI:87892	NA	16.2427	-0.611651	0.260958	0.000471326	0.00729782
Tmco4	MGI:1924306	NA	955.994	-0.092475	0.0284782	0.000471903	0.00730187
Gm43063	MGI:5663200	NA	18.0737	0.728245	0.308201	0.000480716	0.00743324
Gm11488	MGI:3650705	NA	84.8405	-0.130867	0.0427682	0.000483015	0.00746381
Erfe	MGI:3606476	NA	86.6052	-0.344156	0.137187	0.000483411	0.00746494
Gm12097	MGI:3651582	NA	40.7519	0.185044	0.0643302	0.000484089	0.00747041
Gm47754	MGI:6096900	NA	37.6868	-0.229083	0.0829812	0.000484627	0.00747372
Adcy2	MGI:99676	NA	761.522	0.203077	0.0725449	0.000487512	0.00751322
Gm11491	MGI:3651138	NA	12.9182	0.302152	0.114962	0.000488434	0.0075224
Reps2	MGI:2663511	NA	869.707	-0.137238	0.0448058	0.000489233	0.00752469
Gm5869	MGI:3648808	NA	3040.94	-0.0936228	0.0292386	0.000489067	0.00752469
Gm16193	MGI:3802025	NA	53.7986	0.27318	0.103608	0.000490536	0.00753971
Bex6	MGI:3588247	NA	162.021	-0.220543	0.0802598	0.000493111	0.00757425
Cxcl11	MGI:1860203	NA	11.108	0.650207	0.274545	0.00049364	0.00757734
Bag2	MGI:1891254	NA	698.304	0.137773	0.0455193	0.000496081	0.00760976
Renbp	MGI:105940	NA	775.644	-0.10588	0.0331497	0.00049767	0.00762779
Cnot2	MGI:1919318	NA	3887.81	0.0499706	0.0148866	0.000497916	0.00762779
Efnb3	MGI:109196	NA	165.883	0.167619	0.0574191	0.000499905	0.00765318
Ighv4-1	MGI:4439536	NA	256.759	-0.524432	0.215675	0.000500366	0.00765518
Sox8	MGI:98370	NA	26.3843	0.389119	0.155755	0.000501129	0.00766177
Bola3	MGI:1925903	NA	1229.18	0.146263	0.0493682	0.000504938	0.00771491
Mmp25	MGI:2443938	NA	3072.89	0.206268	0.077395	0.000505657	0.00772079
Gm6863	MGI:3647386	NA	4939.46	-0.0553948	0.0163312	0.000509269	0.00777081
Srgn	MGI:97756	NA	12744.5	-0.162073	0.055265	0.00050996	0.00777622
Nat8l	MGI:2447776	NA	1075.39	0.165759	0.0578307	0.000512221	0.00780555
9430037O13Rik	MGI:1924535	NA	38.0042	-0.231352	0.0850136	0.00051477	0.00783681
Rph3al	MGI:1923492	NA	291.367	0.175209	0.0608335	0.00051495	0.00783681
Ccdc116	MGI:1924122	NA	99.7707	-0.207387	0.074967	0.000517472	0.00786482
Btg3	MGI:109532	NA	1382.66	-0.144634	0.0479347	0.000517286	0.00786482
Rasd1	MGI:1270848	NA	225.651	-0.341513	0.131228	0.000518453	0.00787455
Btg1	MGI:88215	NA	9746.8	0.0981955	0.0334895	0.000519942	0.00788249
Gm20236	MGI:5012421	NA	75.0116	0.325215	0.126143	0.000519998	0.00788249
Mkrn1	MGI:1859353	NA	14533.7	0.160579	0.0545943	0.000519833	0.00788249
Pgp	MGI:1914328	NA	3100.23	0.0786738	0.0240527	0.000522925	0.00792166
Opa3	MGI:2686271	NA	1955.42	0.0924842	0.0291143	0.000523727	0.00792839
Gm35035	MGI:5594194	NA	35.8046	0.256696	0.095742	0.000524055	0.00792839
Gm26873	MGI:5477367	NA	108.647	-0.132958	0.04321	0.000525459	0.00794442
Gm15651	MGI:3783095	NA	13.6795	-0.269531	0.102355	0.000527339	0.00796765
Shprh	MGI:1917581	NA	2527.05	-0.0742004	0.0223656	0.000529582	0.0079963
Rc3h1	MGI:2685397	NA	4757.52	0.0880163	0.0271146	0.000530946	0.00800645
Mir6988	MGI:5530975	NA	8.26466	0.237337	0.0872683	0.000530894	0.00800645
Cd36	MGI:107899	NA	9843.78	0.247899	0.094476	0.000533898	0.00804048
Axl	MGI:1347244	NA	13077.3	0.149022	0.0506535	0.000534247	0.00804048
AC151602.1	NA	ENSMUSG00000118462	6.85898	0.684894	0.289089	0.000534177	0.00804048
Rai1	MGI:103291	NA	2567.94	-0.116645	0.035774	0.000538039	0.00809229
Cited4	MGI:1861694	NA	909.982	0.234253	0.0865566	0.000541209	0.00813467
Ppp6r2	MGI:1918724	NA	3649.92	0.0887275	0.027395	0.000541928	0.00813714
Exosc7	MGI:1913696	NA	1120.75	0.240882	0.0922649	0.000542781	0.00813714
Igf2	MGI:96434	NA	1207.67	0.306094	0.121969	0.000542465	0.00813714
Kmo	MGI:2138151	NA	907.383	-0.227933	0.0840077	0.000542204	0.00813714
Phex	MGI:107489	NA	26311	-0.250879	0.0943928	0.000543667	0.00814515
Gm5822	MGI:3648836	NA	248.409	-0.112226	0.0357453	0.000545405	0.00815503
Dusp15	MGI:1934928	NA	19.2986	0.380805	0.151544	0.000545038	0.00815503
Frrs1	MGI:108076	NA	2577.31	-0.199364	0.0723079	0.000545738	0.00815503
Gm26902	MGI:5477396	NA	8.2634	-0.560823	0.238091	0.00054486	0.00815503
Gata2	MGI:95662	NA	1184.92	0.140104	0.0455343	0.000546794	0.00816375
Gpx4	MGI:104767	NA	4573.65	0.0969711	0.0305479	0.000547028	0.00816375
Amd-ps1	MGI:1310005	NA	89.4665	0.255571	0.0954919	0.000547886	0.00817128
Rims2	MGI:2152972	NA	12.0786	-0.421691	0.171609	0.000548498	0.00817513
1700007J10Rik	MGI:1916570	NA	28.0285	0.19905	0.0714337	0.000549285	0.00817783
Cma1	MGI:96941	NA	25.4439	0.51921	0.216195	0.000549387	0.00817783
Kdm6bos	MGI:1921523	NA	86.9938	0.124887	0.0407069	0.000551112	0.00819824
Gm37094	MGI:5610322	NA	75.8759	0.319292	0.125264	0.000552751	0.00821205
Siah1a	MGI:108064	NA	1270.89	0.0639355	0.0190629	0.000552631	0.00821205
Kcnk12	MGI:2684043	NA	242.714	-0.189145	0.0682473	0.000555915	0.00825375
Cdkn2aip	MGI:1918175	NA	1526.08	0.0719545	0.0220832	0.00055837	0.00828488
Ighv11-1	MGI:4439535	NA	107.64	-0.837282	0.366275	0.000560423	0.00831001
Thada	MGI:3039623	NA	1335.35	-0.0975368	0.030463	0.000561371	0.00831438
Ttc21b	MGI:1920918	NA	744.008	-0.181927	0.0622245	0.000561437	0.00831438
Tpp1	MGI:1336194	NA	6284.63	-0.0977124	0.0299989	0.000566252	0.00838031
Oaz1-ps	MGI:108188	NA	2516.84	0.0692703	0.0208622	0.000566906	0.00838463
Ocstamp	MGI:1921864	NA	570.599	-0.348717	0.140865	0.000568372	0.00840093
Gripap1	MGI:1859616	NA	3657.22	0.0587737	0.0193413	0.000569426	0.00840814
Ptprb	MGI:97809	NA	7510.9	-0.20071	0.0696008	0.000569587	0.00840814
Gpm6a	MGI:107671	NA	821.949	-0.19758	0.0706894	0.00057337	0.00845858
Taf12	MGI:1913714	NA	1625.36	0.0645286	0.019573	0.00057674	0.00850286
Gm12816	MGI:3649628	NA	718.06	-0.220861	0.081375	0.000580138	0.00854752
Frem1	MGI:2670972	NA	34.491	0.513795	0.219144	0.000585454	0.00862035
Naalad2	MGI:1919810	NA	352.81	-0.205821	0.072966	0.000589096	0.00866845
Marcksl1	MGI:97143	NA	3094.38	-0.110401	0.035158	0.000589537	0.00866942
Prkag3	MGI:1891343	NA	311.271	0.713746	0.308688	0.000590156	0.008673
Gm13456	MGI:3651389	NA	25712.3	-0.0962745	0.0292764	0.000591619	0.00868899
Bmyc	MGI:88184	NA	433.454	-0.112892	0.0368967	0.000595617	0.00874214
Lingo3	MGI:3609246	NA	375.585	0.275845	0.108065	0.000596429	0.00874851
Rab17	MGI:104640	NA	32.249	-0.529692	0.225534	0.000597833	0.00876355
E330020D12Rik	MGI:3761270	NA	112.813	0.293329	0.117855	0.000598693	0.00877058
Gm9182	MGI:3644174	NA	33.2167	-0.157296	0.0542742	0.000602176	0.00881602
Ube2c	MGI:1915862	NA	11714.7	0.298858	0.117864	0.00060463	0.00884129
5730488B01Rik	MGI:1917852	NA	63.0973	0.268525	0.103479	0.000605049	0.00884129
Cd27	MGI:88326	NA	404.145	-0.187957	0.0669854	0.000604932	0.00884129
Gm45104	MGI:5753680	NA	45.6125	-0.721545	0.335332	0.000605834	0.00884683
Gpr85	MGI:1927851	NA	12.2407	-0.324565	0.128516	0.000606194	0.00884683
Stip1	MGI:109130	NA	5134.07	0.113492	0.0378182	0.000607052	0.00885377
Cercam	MGI:2139134	NA	2569.59	-0.144479	0.0491093	0.000608236	0.00886544
Gm6877	MGI:3644703	NA	203.948	-0.0999952	0.0311142	0.000609175	0.00887353
Hist1h2ba	MGI:2448375	NA	17.2695	0.282366	0.109956	0.000610045	0.00888062
Gm9776	MGI:3641792	NA	172.703	-0.136627	0.0456347	0.000612528	0.00889436
Mmrn2	MGI:2385618	NA	2842.11	-0.136515	0.0457049	0.000612498	0.00889436
Proca1	MGI:1918274	NA	68.7125	0.188768	0.0675454	0.000612307	0.00889436
Polr2c	MGI:109299	NA	1347.34	0.0818842	0.0252152	0.000612478	0.00889436
Ces2b	MGI:2448547	NA	20.4516	-0.553265	0.237415	0.000613745	0.00890084
Psat1	MGI:2183441	NA	1964.99	-0.141866	0.0471276	0.000613539	0.00890084
Alcam	MGI:1313266	NA	1381.67	-0.167393	0.0587349	0.000616114	0.0089296
Arsj	MGI:2443513	NA	23.1094	-0.320627	0.127024	0.000617544	0.00894472
Dipk2b	MGI:1923155	NA	256.419	-0.23283	0.0874591	0.000622727	0.00900859
4833422C13Rik	MGI:3603826	NA	270.385	-0.327761	0.134109	0.000622733	0.00900859
Scarna13	MGI:4360027	NA	16.6652	0.234979	0.0882933	0.000623586	0.00901205
Rabl3	MGI:1914907	NA	613.457	-0.086828	0.0276041	0.000623752	0.00901205
Gm8326	MGI:3644839	NA	29.9512	0.328129	0.131782	0.000629378	0.00908765
Tmem185b	MGI:1917634	NA	1263.3	-0.0739518	0.0224776	0.000631357	0.00911053
Pde8a	MGI:1277116	NA	2228.12	-0.131488	0.0408179	0.000633272	0.00913246
Cdc42se2	MGI:1919979	NA	4576.28	-0.0753204	0.0232459	0.0006347	0.00914735
Zfp326	MGI:1927246	NA	1204.92	0.06877	0.0207533	0.00063632	0.00916499
Prkag2	MGI:1336153	NA	2249.82	-0.123483	0.039676	0.000637021	0.00916937
Gm45222	MGI:5753798	NA	186.808	0.196285	0.0688406	0.000643056	0.00922125
Tbc1d30	MGI:1921944	NA	190.679	-0.146202	0.0497672	0.000643696	0.00922125
Cyhr1	MGI:1859320	NA	4218.37	0.0741529	0.0242185	0.000641624	0.00922125
Hoxb4	MGI:96185	NA	338.522	-0.149302	0.0510259	0.00064209	0.00922125
Gtf3c3	MGI:2138383	NA	1410.01	-0.066329	0.0199871	0.000642386	0.00922125
Utrn	MGI:104631	NA	6645.14	-0.11762	0.0380657	0.000643816	0.00922125
Slc48a1	MGI:1914989	NA	7519.87	0.0830902	0.0255533	0.000641129	0.00922125
1110002E22Rik	MGI:1915066	NA	1059.78	0.632963	0.28728	0.000643474	0.00922125
Rfx2	MGI:106583	NA	1379.83	0.172086	0.059842	0.000645635	0.00924158
Glud1	MGI:95753	NA	9210.46	-0.0619201	0.0169607	0.00064665	0.00925038
Gm43431	MGI:5663568	NA	14.2002	-0.293165	0.116021	0.000648171	0.0092664
Irf2bp2	MGI:2443921	NA	8464.47	-0.0852806	0.0261216	0.000650795	0.00929816
Acot12	MGI:1921406	NA	84.924	-0.438108	0.189461	0.000651453	0.00930181
Sh2d2a	MGI:1351596	NA	249.335	-0.321767	0.127238	0.000653858	0.00933039
Gm44120	MGI:5690512	NA	5.08105	-0.48719	0.209436	0.000655733	0.00935138
Mapk11	MGI:1338024	NA	449.497	0.127848	0.0424299	0.000657411	0.00936953
Dlec1	MGI:2443671	NA	27.4642	-0.376912	0.155544	0.000659052	0.00938713
Setdb2	MGI:2685139	NA	725.944	-0.0902075	0.027902	0.000659888	0.00939325
Mmp13	MGI:1340026	NA	36059.7	-0.302706	0.120753	0.000666363	0.00947957
Fam98b	MGI:1915465	NA	1702.46	-0.0589803	0.017963	0.000668752	0.00950772
Htt	MGI:96067	NA	5801.71	-0.101072	0.0323975	0.000675197	0.00958167
Mir7001	MGI:5531268	NA	10.7487	0.255809	0.0984928	0.000674817	0.00958167
Dpysl5	MGI:1929772	NA	13.4712	0.559756	0.24564	0.000674585	0.00958167
Stat5a	MGI:103036	NA	2979.89	-0.0917083	0.0294818	0.000676178	0.0095897
Art2a	MGI:107546	NA	60.8174	-0.402782	0.169319	0.000680128	0.0096398
Phactr4	MGI:2140327	NA	3305.43	0.065541	0.0196757	0.000680893	0.00964141
Mettl1	MGI:1339986	NA	526.168	-0.158958	0.055021	0.000681076	0.00964141
Phf2	MGI:1338034	NA	7096.32	0.04851	0.0150009	0.000681684	0.00964412
Gm3362	MGI:3781540	NA	4195.97	-0.0636265	0.0207027	0.00068222	0.0096458
Trmt11	MGI:1920931	NA	518.57	-0.0813544	0.0251747	0.000685522	0.00968656
Steap4	MGI:1923560	NA	4995.89	-0.187937	0.0693289	0.000688918	0.0097286
Ydjc	MGI:1916351	NA	246.44	-0.170578	0.0603742	0.000689435	0.00972995
Dnajc16	MGI:2442146	NA	2007.32	0.055169	0.0168178	0.000690436	0.00973813
Vps8	MGI:2146407	NA	1629.49	-0.0787001	0.0239647	0.000691109	0.00974168
Nat8f3	MGI:2136449	NA	59.9571	-0.633778	0.326093	0.00069242	0.00975422
Sox6	MGI:98368	NA	5045.77	0.193284	0.0707683	0.000694766	0.0097813
Slc39a11	MGI:1917056	NA	1942.67	-0.141914	0.0474127	0.00069619	0.00979538
Igtp	MGI:107729	NA	5003.71	-0.196394	0.069741	0.000696809	0.00979814
Cers1	MGI:2136690	NA	113.753	0.289863	0.115143	0.000702931	0.00987821
1810008I18Rik	MGI:1920875	NA	21.1562	-0.308198	0.123507	0.000704719	0.00988801
Tbx4	MGI:102556	NA	56.3078	0.434386	0.183354	0.000704911	0.00988801
Gm16026	MGI:3783243	NA	69.3183	-0.251703	0.0988428	0.000704539	0.00988801
Txk	MGI:102960	NA	189.828	-0.268831	0.105451	0.000707135	0.00991318
Abcg4	MGI:1890594	NA	2524.55	0.205798	0.077646	0.000707842	0.00991708
Gm7931	MGI:3643448	NA	531.669	-0.162647	0.0575746	0.000709584	0.0099201
2310047D07Rik	MGI:1916907	NA	69.3256	0.318993	0.132656	0.00070947	0.0099201
Slc16a1	MGI:106013	NA	10087.7	0.176612	0.0637192	0.00070855	0.0099201
Tcp11l2	MGI:2444679	NA	5978.86	0.0997942	0.0316026	0.000710203	0.0099201
B130055M24Rik	MGI:3590645	NA	3074.26	0.0704314	0.0211589	0.000709777	0.0099201
Nipa1	MGI:2442058	NA	1200.41	0.148906	0.0518559	0.000711267	0.00992897
Igkv4-86	MGI:2685305	NA	203.077	-0.558983	0.243098	0.000715875	0.00998726
Emg1	MGI:1315195	NA	2664.95	0.0685098	0.0211656	0.000716645	0.00999109
Btbd11	MGI:1921257	NA	305.572	-0.211163	0.0797534	0.000717014	0.00999109
1700001J03Rik	MGI:1916532	NA	19.2986	-0.586356	0.272681	0.00072149	0.0100474
2010007H06Rik	MGI:1917099	NA	363.946	0.224593	0.0863798	0.00072552	0.0100853
Hexa	MGI:96073	NA	14563.7	-0.131301	0.0441234	0.00072527	0.0100853
Zc4h2	MGI:2679294	NA	318.711	-0.102091	0.033256	0.000725424	0.0100853
4933400C23Rik	MGI:5439420	NA	33.1505	-0.404894	0.171836	0.000726578	0.0100939
Csf2rb	MGI:1339759	NA	2953.65	-0.208455	0.0786876	0.00072809	0.0101089
Gtf2f2	MGI:1915955	NA	1023.68	-0.0838085	0.0265126	0.000729748	0.0101258
Clec12a	MGI:3040968	NA	8522.68	-0.205034	0.0771189	0.000732607	0.0101594
Zswim4	MGI:2443726	NA	1768.35	-0.0979105	0.0308077	0.000733811	0.01017
Gm7962	MGI:3643213	NA	405.969	-0.0981522	0.0302119	0.000735048	0.0101763
Narf	MGI:1914858	NA	5758.5	0.136513	0.0466524	0.000735151	0.0101763
Gm8185	MGI:3643116	NA	11.2205	0.276753	0.109647	0.000735654	0.0101772
Eef1b2	MGI:1929520	NA	11724.2	-0.0755116	0.0235613	0.000736808	0.0101871
Vipas39	MGI:2144805	NA	2103.97	-0.0662373	0.0203006	0.000737941	0.0101966
Hexb	MGI:96074	NA	8250.54	-0.169338	0.060241	0.000743743	0.0102707
Rcsd1	MGI:2676394	NA	8840.36	0.1138	0.0385159	0.000745927	0.0102832
Ilkap	MGI:1914694	NA	2857.03	0.0475708	0.0139247	0.000745986	0.0102832
Ctbp1	MGI:1201685	NA	10140	0.0602573	0.0184276	0.000745701	0.0102832
Vwa7	MGI:1306798	NA	177.637	0.350506	0.148473	0.000749768	0.010321
Atr	MGI:108028	NA	1669.81	-0.0907156	0.0289108	0.000749251	0.010321
1700021J08Rik	MGI:1919485	NA	70.4954	0.122787	0.0411573	0.000750066	0.010321
Shisa2	MGI:2444716	NA	440.268	0.435368	0.189364	0.000750652	0.0103229
Gm11772	MGI:3649468	NA	34.4218	-0.186776	0.0685212	0.000751514	0.0103286
Sp110	MGI:1923364	NA	2165.16	-0.218889	0.0836095	0.000753021	0.010337
Abcc9	MGI:1352630	NA	6975.19	-0.153148	0.0539251	0.000752658	0.010337
Klkb1	MGI:102849	NA	1498.14	-0.149142	0.0521757	0.000755248	0.0103615
Fmn1	MGI:101815	NA	422.852	-0.374074	0.158656	0.00075614	0.0103675
Lsm14a	MGI:1914320	NA	7655.53	0.0494942	0.0143468	0.000756702	0.0103691
Pigt	MGI:1926178	NA	5137.98	-0.0903932	0.0288697	0.000757756	0.0103774
Ccdc27	MGI:2685881	NA	15.1271	0.316528	0.13118	0.000759596	0.0103964
Tnfaip2	MGI:104960	NA	9656.43	0.131472	0.0447959	0.000763185	0.0104368
Slc38a4	MGI:1916604	NA	345.231	0.621236	0.292787	0.00076345	0.0104368
Gm43254	MGI:5663391	NA	138.095	-0.132701	0.0441392	0.000766864	0.0104773
Pou6f1	MGI:102935	NA	2452.24	-0.207444	0.0776931	0.00076994	0.0105044
Cpeb2	MGI:2442640	NA	1530.95	0.102355	0.033599	0.000770208	0.0105044
Gfra2	MGI:1195462	NA	875.818	0.186242	0.0695432	0.000769748	0.0105044
Gm36787	MGI:5595946	NA	22.1978	-0.180288	0.0658468	0.000771944	0.0105218
Cdca7l	MGI:2384982	NA	1704.08	-0.147061	0.0506085	0.000772907	0.0105288
Gm48898	MGI:6098663	NA	170.817	-0.387832	0.165718	0.000773471	0.0105302
Gm10451	MGI:3641898	NA	62.9236	-0.404824	0.176834	0.000780646	0.0106217
Xlr3b	MGI:109505	NA	152.66	0.558443	0.249386	0.000788072	0.0107164
F730311O21Rik	MGI:3643355	NA	353.346	0.310466	0.126944	0.000792441	0.0107695
Gm29675	MGI:5588834	NA	19.9709	-0.275978	0.11119	0.000794964	0.0107974
Gm44837	MGI:5753413	NA	23.1493	0.329736	0.138144	0.000797383	0.0108239
Bcas1	MGI:1924210	NA	38.486	-0.307039	0.126877	0.000797948	0.0108252
H2-Bl	MGI:892004	NA	118.702	-0.373709	0.160105	0.000802032	0.0108742
Por	MGI:97744	NA	3241.74	0.0878901	0.0281407	0.000803286	0.0108827
Vsnl1	MGI:1349453	NA	41.585	-0.309283	0.128711	0.000803595	0.0108827
Ubxn4	MGI:1915062	NA	5159.3	0.0553602	0.0164787	0.000809939	0.0109622
Slc25a22	MGI:1915517	NA	1121.92	0.105519	0.0340927	0.000811588	0.010978
Art2b	MGI:107545	NA	37.8255	-0.44108	0.193496	0.000812235	0.0109804
Map3k3	MGI:1346874	NA	5296.43	0.079853	0.0254358	0.000818822	0.0110629
Gm29773	MGI:5588932	NA	90.8248	0.241286	0.0951712	0.000820929	0.0110849
Rnf145	MGI:1921565	NA	6141.05	0.0918316	0.0283004	0.00082151	0.0110859
Aspdh	MGI:1915602	NA	5.444	0.531733	0.247676	0.000821959	0.0110859
Gm11264	MGI:3649480	NA	58.7034	0.414663	0.182643	0.000823464	0.0110933
Lrrc75b	MGI:2143657	NA	66.811	0.377987	0.164661	0.000823254	0.0110933
Sprn	MGI:3582583	NA	34.9103	0.484517	0.21404	0.000824441	0.0110935
Gm34983	MGI:5594142	NA	18.2307	0.290827	0.119851	0.000824091	0.0110935
Nkg7	MGI:1931250	NA	2056.95	-0.236559	0.0921979	0.000825453	0.0111006
Psme2b	MGI:1341073	NA	2252.08	-0.125719	0.0423346	0.000827468	0.0111213
A230028O05Rik	MGI:2442126	NA	8.38354	-0.436454	0.191662	0.000829037	0.0111359
H2-Q4	MGI:95933	NA	7658.71	-0.17183	0.0628592	0.000831154	0.0111547
Serpinf2	MGI:107173	NA	26.8639	0.440118	0.200208	0.000831406	0.0111547
Nyx	MGI:2448607	NA	84.4313	0.336822	0.1428	0.000834482	0.0111895
Gm6611	MGI:3645568	NA	19.6959	0.3	0.124035	0.000837196	0.0112194
Gh	MGI:95707	NA	12.8886	0.520338	0.233748	0.000838618	0.0112209
C2cd2l	MGI:1919014	NA	1632.17	0.0693721	0.0215476	0.000839253	0.0112209
Gm31392	MGI:5590551	NA	9.01743	0.569533	0.256459	0.00083918	0.0112209
Agps	MGI:2443065	NA	7421.54	-0.109165	0.0360331	0.000838753	0.0112209
Tnnt2	MGI:104597	NA	33.2588	0.470592	0.212836	0.000841869	0.0112494
Ldhc	MGI:96764	NA	92.5342	-0.295099	0.122805	0.000844163	0.0112736
Nrk	MGI:1351326	NA	14.7786	0.678671	0.329137	0.000845479	0.0112846
Arf3	MGI:99432	NA	8104.72	-0.0564104	0.018232	0.000847513	0.0113052
Fzd6	MGI:108474	NA	674.21	-0.177533	0.0654857	0.000851022	0.0113342
Flt3	MGI:95559	NA	1379.07	-0.231196	0.0917627	0.000851158	0.0113342
Rhno1	MGI:1915315	NA	1959.93	0.126472	0.043224	0.000850686	0.0113342
Bri3bp	MGI:1924059	NA	2417.86	-0.0990648	0.0325386	0.000852724	0.0113485
Spag17	MGI:1921612	NA	10.9779	0.58725	0.267637	0.000854309	0.0113631
Scn4b	MGI:2687406	NA	1849.25	0.499597	0.232842	0.000855276	0.0113694
Trim24	MGI:109275	NA	2529.6	-0.0829768	0.026383	0.000862154	0.0114543
Ing4	MGI:107307	NA	3651	0.0667891	0.0208268	0.000863154	0.011461
Sec61b	MGI:1913462	NA	1970.55	-0.106983	0.0353519	0.0008641	0.0114669
AA414768	MGI:3035137	NA	96.442	-0.173264	0.0636647	0.000864616	0.0114672
Gm28154	MGI:5578860	NA	12.7265	-0.418135	0.185826	0.00086608	0.01148
Cd5	MGI:88340	NA	197.837	-0.233024	0.0922459	0.000870491	0.0115319
Col6a6	MGI:2444259	NA	46.7492	-0.370554	0.158429	0.000871432	0.0115377
F2r	MGI:101802	NA	2285.6	-0.136309	0.0474473	0.000872387	0.0115438
Gm5454	MGI:3648286	NA	99.9188	-0.180595	0.066824	0.000873875	0.0115569
Strn4	MGI:2142346	NA	4305.08	0.0476249	0.0158833	0.000880926	0.0116434
Pop5	MGI:2151221	NA	542.133	0.116644	0.0395643	0.000881725	0.0116473
Chrnb2	MGI:87891	NA	227.917	-0.108362	0.0358202	0.000886714	0.0117066
Gm11993	MGI:3651126	NA	390.288	0.0688331	0.0215154	0.000888361	0.0117216
Gpr52	MGI:3643278	NA	22.5398	0.241698	0.0959284	0.000888909	0.0117221
Elmsan1	MGI:2685106	NA	4861.58	0.0645267	0.0224579	0.000889579	0.0117243
Ly6e	MGI:106651	NA	12096.3	-0.242854	0.0981443	0.000890412	0.0117271
Zfand1	MGI:1913611	NA	691.16	-0.0857293	0.0260174	0.000890804	0.0117271
Pgap1	MGI:2443342	NA	839.696	0.172451	0.0636621	0.000892512	0.0117295
Artn	MGI:1333791	NA	95.9684	0.249453	0.101093	0.000892485	0.0117295
Vezf1	MGI:1313291	NA	6384.79	0.0610897	0.0185169	0.000891549	0.0117295
BC050972	MGI:3039596	NA	18.5293	-0.390446	0.174544	0.000893907	0.0117412
Scnn1a	MGI:101782	NA	888.005	-0.218751	0.0860045	0.000895876	0.0117603
Bcl7a	MGI:1924295	NA	6016.52	0.13918	0.0494443	0.000897607	0.0117764
Gm43625	MGI:5663762	NA	6.08791	-0.55183	0.259034	0.000898594	0.0117826
Rasl10b	MGI:2685575	NA	13.8768	0.405454	0.182374	0.000903366	0.0118385
Eme2	MGI:1919889	NA	9259.77	0.0628478	0.0195323	0.000909289	0.0119026
Igkv12-98	MGI:4439560	NA	42.1988	-0.796777	0.394581	0.000908831	0.0119026
Ttc23l	MGI:1923027	NA	11.585	-0.774224	0.365697	0.000910287	0.011903
Trpc4	MGI:109525	NA	14.4117	-0.546052	0.250522	0.000910346	0.011903
Prrt3	MGI:2444810	NA	27.6838	-0.206287	0.0793547	0.000911626	0.011913
Atp23	MGI:1916984	NA	281.142	-0.115631	0.0404404	0.000913551	0.0119247
Pon3	MGI:106686	NA	631.604	-0.197427	0.0753073	0.000913417	0.0119247
Nwd1	MGI:2442268	NA	318.082	-0.163297	0.0585224	0.000917431	0.0119685
Blvrb	MGI:2385271	NA	5648.02	0.187441	0.070763	0.000918181	0.0119716
Rnf216	MGI:1344349	NA	3889.59	0.0606384	0.0191827	0.000925651	0.0120483
Casp4	MGI:107700	NA	618.669	-0.188672	0.0712503	0.000925339	0.0120483
Gm17597	MGI:4937231	NA	17.6466	-0.335037	0.144363	0.000925145	0.0120483
Tex30	MGI:1922873	NA	1791.24	-0.0606747	0.0188456	0.000926151	0.0120483
Pdzrn3	MGI:1933157	NA	778.692	0.273318	0.112501	0.000929532	0.0120855
Rpp40	MGI:1346084	NA	214.894	-0.104243	0.0347562	0.000930818	0.0120954
Plxna1	MGI:107685	NA	4585.6	0.108496	0.036144	0.00093226	0.0121005
Tmem19	MGI:1914476	NA	2111.64	-0.0827358	0.0262026	0.000931828	0.0121005
4930512B01Rik	MGI:1921974	NA	24.7225	0.241369	0.0967498	0.000934417	0.0121217
Krt86	MGI:109362	NA	45.6118	0.370882	0.166602	0.00094064	0.0121888
Gm31326	MGI:5590485	NA	7.97643	0.643038	0.300024	0.000940512	0.0121888
Saal1	MGI:1926185	NA	791.595	-0.0805287	0.0257258	0.000942669	0.0122082
Thbs1	MGI:98737	NA	60959	-0.160897	0.0586882	0.000945793	0.0122418
C4a	MGI:98320	NA	921.083	-0.254052	0.103186	0.000949398	0.0122816
1700008O03Rik	MGI:1916599	NA	12.5484	-0.317132	0.136892	0.000950579	0.0122892
Nucb1	MGI:97388	NA	13503.6	-0.0705554	0.0216381	0.000951045	0.0122892
Insyn1	MGI:2442108	NA	336.709	0.239759	0.0968576	0.000955369	0.0123381
Gm47210	MGI:6096014	NA	18.1668	-0.307789	0.133313	0.000957933	0.0123557
Slc16a10	MGI:1919722	NA	6636.51	0.183634	0.0694788	0.0009599	0.0123557
Mtrf1l	MGI:1918830	NA	516.965	0.0884196	0.0287004	0.000959937	0.0123557
Dph5	MGI:1916990	NA	476.859	-0.0840366	0.0263553	0.000959234	0.0123557
Slc11a1	MGI:1345275	NA	1937.42	0.144715	0.0504493	0.00095992	0.0123557
Fam227a	MGI:1922979	NA	270.529	0.150079	0.0542642	0.000957719	0.0123557
Trib2	MGI:2145021	NA	3666.78	0.15188	0.0560734	0.00096403	0.0124015
Efcab7	MGI:2385199	NA	194.976	-0.120428	0.0407191	0.000965137	0.0124088
Dus2	MGI:1913619	NA	679.693	0.0623026	0.0199435	0.000966167	0.0124152
Dennd1c	MGI:1918035	NA	3297.8	0.163319	0.0600645	0.00096826	0.0124351
Foxo3	MGI:1890081	NA	10796.5	0.10357	0.0342609	0.000969988	0.0124435
Gab2	MGI:1333854	NA	3434.3	-0.0746112	0.0247434	0.000969809	0.0124435
Gm10602	MGI:3708759	NA	168.794	-0.279935	0.117537	0.000972237	0.0124655
Tapbp	MGI:1201689	NA	6573.07	-0.0886647	0.029061	0.000975029	0.0124877
Ptgs2os2	MGI:5477181	NA	18.1243	0.30012	0.129962	0.000977211	0.0124877
Gpx4-ps2	MGI:3779731	NA	5381.07	0.0918027	0.0305259	0.000976878	0.0124877
Gpank1	MGI:2148975	NA	705.403	0.0838698	0.0265501	0.000976444	0.0124877
Paqr5	MGI:1921340	NA	52.9161	-0.280081	0.116524	0.000977054	0.0124877
Vamp5	MGI:1858622	NA	995.171	0.111212	0.0366905	0.00097586	0.0124877
B4galt4	MGI:1928387	NA	825.273	-0.114007	0.0372454	0.000980851	0.0125272
Ypel4	MGI:3605071	NA	3061.08	0.205007	0.0802157	0.000985687	0.0125821
Poc1b	MGI:1918511	NA	2506.54	-0.0807763	0.0259836	0.00098674	0.0125886
Ensa	MGI:1891189	NA	6489.72	0.0748655	0.023881	0.000994541	0.0126811
Lrtm2	MGI:2141485	NA	35.7127	0.320301	0.139273	0.000995853	0.0126838
Ndufa11	MGI:1917125	NA	784.615	0.160381	0.0590323	0.000995376	0.0126838
Apoe	MGI:88057	NA	13965.7	0.166565	0.0628209	0.000997638	0.0126996
Gm23458	MGI:5453235	NA	44.2653	0.173276	0.0651744	0.00100358	0.0127682
Rnf19b	MGI:1922484	NA	3533.65	-0.126885	0.0430908	0.0010053	0.012783
Plscr3	MGI:1917560	NA	3570	-0.0714003	0.0213247	0.00100657	0.012786
Tmem67	MGI:1923928	NA	477.055	-0.100149	0.0333447	0.00100664	0.012786
Platr7	MGI:3045387	NA	42.302	0.306675	0.131155	0.00100975	0.0128184
Spic	MGI:1341168	NA	1238.15	0.20173	0.079138	0.00101085	0.0128254
Rpap3	MGI:1277218	NA	841.126	-0.0761475	0.0244702	0.00101305	0.0128462
Nxt2	MGI:2147914	NA	792.006	-0.090715	0.0296278	0.00101516	0.0128518
Taf4b	MGI:2152345	NA	373.273	-0.0986779	0.0326701	0.00101416	0.0128518
2310065F04Rik	MGI:1921434	NA	176.33	0.801461	0.395757	0.00101503	0.0128518
Smox	MGI:2445356	NA	3431.89	0.104499	0.0353733	0.00101744	0.0128649
Abtb2	MGI:2139365	NA	821.051	0.1138	0.0404095	0.00101744	0.0128649
Apoh	MGI:88058	NA	15.6352	1.06601	0.291826	0.00101786	0.0128649
Mid1	MGI:1100537	NA	658.846	-0.365571	0.166397	0.00102018	0.0128872
Agt	MGI:87963	NA	2170.4	0.159704	0.0587432	0.00102314	0.0129033
Pex1	MGI:1918632	NA	930.781	-0.0637713	0.0201094	0.00102286	0.0129033
Dpp6	MGI:94921	NA	14.4091	0.296733	0.127125	0.00102234	0.0129033
Gm13351	MGI:3651067	NA	10.6117	-0.245104	0.100033	0.00102527	0.0129232
Fbxo11	MGI:2147134	NA	5040.78	0.0573878	0.01715	0.0010273	0.0129347
Kif5a	MGI:109564	NA	130.321	0.19057	0.0731411	0.00102695	0.0129347
Tmed8	MGI:1923480	NA	2767.51	-0.0890015	0.0289993	0.00102947	0.0129533
Ndufv1	MGI:107851	NA	3404.31	0.133171	0.047203	0.00102993	0.0129533
Wdr6	MGI:1930140	NA	2753.13	-0.0879092	0.0281609	0.00103051	0.0129533
Tox	MGI:2181659	NA	138.885	-0.163195	0.0606179	0.00103102	0.0129533
Rnf181	MGI:1913760	NA	2569.45	0.0962634	0.0318498	0.00103938	0.0130512
A430027H14Rik	MGI:2443106	NA	79.7434	-0.266213	0.111661	0.00104056	0.013059
Itgb6	MGI:96615	NA	112.978	0.632442	0.304387	0.00104159	0.0130648
Hist1h2bf	MGI:2448383	NA	42.0071	0.152117	0.0554419	0.00104561	0.0131082
Ms4a4a	MGI:3643932	NA	291.364	-0.24326	0.09549	0.00104733	0.0131226
Fam53b	MGI:1925188	NA	9415.05	0.14594	0.0545389	0.00105051	0.0131553
Tsr1	MGI:2144566	NA	1411.38	-0.0684	0.0214304	0.001052	0.0131597
Peli1	MGI:1914495	NA	2441.07	0.0814796	0.0268715	0.00105197	0.0131597
Cdc16	MGI:1917207	NA	3597.27	-0.0736604	0.0237014	0.00105431	0.0131815
Dpep1	MGI:94917	NA	2410.56	0.202371	0.0819361	0.00105588	0.0131868
Heg1	MGI:1924696	NA	2801.76	-0.147433	0.0530445	0.0010557	0.0131868
Grin2a	MGI:95820	NA	28.0329	-0.366022	0.1645	0.00105941	0.0132238
Pdzd3	MGI:2429554	NA	84.1478	0.27341	0.116212	0.00106392	0.0132586
Gba2	MGI:2654325	NA	2600.91	0.0825155	0.0268767	0.0010634	0.0132586
Gm49744	MGI:6215236	NA	9.01048	-0.343173	0.155285	0.00106329	0.0132586
Ap3d1	MGI:107734	NA	8610.12	0.0458207	0.0142621	0.00106755	0.0132966
Cenpv	MGI:1920389	NA	368.678	0.116944	0.0412834	0.0010709	0.0133311
Cdk7	MGI:102956	NA	1446.87	-0.0551545	0.0172213	0.00107163	0.0133331
Timp3	MGI:98754	NA	23666	-0.18791	0.0723892	0.00107366	0.0133512
Gm11620	MGI:3650770	NA	24.7587	0.428817	0.196962	0.00107487	0.0133591
Ksr1	MGI:105051	NA	2733.39	0.14657	0.0552788	0.00107629	0.0133695
Tbc1d22a	MGI:1289265	NA	2498.31	-0.0586912	0.0182478	0.00108153	0.0134141
Ganab	MGI:1097667	NA	14458.3	-0.0629065	0.0189081	0.00108162	0.0134141
Polr2h	MGI:2384309	NA	525.327	-0.0871781	0.0285959	0.0010815	0.0134141
Aim2	MGI:2686159	NA	1125.87	-0.141724	0.0503079	0.00108262	0.0134193
Sh2b2	MGI:1345171	NA	744.208	0.127928	0.0453213	0.00108371	0.0134256
Gdf10	MGI:95684	NA	1374.52	0.27326	0.116572	0.0010879	0.0134463
2610002M06Rik	MGI:1914278	NA	1723.69	-0.0791112	0.0236025	0.00108678	0.0134463
Cnst	MGI:2445141	NA	4812.96	0.105425	0.0345112	0.00108822	0.0134463
Mkrn2	MGI:1914277	NA	3290.43	0.0745796	0.0242049	0.00108829	0.0134463
Supt4a	MGI:107416	NA	1901.07	0.0849556	0.0279881	0.00108766	0.0134463
Mir7026	MGI:5531370	NA	15.9168	0.162758	0.0608362	0.00109016	0.0134621
Josd2	MGI:1913374	NA	1927.88	0.163244	0.0612279	0.00109117	0.0134675
Arhgap39	MGI:107858	NA	1519.55	0.0945294	0.0314878	0.00109334	0.0134871
Ccdc14	MGI:2443448	NA	663.58	-0.104231	0.0353742	0.00109412	0.0134895
Mpc2	MGI:1917706	NA	2303.27	0.164543	0.0616504	0.00109503	0.0134935
Nudt19	MGI:94203	NA	1295.33	0.109233	0.0388272	0.00109669	0.0135068
Yjefn3	MGI:2681845	NA	28.987	0.296145	0.129577	0.00110103	0.013553
Pde4b	MGI:99557	NA	1257.39	0.161236	0.0603368	0.00110782	0.0136293
Ighv3-5	MGI:3648045	NA	52.1129	-0.754254	0.416977	0.00111086	0.0136594
Gm11714	MGI:3649214	NA	52.3944	0.290409	0.125304	0.00111352	0.0136849
Slc13a3	MGI:2149635	NA	93.5909	-0.267656	0.113496	0.00111512	0.0136972
Carmil1	MGI:1915982	NA	775.352	-0.140234	0.0506405	0.00111905	0.0137382
Sp100	MGI:109561	NA	6196.8	-0.126665	0.0449702	0.00112181	0.0137648
Cdkn1c	MGI:104564	NA	683.763	0.185378	0.0731379	0.00112304	0.0137692
Tarbp1	MGI:4936930	NA	1938.16	0.145586	0.0532748	0.00112336	0.0137692
Dapk2	MGI:1341297	NA	4065.33	0.122486	0.0432379	0.00112512	0.0137834
Tek	MGI:98664	NA	2152.44	-0.131624	0.0467426	0.00112629	0.0137905
Col4a4	MGI:104687	NA	62.079	0.25857	0.109222	0.00112779	0.0138016
Gm6553	MGI:3649067	NA	4.7112	-0.361397	0.163166	0.00113068	0.0138296
Rpl7a-ps11	MGI:3644020	NA	5687.11	-0.0651729	0.0207297	0.00113134	0.0138303
St3gal6	MGI:1888707	NA	3740.51	0.111486	0.0390165	0.00113612	0.0138815
Zfyve1	MGI:3026685	NA	2766.82	0.0812958	0.0262886	0.0011375	0.0138836
Gm8226	MGI:3643827	NA	5666.67	-0.0649533	0.0207991	0.00113738	0.0138836
Gm11423	MGI:3651335	NA	109.441	-0.143847	0.0523653	0.00114085	0.0139099
Gm31748	MGI:5590907	NA	23.1578	0.201288	0.0793514	0.00114065	0.0139099
Kctd12b	MGI:2444667	NA	2093.33	-0.157367	0.0584371	0.00114339	0.0139334
Lmtk2	MGI:3036247	NA	4322.63	0.0859939	0.0291347	0.00114495	0.0139451
Gm16409	MGI:3646708	NA	1591.42	-0.0710646	0.0226934	0.00115279	0.0140332
Hspa2	MGI:96243	NA	708.622	0.104127	0.0386505	0.00115575	0.0140618
Pef1	MGI:1915148	NA	2243.97	0.056332	0.0185094	0.00116269	0.0141389
Slc25a38	MGI:2384782	NA	2498.65	0.162517	0.0649724	0.00116343	0.0141404
Nrg1	MGI:96083	NA	181.057	-0.231572	0.0960883	0.00116452	0.0141438
Prss34	MGI:2681414	NA	2413.17	0.27932	0.12069	0.00116493	0.0141438
Gm14681	MGI:3705734	NA	3092.35	-0.0835246	0.0273066	0.00116942	0.0141511
Galns	MGI:1355303	NA	2517.34	-0.12188	0.0428706	0.00116982	0.0141511
Ccdc59	MGI:1289302	NA	1327.46	-0.144455	0.0538618	0.00116968	0.0141511
Cecr2	MGI:1923799	NA	3947.58	0.223621	0.0920402	0.00116902	0.0141511
Gm34481	MGI:5593640	NA	23.5919	0.364399	0.165849	0.00116978	0.0141511
Alkbh7	MGI:1913650	NA	264.486	0.107188	0.0370375	0.0011684	0.0141511
Pelp1	MGI:1922523	NA	2071.56	-0.0556711	0.0171368	0.00116714	0.0141511
Gm42372	MGI:5625257	NA	31.8847	-0.330958	0.148444	0.00117069	0.0141542
Dixdc1	MGI:2679721	NA	568.744	-0.275752	0.120383	0.00117159	0.0141577
Grhl2	MGI:2182543	NA	10.6134	-0.370053	0.17391	0.00117312	0.0141688
Gask1b	MGI:1915909	NA	3638.81	-0.217116	0.0877502	0.00117592	0.0141952
Gm16310	MGI:3826522	NA	20.1365	0.224307	0.0914879	0.00117991	0.0142359
Pigu	MGI:3039607	NA	1393.93	0.0647998	0.0211011	0.00118383	0.0142727
Car11	MGI:1336193	NA	340.985	-0.268907	0.115056	0.0011842	0.0142727
Fam104a	MGI:106351	NA	2261.84	0.0749906	0.0238362	0.00118616	0.014289
Fn3k	MGI:1926834	NA	1689.28	0.201064	0.0814606	0.00118765	0.0142994
Ctnnbip1	MGI:1915756	NA	1024.6	0.110859	0.0398056	0.0011942	0.0143708
Htra4	MGI:3036260	NA	76.1454	-0.408785	0.19219	0.0011957	0.0143757
Foxk2	MGI:1916087	NA	3994.61	0.0840691	0.0279259	0.00119585	0.0143757
Spaca1	MGI:1914902	NA	59.8729	0.385442	0.179071	0.00120185	0.0144331
Igkv4-62	MGI:3643587	NA	28.1072	-0.00091887	0.0723112	0.00120312	0.0144331
Mettl25	MGI:3041259	NA	323.419	-0.0906759	0.0305309	0.00120268	0.0144331
Snx3	MGI:1860188	NA	5322.18	0.106111	0.0388715	0.00120194	0.0144331
Igkv11-125	MGI:3642338	NA	63.7471	-0.638676	0.340478	0.00120565	0.0144559
Gm5970	MGI:3646761	NA	32.3496	-0.341313	0.154395	0.00120707	0.0144655
Sardh	MGI:2183102	NA	1124.14	-0.190657	0.0739586	0.00120805	0.0144696
Magi3	MGI:1923484	NA	925.357	-0.0780667	0.025374	0.00120881	0.0144713
Olfr920	MGI:3030754	NA	42.9982	-0.263819	0.11317	0.00120988	0.0144766
Ighv1-82	MGI:4439671	NA	171.042	-0.526247	0.278896	0.00121469	0.0145266
Lacc1	MGI:2445077	NA	518.386	-0.167033	0.0635764	0.00121802	0.0145532
Gm7869	MGI:3644630	NA	7.39993	0.260605	0.112228	0.00121817	0.0145532
Usp45	MGI:101850	NA	2650.48	0.122792	0.0434593	0.00123095	0.0146983
Klhl12	MGI:2385619	NA	3428.82	0.117525	0.0421284	0.00123781	0.0147726
Cdkn1b	MGI:104565	NA	6105.01	0.112522	0.0390006	0.00123877	0.0147764
Pkib	MGI:101937	NA	146.062	-0.236396	0.099237	0.00124105	0.0147959
Galnt5	MGI:2179403	NA	698.466	-0.239147	0.100252	0.00124492	0.0148344
Mboat2	MGI:1914466	NA	927.978	0.203655	0.0834596	0.00125259	0.0149181
Gns	MGI:1922862	NA	12138.8	-0.103636	0.0372339	0.00125833	0.0149788
Oit3	MGI:1201782	NA	79.4837	-0.215335	0.0889721	0.00126448	0.0150443
Gvin1	MGI:1921808	NA	1394.21	-0.447885	0.216281	0.00126715	0.0150606
Nom1	MGI:1861749	NA	2231.79	-0.052655	0.0167131	0.00126651	0.0150606
Gm13772	MGI:3650155	NA	266.826	0.19508	0.078552	0.00126856	0.0150696
Llph-ps2	MGI:3642864	NA	243.996	-0.090318	0.0305246	0.00127378	0.0151238
Eva1c	MGI:1918217	NA	92.0554	0.208862	0.0856538	0.0012773	0.0151577
Fth1	MGI:95588	NA	41440.3	0.0836103	0.0277638	0.00128074	0.0151908
Gpt	MGI:95802	NA	254.448	0.199761	0.0816662	0.00128269	0.0152048
Car12	MGI:1923709	NA	1636.1	0.451575	0.235932	0.00128324	0.0152048
Mydgf	MGI:2156020	NA	2035.7	-0.0841544	0.0278929	0.00128493	0.0152132
Pbx1	MGI:97495	NA	2900.6	-0.109632	0.0385979	0.00128526	0.0152132
Gm9358	MGI:3643920	NA	5.11491	0.377006	0.176849	0.00128741	0.0152271
Gm10252	MGI:3704292	NA	63.7616	0.206449	0.0836767	0.00128831	0.0152271
Parp16	MGI:2446133	NA	760.504	0.100222	0.0342761	0.00128841	0.0152271
Serpine1	MGI:97608	NA	2185.27	-0.298911	0.130429	0.00129122	0.0152447
Tomm70a	MGI:106295	NA	5831.91	-0.0607749	0.017703	0.00129118	0.0152447
Olfr322	MGI:3030156	NA	5.20387	0.474917	0.232454	0.00129741	0.0153099
Kdf1	MGI:1916323	NA	5.87203	-0.576278	0.285845	0.00129847	0.0153146
Kirrel3	MGI:1914953	NA	53.3168	0.193103	0.0772666	0.00130208	0.0153399
Omp	MGI:97436	NA	42.0472	0.217992	0.0905323	0.0013018	0.0153399
Elfn1	MGI:2442479	NA	35.8971	0.292772	0.129669	0.0013026	0.0153399
Ccdc170	MGI:2685067	NA	169.923	-0.202342	0.0822474	0.00130378	0.0153459
Taf1c	MGI:109576	NA	1052.01	0.0744723	0.0246825	0.00130597	0.015364
Gm13003	MGI:3650099	NA	34.9918	-0.381467	0.18373	0.00130695	0.0153676
6430571L13Rik	MGI:2445137	NA	95.9759	0.417676	0.202919	0.00130805	0.0153727
Mag	MGI:96912	NA	131.388	-0.15106	0.0563941	0.0013113	0.0154032
Ube2o	MGI:2444266	NA	8212.33	0.146616	0.057211	0.00131307	0.015416
Emid1	MGI:2155091	NA	570.62	-0.139914	0.0514186	0.00131674	0.0154356
Pibf1	MGI:1261910	NA	575.811	-0.0760895	0.0248747	0.00131611	0.0154356
Anxa3	MGI:1201378	NA	3637.32	-0.128218	0.0439781	0.00131672	0.0154356
Gm13436	MGI:3651005	NA	5467.21	-0.063084	0.0198004	0.00132017	0.0154524
Uqcrc1	MGI:107876	NA	9156.09	0.137914	0.0506116	0.00131964	0.0154524
Oas3	MGI:2180850	NA	619.126	-0.417507	0.207586	0.00131997	0.0154524
Fam229a	MGI:1915483	NA	7.03475	0.520477	0.263151	0.00132497	0.0155006
Igkv14-111	MGI:4439863	NA	259.53	-0.503024	0.304377	0.001329	0.0155242
Cdc42ep3	MGI:2384718	NA	4735.35	0.0977341	0.0326665	0.00132775	0.0155242
Mbd3	MGI:1333812	NA	3048.45	0.0637287	0.0206889	0.00132899	0.0155242
Atp6v0c-ps2	MGI:2151816	NA	3881.97	-0.161033	0.0620123	0.00133598	0.0155883
Tbc1d2b	MGI:1914266	NA	7965.32	-0.0888219	0.0299147	0.00133584	0.0155883
Ftx	MGI:1926128	NA	922.416	-0.11981	0.0434423	0.00133651	0.0155883
Phf21b	MGI:2443812	NA	96.6539	-0.158411	0.0599868	0.00133849	0.0156036
Gm47594	MGI:6096642	NA	15.7438	0.246147	0.1057	0.00134184	0.0156348
Gm20691	MGI:5313138	NA	98.7058	0.114548	0.0406891	0.00134545	0.0156689
Dnpep	MGI:1278328	NA	1675.89	0.0634924	0.0205752	0.00134674	0.0156725
Rpl34-ps1	MGI:3704270	NA	4352.74	-0.142875	0.0527631	0.00134711	0.0156725
Perm1	MGI:1921433	NA	1084.71	0.400534	0.201833	0.00135073	0.0156988
Naglu	MGI:1351641	NA	1927.2	-0.131126	0.0477309	0.00135073	0.0156988
Eef1a1-ps1	MGI:2388571	NA	9745.31	-0.0981923	0.0336488	0.00135661	0.0157592
2410002F23Rik	MGI:1914226	NA	2326.28	-0.11846	0.0419704	0.00136254	0.0158196
Dennd2a	MGI:2444961	NA	786.723	-0.10617	0.036783	0.00136318	0.0158196
Fundc1	MGI:1919268	NA	1456.19	-0.0717095	0.0233189	0.00136706	0.0158567
Zdhhc2	MGI:1923452	NA	265.991	-0.20229	0.0827582	0.00136775	0.0158567
A430110L20Rik	MGI:3036249	NA	291.488	0.118975	0.0425115	0.00136905	0.0158638
Gm11185	MGI:3650877	NA	96.3232	0.271571	0.12023	0.00137402	0.0159134
Gm6093	MGI:3648840	NA	9.51311	-0.0453184	0.0981721	0.00137593	0.0159275
Aplf	MGI:1919353	NA	821.717	0.128513	0.0476529	0.00138127	0.0159813
Sertad3	MGI:2180697	NA	944.753	0.0871844	0.0296032	0.00138253	0.0159879
[truncated: 1,238 more rows]

## Sheet: Supplementary Data 6
Gene name	MGI Accession ID	baseMean	log2FoldChange	lfcSE	pvalue	padj
Pzp	MGI:87854	41.4847	-2.29356	0.295089	1.42402e-18	3.16162e-14
Apoa2	MGI:88050	33.344	-0.00580699	0.0197557	2.7455e-15	3.04778e-11
Ahsg	MGI:107189	51.6823	-0.00282022	0.0186794	3.30785e-14	2.44803e-10
Alb	MGI:87991	431.15	-0.00132854	0.0184292	1.49768e-11	8.31286e-08
Arg1	MGI:88070	17.5941	-1.5035	0.293236	1.47127e-09	6.53304e-06
Cyp8b1	MGI:1338044	10.1474	-1.35591	0.265979	5.1585e-09	1.90882e-05
Serpinc1	MGI:88095	34.2594	-0.92625	0.187114	1.90973e-08	6.05712e-05
Serpina3k	MGI:98377	72.7858	-1.98976	0.453813	2.21119e-08	6.1366e-05
Pigr	MGI:103080	16.5698	-1.91817	0.440465	3.31481e-08	8.17726e-05
Apon	MGI:88931	37.7846	-0.696776	0.151888	1.68028e-07	0.000373055
Apol11a	MGI:3649094	272.288	-0.980501	0.234854	4.69622e-07	0.000947869
Mug1	MGI:99837	97.0837	-0.00439877	0.0191324	5.35241e-07	0.000990286
Fabp1	MGI:95479	20.7544	-0.00230643	0.0185692	6.30125e-07	0.00107616
Apoh	MGI:88058	26.2609	-1.29777	0.339332	7.90895e-07	0.00125425
Fgl1	MGI:102795	11.3713	-1.22624	0.310987	1.40873e-06	0.0020851
Itih4	MGI:109536	22.5115	-1.34032	0.364801	2.73607e-06	0.00379663
Igkv4-91	MGI:3642277	73.8078	1.23067	0.35721	3.67374e-06	0.00453135
Npas2	MGI:109232	433.278	0.557702	0.143878	3.62577e-06	0.00453135
Gm28403	MGI:5579109	3144.83	-0.158972	0.0411695	4.75371e-06	0.00555483
Gc	MGI:95669	61.3453	-0.00334119	0.0188026	5.25692e-06	0.00582084
Slc30a1	MGI:1345281	2707.54	-0.115344	0.0304671	5.50571e-06	0.00582084
Serpinf2	MGI:107173	26.8639	-0.656883	0.175334	6.02035e-06	0.00607562
Trnp1	MGI:1916789	106.395	0.363644	0.0981414	8.00968e-06	0.00773178
Morn4	MGI:2449568	142.333	0.339815	0.0929542	8.85538e-06	0.00819197
Gm5970	MGI:3646761	32.3496	-0.500622	0.140603	1.37705e-05	0.0117589
Nat8f2	MGI:2136446	22.6939	-0.90831	0.257773	1.34201e-05	0.0117589
Eif3f	MGI:1913335	10711.6	0.0759192	0.0219213	1.70315e-05	0.0140049
Gnaq	MGI:95776	5367.98	-0.090556	0.0260762	1.91084e-05	0.0151516
Coq10b	MGI:1915126	997.505	-0.132165	0.037542	2.24467e-05	0.0158443
Pak6	MGI:2679420	93.5388	-0.421716	0.122827	2.1554e-05	0.0158443
Itgb1bp1	MGI:1306802	782.97	0.101084	0.0288646	2.13192e-05	0.0158443
Apol10a	MGI:3036238	53.1437	-0.712177	0.219992	2.28366e-05	0.0158443
Pdgfb	MGI:97528	2549.52	-0.153699	0.0443026	2.51071e-05	0.0168917
Olfr56	MGI:1333785	2339.16	-0.267537	0.0807602	2.90958e-05	0.0174994
2610035D17Rik	MGI:1919636	27.5152	0.667824	0.205514	2.68962e-05	0.0174994
Kng1	MGI:1097705	1075.37	-0.341046	0.102547	2.99513e-05	0.0174994
Cd300ld3	MGI:2687214	221.999	-0.272506	0.0806193	2.94215e-05	0.0174994
Apol11b	MGI:3036248	1404.31	-0.686623	0.208871	2.80684e-05	0.0174994
Slc6a3	MGI:94862	232.865	-0.464891	0.140126	3.45746e-05	0.0196827
P2ry1	MGI:105049	2171.26	-0.261973	0.0782008	3.78835e-05	0.0210272
Gm37035	MGI:5610263	27.4173	-0.387319	0.119047	3.931e-05	0.0212869
Tacc2	MGI:1928899	4218.83	0.579633	0.191442	4.55648e-05	0.0240864
Igtp	MGI:107729	5003.71	-0.224526	0.0700463	4.80426e-05	0.0242419
Itpa-ps1	MGI:3613363	157.352	0.487163	0.152463	4.73505e-05	0.0242419
Slc24a3	MGI:2137513	568.821	-0.179118	0.0560474	5.42387e-05	0.0267602
Ankrd35	MGI:2442590	606.591	-0.24599	0.0794071	5.71634e-05	0.0273366
Gm12250	MGI:3649299	286.957	-0.322343	0.103871	5.78696e-05	0.0273366
Csgalnact1	MGI:2442354	1244.12	-0.190355	0.0598731	6.16669e-05	0.0285235
Serpina1b	MGI:891970	61.438	-0.00278029	0.0186602	6.32603e-05	0.0286633
Gm11518	MGI:3650306	3598.28	0.0795095	0.0245664	6.91339e-05	0.0306982
Myct1	MGI:1915882	1180.45	-0.169228	0.0547805	7.30781e-05	0.0318133
Lypd6	MGI:2443848	74.7449	-0.437118	0.145921	7.81512e-05	0.0321317
Rbm8a2	MGI:3612447	47.1405	0.667047	0.272979	7.55714e-05	0.0321317
Peg3	MGI:104748	1521.92	0.43425	0.145324	7.73091e-05	0.0321317
C6	MGI:88233	338.322	-0.422451	0.140615	8.65585e-05	0.0349413
Gm9898	MGI:3642391	43.2919	0.914634	0.387385	9.23831e-05	0.0366266
Hpx	MGI:105112	50.243	-0.00624859	0.0199225	9.61537e-05	0.0374527
Aifm2	MGI:1918611	924.187	0.161323	0.0542849	0.000101881	0.0389992
Rpl27-ps3	MGI:3646174	3524.4	0.0783423	0.0252516	0.000105093	0.039547
Tdo2	MGI:1928486	27.8849	-0.587608	0.209168	0.000115323	0.0426735
Teddm2	MGI:1923273	85.5959	0.273094	0.0938658	0.00012058	0.042721
Gm9821	MGI:3704208	1812.94	-0.132018	0.0451571	0.000120295	0.042721
Atp2c1	MGI:1889008	6815.32	-0.091406	0.0299501	0.000121224	0.042721
Gucy1b1	MGI:1860604	2271.64	-0.186	0.0632323	0.000123369	0.0427975
Serpina3f	MGI:2182838	505.651	-0.330509	0.11741	0.000125399	0.0428324
Treml1	MGI:1918576	2215.45	-0.284243	0.099304	0.000131008	0.0440702
Gm8894	MGI:3643084	3190.17	-0.144397	0.0494501	0.000140769	0.0448467
4921523L03Rik	MGI:1918163	27.4962	-0.285602	0.100298	0.000143416	0.0448467
Zswim6	MGI:1914513	1546.16	-0.117772	0.0405438	0.000141162	0.0448467
Trim63	MGI:2447992	3046.03	0.988989	0.446008	0.000142964	0.0448467
Ptpn12	MGI:104673	5654.3	-0.0866725	0.0292397	0.000141164	0.0448467
Asap2	MGI:2685438	1634.65	-0.143906	0.0519259	0.000160166	0.0464946
Kalrn	MGI:2685385	5829.96	-0.151224	0.0491545	0.00016177	0.0464946
Trappc2	MGI:1913476	896.104	-0.13932	0.0478874	0.000150857	0.0464946
Clic4	MGI:1352754	17831	-0.0917626	0.030387	0.000163345	0.0464946
Apoa4	MGI:88051	8.95513	-0.00213131	0.0185336	0.000154463	0.0464946
Trpc4ap	MGI:1930751	7965.01	0.0414277	0.0141937	0.000158614	0.0464946
Cd209c	MGI:2157945	41.3081	0.330853	0.118805	0.000154992	0.0464946
Gm45353	MGI:5791189	47.7299	-0.346668	0.125244	0.000167881	0.0471809
Zbtb9	MGI:1918022	1784.7	0.0650508	0.0223637	0.000178021	0.0482135
Gm10710	MGI:3642896	20.8774	0.548104	0.200462	0.000179649	0.0482135
0610005C13Rik	MGI:1918911	39.6236	-0.230232	0.0825679	0.000180242	0.0482135
Pdk4	MGI:1351481	15306.3	0.603168	0.246482	0.000174035	0.0482135

## Sheet: Supplementary Data 7
Gene name	MGI Accession ID	Alternate ID (Ensembl ID)	module_C	module_F	module_M	MEpaleturquoise_C	MEyellowgreen_C	MEorange_C	MEpurple_C	MEcyan_C	MEskyblue_C	MEsienna3_C	MEviolet_C	MEdarkolivegreen_C	MEskyblue3_C	MEplum1_C	MEsaddlebrown_C	MEblue_C	MEdarkorange_C	MEtan_C	MEbrown_C	MEpink_C	MEred_C	MEwhite_C	MElightcyan_C	MEgreen_C	MEgrey60_C	MEroyalblue_C	MEdarkmagenta_C	MEorangered4_C	MElightyellow_C	MEmagenta_C	MEdarkred_C	MEblack_C	MEsalmon_C	MEgreenyellow_C	MEmidnightblue_C	MEsteelblue_C	MEdarkgreen_C	MElightgreen_C	MEdarkturquoise_C	MEdarkgrey_C	MEturquoise_C	MEyellow_C	MEyellowgreen_F	MEpaleturquoise_F	MEorange_F	MEyellow_F	MEgreen_F
0610005C13Rik	MGI:1918911	NA	white	darkmagenta	darkorange	-0.0363	0.0452	0.143	0.0415	-0.0335	0.136	-0.0494	-0.129	0.0697	0.0604	0.13	0.158	0.0853	0.134	0.0147	0.22	0.0616	0.245	0.438	0.146	-0.153	-0.0731	-0.0614	0.05	-0.0818	-0.0559	-0.208	-0.0381	-0.248	-0.318	-0.0764	-0.0674	-0.22	0.0415	0.0252	-0.131	-0.0449	-0.162	-0.213	-0.0325	0.0904	-0.0187	0.009	-0.148
0610009B22Rik	MGI:1913300	NA	blue	grey60	red	0.0711	0.0775	0.169	-0.181	-0.14	-0.247	0.0866	0.102	-0.0632	-0.0332	0.131	0.209	0.548	0.247	0.0248	0.0967	-0.22	0.00325	-0.093	-0.151	-0.429	-0.357	-0.292	-0.0555	-0.0205	-0.0252	0.0522	-0.354	-0.444	-0.326	0.228	0.396	-0.143	-0.0265	-0.157	-0.142	-0.247	-0.212	-0.353	-0.0676	-0.1	-0.0819	-0.259	-0.426
0610009E02Rik	MGI:3698435	NA	yellowgreen	sienna3	violet	-0.0428	-0.664	0.0166	-0.143	0.0488	0.0717	-0.0982	-0.0998	0.063	0.0176	-0.00302	0.0479	-0.0264	0.0228	-0.0131	0.0454	-0.0478	-0.0362	0.000319	0.135	0.0662	0.0516	0.118	-0.0554	0.0512	0.0028	-0.00925	0.0487	-0.0316	-0.0209	-0.0815	-0.0223	0.000936	0.235	0.0886	-0.0309	0.0299	0.00492	-0.00142	-0.0375	0.0498	0.159	0.0187	0.03
0610009L18Rik	MGI:1914088	NA	blue	blue	blue	0.102	0.143	0.0945	0.0809	-0.293	-0.266	0.0604	0.132	0.0819	0.0689	0.175	0.356	0.751	0.494	0.265	0.14	0.112	0.228	0.0141	-0.0106	-0.504	-0.219	-0.222	0.0022	-0.107	-0.0577	-0.0817	-0.346	-0.334	-0.312	0.146	0.115	-0.213	-0.491	-0.475	-0.311	-0.437	-0.452	-0.416	-0.158	-0.119	-0.556	-0.288	-0.516
0610010F05Rik	MGI:1918925	NA	NA	midnightblue	purple	NA	NA	NA	NA	NA	NA	NA	NA	NA	NA	NA	NA	NA	NA	NA	NA	NA	NA	NA	NA	NA	NA	NA	NA	NA	NA	NA	NA	NA	NA	NA	NA	NA	NA	NA	NA	NA	NA	NA	0.0829	-0.181	0.0811	-0.175	-0.121
0610010K14Rik	MGI:1915609	NA	lightgreen	NA	tan	0.0479	0.0128	-0.019	-0.0233	0.0827	-0.00656	-0.0619	-0.0137	-0.0691	0.0141	0.198	-0.0293	-0.157	-0.0686	-0.356	0.00887	-0.108	-0.0693	0.0353	-0.255	-0.12	-0.341	-0.175	-0.142	-0.00865	0.00699	0.0379	0.0381	-0.2	-0.0798	0.0114	0.332	0.108	0.285	0.41	0.0999	0.197	0.202	0.131	NA	NA	NA	NA	NA
0610012D04Rik	MGI:1918926	NA	blue	NA	turquoise	0.0219	0.015	0.222	0.0603	-0.0773	-0.00349	0.018	-0.0744	0.119	0.127	0.0816	0.291	0.345	0.435	0.0708	0.348	0.194	0.357	0.0183	0.214	-0.33	-0.115	-0.0457	0.0281	-0.123	-0.0129	-0.233	-0.233	-0.347	-0.235	-0.138	-0.0946	-0.0972	-0.157	-0.11	-0.263	-0.197	-0.401	-0.382	NA	NA	NA	NA	NA
0610012G03Rik	MGI:1913301	NA	blue	blue	red	0.0494	0.0647	0.06	-0.0683	-0.109	-0.182	0.142	0.059	0.0266	-0.0909	0.0842	0.407	0.792	0.469	0.0816	0.178	-0.185	0.0397	-0.00608	-0.0691	-0.547	-0.335	-0.263	-0.0224	0.0269	-0.0605	0.03	-0.291	-0.442	-0.356	0.207	0.358	-0.0548	-0.261	-0.292	-0.215	-0.406	-0.388	-0.483	-0.0348	-0.18	-0.389	-0.407	-0.554
0610030E20Rik	MGI:1915614	NA	brown	blue	brown	0.0229	-0.0648	0.0132	-0.133	-0.0966	-0.185	-0.0326	-0.0366	-0.0556	0.0379	0.0204	-0.343	-0.355	-0.261	-0.0678	-0.341	0.125	-0.128	-0.0131	-0.112	0.333	0.113	0.117	0.02	-0.165	0.0607	-0.0364	0.093	0.352	0.248	0.0694	-0.0905	0.0539	0.142	0.0366	0.179	0.282	0.312	0.434	0.103	0.255	0.22	0.351	0.37
0610038B21Rik	MGI:1917595	NA	NA	plum1	NA	NA	NA	NA	NA	NA	NA	NA	NA	NA	NA	NA	NA	NA	NA	NA	NA	NA	NA	NA	NA	NA	NA	NA	NA	NA	NA	NA	NA	NA	NA	NA	NA	NA	NA	NA	NA	NA	NA	NA	-0.057	0.0804	-0.151	-0.011	-0.21
0610039K10Rik	MGI:1915636	NA	grey60	black	skyblue	-0.0458	-0.133	0.0265	0.0811	-0.00848	-0.0215	-0.0399	-0.0526	0.0872	-0.108	-0.00413	-0.0156	-0.134	-0.155	0.241	-0.0616	0.174	0.00396	0.0665	0.239	0.223	0.299	0.275	0.0868	-0.0396	0.0538	0.00919	0.0853	0.246	0.217	-0.0288	-0.322	-0.00147	-0.18	-0.151	-0.0409	-0.0215	0.00222	0.0123	-0.103	0.187	0.104	0.123	0.0432
0610040B10Rik	MGI:1914922	NA	turquoise	turquoise	pink	0.0381	0.07	0.0726	0.42	-0.0441	0.167	0.122	0.00596	0.0389	0.0432	0.0326	0.343	0.338	0.22	0.231	0.317	0.265	0.439	-0.0444	0.198	-0.402	-0.06	-0.0704	-0.091	-0.182	0.115	-0.0567	-0.0845	-0.246	-0.258	-0.218	-0.129	-0.12	-0.341	-0.166	-0.376	-0.208	-0.479	-0.388	-0.407	-0.268	-0.507	-0.332	-0.463
0610043K17Rik	MGI:1915650	NA	red	yellow	yellow	0.0481	0.0707	0.116	0.0647	0.041	0.117	-0.0248	0.0328	0.0295	0.228	0.0567	0.185	0.126	0.193	0.291	0.291	0.356	0.57	0.0658	0.276	-0.223	0.0514	-0.0395	0.0759	-0.184	0.0617	-0.134	-0.063	-0.146	-0.214	-0.275	-0.283	-0.29	-0.0453	-0.151	-0.362	-0.197	-0.414	-0.302	-0.0921	-0.401	-0.274	-0.532	-0.426
1010001B22Rik	MGI:1922653	NA	NA	turquoise	NA	NA	NA	NA	NA	NA	NA	NA	NA	NA	NA	NA	NA	NA	NA	NA	NA	NA	NA	NA	NA	NA	NA	NA	NA	NA	NA	NA	NA	NA	NA	NA	NA	NA	NA	NA	NA	NA	NA	NA	-0.263	-0.0927	-0.387	-0.208	-0.315
1110002E22Rik	MGI:1915066	NA	blue	blue	blue	-0.0574	0.0327	0.0804	-0.0527	-0.289	-0.22	0.0665	0.0933	0.0393	-0.0569	0.0719	0.377	0.883	0.624	0.178	0.173	-0.0582	0.136	0.0123	0.143	-0.396	-0.11	-0.0744	-0.0313	-0.0196	-0.19	-0.231	-0.307	-0.411	-0.244	0.18	0.0904	-0.138	-0.398	-0.529	-0.347	-0.476	-0.452	-0.497	-0.188	-0.103	-0.491	-0.369	-0.579
1110002J07Rik	MGI:1915738	NA	midnightblue	NA	NA	-0.214	-0.122	0.0314	0.222	0.342	0.202	0.0465	-0.0652	0.0903	0.179	-0.0522	-0.0833	-0.12	-0.147	0.261	0.215	0.279	0.165	-0.0369	0.245	0.0611	0.218	0.0509	-0.117	0.0248	-0.123	-0.179	0.0478	0.18	0.0351	-0.339	-0.395	-0.0872	-0.0687	-0.0308	-0.0782	-0.152	-0.203	0.00925	NA	NA	NA	NA	NA
1110003F10Rik	MGI:1915726	NA	lightcyan	NA	NA	-0.162	0.00696	-0.0636	0.0994	-0.0238	0.00291	0.00337	-0.0269	0.0028	-0.0504	-0.183	-0.0238	-0.0512	-0.0397	0.205	0.0476	0.14	0.172	0.172	0.306	0.183	0.362	0.174	0.0261	-0.0962	-0.0812	-0.208	-0.0758	-0.00904	-0.119	-0.017	-0.331	-0.137	-0.0859	-0.172	-0.112	-0.0413	-0.0765	-0.0674	NA	NA	NA	NA	NA
1110004F10Rik	MGI:1929274	NA	midnightblue	NA	NA	0.212	0.0782	0.0405	0.309	-0.0323	0.104	0.0434	-0.0238	-0.0382	0.0449	0.115	-0.109	-0.0904	-0.121	-0.382	-0.0586	-0.286	-0.0886	-0.0378	-0.419	-0.221	-0.374	-0.289	-0.0353	-0.101	0.098	0.335	-0.025	-0.166	-0.141	0.106	0.494	0.217	0.0634	0.403	0.129	0.196	0.221	0.0629	NA	NA	NA	NA	NA
1110008P14Rik	MGI:1920987	NA	cyan	cyan	greenyellow	0.114	0.0643	-0.0135	0.0801	0.648	0.182	-0.0123	0.0312	0.0184	-0.0288	0.197	0.0286	-0.0348	-0.076	-0.138	0.124	0.0307	-0.0499	-0.0574	-0.329	-0.322	-0.403	-0.368	0.0243	0.134	0.0501	0.147	0.0223	-0.0513	0.00652	-0.223	0.306	0.0176	0.152	0.362	-0.0624	0.00715	-0.0514	0.077	0.145	-0.0597	0.0396	-0.196	0.0821
1110012L19Rik	MGI:1915868	NA	blue	turquoise	red	0.00218	0.178	-0.00502	-0.0525	-0.000922	0.00597	0.0993	0.122	0.12	0.0294	0.0424	0.332	0.557	0.352	0.325	0.226	0.0779	0.246	0.0232	-0.0706	-0.549	-0.273	-0.371	0.0342	-0.0344	0.116	0.207	-0.27	-0.275	-0.307	-0.0677	0.177	-0.157	-0.217	-0.245	-0.343	-0.373	-0.495	-0.39	-0.0163	-0.471	-0.227	-0.554	-0.469
1110013H19Rik	MGI:1915772	NA	turquoise	NA	NA	0.0184	0.169	-0.0297	0.348	-0.029	0.105	0.0178	-0.0351	-0.0255	0.164	0.0301	0.173	0.106	0.101	0.27	0.257	0.322	0.391	0.043	0.12	-0.254	0.0119	-0.106	-0.000261	-0.0828	0.0347	-0.0098	-0.0984	-0.0302	-0.131	-0.236	-0.208	-0.0678	-0.284	-0.0729	-0.193	-0.184	-0.333	-0.238	NA	NA	NA	NA	NA
1110018N20Rik	MGI:1915753	NA	turquoise	turquoise	yellow	-0.0926	0.0594	0.0381	0.148	-0.0122	0.0825	0.114	-0.00488	-0.027	0.161	0.134	0.401	0.339	0.313	0.497	0.494	0.47	0.634	-0.0252	0.354	-0.424	0.00201	-0.0825	-0.0403	-0.121	0.0396	-0.123	-0.194	-0.194	-0.172	-0.401	-0.337	-0.341	-0.226	-0.234	-0.397	-0.395	-0.64	-0.522	0.0172	-0.387	-0.345	-0.555	-0.543
1110020A21Rik	MGI:1915781	NA	blue	blue	salmon	0.0553	0.0398	0.131	0.0726	-0.334	-0.234	0.0632	0.0474	-0.078	-0.0192	-0.0394	0.157	0.535	0.191	0.0676	-0.0485	-0.0962	0.136	-0.0558	-0.0713	-0.269	-0.106	-0.13	0.0195	-0.00446	0.0809	0.0578	-0.219	-0.266	-0.259	0.352	0.175	-0.0794	-0.409	-0.396	-0.172	-0.175	-0.172	-0.323	-0.394	-0.0564	-0.381	-0.137	-0.362
1110028F11Rik	MGI:1915940	NA	turquoise	yellow	black	0.0279	-0.0379	-0.0105	-0.139	-0.176	-0.201	-0.106	0.0632	-0.0569	-0.2	-0.0228	-0.25	-0.282	-0.282	-0.353	-0.428	-0.323	-0.439	-0.0157	-0.247	0.331	-0.00999	0.103	-0.098	0.0193	0.0314	0.0726	0.155	0.0556	0.129	0.408	0.245	0.19	0.111	0.148	0.437	0.381	0.577	0.345	-0.145	0.446	0.183	0.71	0.302
1110032A03Rik	MGI:1915971	NA	turquoise	yellow	pink	0.111	0.062	-0.00282	0.373	0.0305	0.0854	0.209	0.173	0.125	0.115	0.168	0.342	0.303	0.18	0.335	0.345	0.344	0.458	-0.0478	0.158	-0.424	-0.0712	-0.159	-0.033	-0.124	0.195	0.109	-0.2	-0.257	-0.353	-0.148	-0.168	-0.114	-0.446	-0.169	-0.238	-0.242	-0.463	-0.435	-0.235	-0.229	-0.541	-0.334	-0.451
1110035H17Rik	MGI:1915936	NA	turquoise	turquoise	NA	0.00533	0.0787	-0.113	0.0175	0.014	0.0245	0.0819	-0.0522	0.0122	0.00365	0.084	0.178	0.155	0.209	0.305	0.232	0.373	0.314	0.0763	0.0832	-0.263	-0.0576	-0.143	0.0499	-0.0662	0.0325	-0.0481	-0.0413	-0.000332	0.0317	-0.29	-0.165	-0.0283	-0.134	-0.102	-0.288	-0.231	-0.357	-0.225	0.0337	-0.181	-0.274	-0.346	-0.191
1110038B12Rik	MGI:1916013	NA	magenta	turquoise	NA	0.0619	0.187	-0.0306	0.183	0.0011	-0.0162	0.0985	0.0248	-0.205	-0.125	0.113	-0.22	-0.184	-0.248	-0.152	-0.271	-0.157	-0.254	-0.0835	-0.364	0.0488	-0.133	-0.135	-0.0396	-0.0305	0.141	0.349	0.139	0.243	0.121	0.117	0.231	0.188	-0.0258	0.173	0.326	0.221	0.284	0.199	0.0691	0.0321	0.241	0.198	0.337
1110046J04Rik	MGI:1916058	NA	turquoise	blue	turquoise	-0.0732	0.0505	0.0767	0.0842	-0.127	-0.0938	0.114	0.116	0.0944	0.0518	0.219	0.409	0.564	0.475	0.367	0.331	0.194	0.357	0.0999	0.2	-0.429	-0.0877	-0.127	-0.0459	-0.0933	-0.0903	-0.178	-0.306	-0.368	-0.268	-0.0623	-0.0908	-0.278	-0.328	-0.326	-0.262	-0.418	-0.511	-0.492	-0.116	-0.173	-0.385	-0.363	-0.496
1110051M20Rik	MGI:1915079	NA	turquoise	turquoise	turquoise	0.0828	0.0762	0.0507	0.173	-0.024	-0.00655	0.212	0.0618	0.0819	0.112	0.209	0.467	0.6	0.457	0.486	0.486	0.378	0.576	-0.0468	0.33	-0.548	-0.0992	-0.106	-0.0534	-0.0719	-0.113	-0.165	-0.278	-0.358	-0.304	-0.225	-0.216	-0.249	-0.397	-0.359	-0.424	-0.586	-0.704	-0.632	-0.173	-0.386	-0.455	-0.565	-0.616
1110059E24Rik	MGI:1913456	NA	NA	NA	yellow	NA	NA	NA	NA	NA	NA	NA	NA	NA	NA	NA	NA	NA	NA	NA	NA	NA	NA	NA	NA	NA	NA	NA	NA	NA	NA	NA	NA	NA	NA	NA	NA	NA	NA	NA	NA	NA	NA	NA	NA	NA	NA	NA	NA
1110065P20Rik	MGI:1916170	NA	turquoise	pink	pink	0.086	0.0378	0.0468	0.179	0.0213	0.0274	0.229	0.12	0.0728	0.0952	0.257	0.502	0.508	0.503	0.215	0.574	0.231	0.435	-0.108	0.134	-0.645	-0.306	-0.264	0.0336	-0.0765	0.0662	-0.0457	-0.305	-0.473	-0.32	-0.262	0.0348	-0.201	-0.246	-0.0594	-0.355	-0.353	-0.616	-0.574	-0.127	-0.38	-0.478	-0.496	-0.642
1190001M18Rik	MGI:1916174	NA	NA	darkgreen	NA	NA	NA	NA	NA	NA	NA	NA	NA	NA	NA	NA	NA	NA	NA	NA	NA	NA	NA	NA	NA	NA	NA	NA	NA	NA	NA	NA	NA	NA	NA	NA	NA	NA	NA	NA	NA	NA	NA	NA	0.192	0.0143	-0.0719	-0.0284	0.0945
1190007I07Rik	MGI:3698433	NA	blue	midnightblue	NA	0.106	-0.0221	0.018	-0.143	-0.162	-0.181	0.0365	0.082	-0.028	0.0135	0.0451	0.0533	0.228	0.0397	-0.139	-0.113	-0.189	-0.0827	-0.0689	-0.295	-0.242	-0.332	-0.246	-0.0777	0.0467	0.128	0.225	-0.213	-0.15	-0.165	0.184	0.391	-0.0368	0.0693	-0.00129	-0.106	0.0068	0.00831	-0.0419	0.0354	-0.0226	0.00206	-0.12	-0.122
1300002E11Rik	MGI:1919001	NA	red	NA	NA	0.0364	0.0395	-0.0268	0.0639	-0.0338	0.00804	0.0889	0.0231	0.0045	0.0588	0.0241	0.128	0.0556	0.0753	0.219	0.129	0.184	0.311	0.11	0.329	0.0267	0.204	0.18	-0.0965	-0.0413	-0.0719	-0.193	-0.0139	-0.0845	-0.0657	0.0156	-0.28	-0.0858	-0.134	-0.215	-0.162	-0.131	-0.168	-0.235	NA	NA	NA	NA	NA
1300014J16Rik	MGI:1921410	NA	pink	yellow	yellow	-0.0259	0.101	0.0462	0.0241	-0.0138	0.0449	0.108	-0.0346	0.0826	0.211	0.0779	0.194	0.0998	0.204	0.478	0.446	0.613	0.653	0.000317	0.348	-0.285	0.029	-0.0369	-0.000401	-0.151	0.0991	-0.0943	-0.226	-0.13	-0.156	-0.378	-0.427	-0.314	-0.126	-0.153	-0.37	-0.289	-0.514	-0.403	-0.221	-0.351	-0.231	-0.493	-0.365
1300017J02Rik	MGI:1919025	NA	turquoise	turquoise	turquoise	0.0319	-0.0676	0.0321	-0.206	-0.149	-0.241	-0.0348	-0.34	-0.0678	-0.0704	-0.0889	-0.426	-0.267	-0.27	-0.365	-0.444	-0.416	-0.479	0.15	-0.227	0.472	0.111	0.174	-0.03	0.114	-0.0125	0.116	0.0408	0.191	0.314	0.533	0.236	0.269	0.156	0.0778	0.42	0.384	0.614	0.333	-0.0421	0.41	0.314	0.386	0.395
1500002C15Rik	MGI:1916196	NA	brown	turquoise	yellow	-0.0355	0.155	0.0809	0.0854	-0.00825	0.0597	0.0815	0.0553	0.161	0.225	0.153	0.273	0.12	0.179	0.243	0.395	0.36	0.43	-0.115	0.0669	-0.371	-0.178	-0.304	-0.0306	-0.135	0.0423	-0.112	-0.214	-0.201	-0.126	-0.294	-0.139	-0.159	-0.0748	-0.00677	-0.175	-0.188	-0.382	-0.289	-0.0647	-0.243	-0.163	-0.245	-0.298
1500005C15Rik	MGI:1919269	NA	NA	NA	yellow	NA	NA	NA	NA	NA	NA	NA	NA	NA	NA	NA	NA	NA	NA	NA	NA	NA	NA	NA	NA	NA	NA	NA	NA	NA	NA	NA	NA	NA	NA	NA	NA	NA	NA	NA	NA	NA	NA	NA	NA	NA	NA	NA	NA
1500009L16Rik	MGI:1917034	NA	NA	NA	black	NA	NA	NA	NA	NA	NA	NA	NA	NA	NA	NA	NA	NA	NA	NA	NA	NA	NA	NA	NA	NA	NA	NA	NA	NA	NA	NA	NA	NA	NA	NA	NA	NA	NA	NA	NA	NA	NA	NA	NA	NA	NA	NA	NA
1500015A07Rik	MGI:1916232	NA	turquoise	blue	cyan	0.0741	-0.0677	0.0223	0.194	-0.0338	-0.0139	0.0527	-0.0461	0.0887	0.0445	0.113	0.138	0.109	0.145	0.304	0.233	0.416	0.403	-0.042	0.134	-0.247	-0.016	-0.0722	-0.0536	-0.0884	0.0451	-0.0982	-0.158	0.00852	-0.037	-0.268	-0.241	-0.165	-0.213	-0.123	-0.205	-0.194	-0.372	-0.217	-0.102	-0.242	-0.345	-0.305	-0.309
1500026H17Rik	MGI:1916252	NA	blue	NA	red	0.114	0.0288	-0.0303	-0.199	-0.275	-0.227	0.0383	0.0982	-0.0441	-0.0907	0.0299	0.216	0.34	0.171	0.0201	-0.106	-0.134	-0.075	-0.0481	0.047	-0.0691	-0.0136	0.0897	-0.111	-0.0371	0.00617	-0.0536	-0.124	-0.213	-0.133	0.298	0.103	-0.0587	-0.148	-0.277	0.0423	-0.0939	-0.0304	-0.202	NA	NA	NA	NA	NA
1500032F14Rik	MGI:1925555	NA	turquoise	NA	NA	-0.0201	0.0797	0.0921	0.0555	-0.0668	-0.024	0.0963	-0.0327	0.0475	-0.145	0.00344	0.109	0.124	0.18	0.208	0.243	0.251	0.343	-0.0116	0.214	-0.172	0.0703	0.0152	0.0559	-0.106	0.0887	-0.0837	-0.14	-0.103	0.0213	-0.172	-0.191	-0.0888	-0.107	-0.12	-0.186	-0.117	-0.306	-0.281	NA	NA	NA	NA	NA
1600002K03Rik	MGI:1917020	NA	red	red	yellow	0.101	0.109	0.0584	0.00213	-0.107	-0.0616	0.0409	-0.0415	0.00967	0.264	0.146	0.336	0.295	0.359	0.317	0.498	0.494	0.793	0.0201	0.254	-0.496	-0.187	-0.242	0.0174	-0.15	-0.0594	-0.289	-0.238	-0.382	-0.252	-0.343	-0.239	-0.298	-0.0396	-0.124	-0.492	-0.365	-0.592	-0.493	-0.218	-0.429	-0.288	-0.505	-0.55
1600010M07Rik	MGI:1917031	NA	yellow	blue	brown	0.0614	0.141	0.0343	-0.101	-0.105	-0.271	-0.000438	0.0793	-0.0576	-0.0253	-0.0169	-0.26	-0.281	-0.236	-0.155	-0.388	-0.0384	-0.262	-0.105	-0.314	0.239	-0.0256	-0.00044	-0.00432	-0.0782	0.0608	0.0839	0.155	0.268	0.164	0.189	0.137	0.193	0.0858	0.0889	0.335	0.295	0.382	0.474	-0.00284	0.153	0.11	0.313	0.505
1600012H06Rik	MGI:1915162	NA	NA	brown	NA	NA	NA	NA	NA	NA	NA	NA	NA	NA	NA	NA	NA	NA	NA	NA	NA	NA	NA	NA	NA	NA	NA	NA	NA	NA	NA	NA	NA	NA	NA	NA	NA	NA	NA	NA	NA	NA	NA	NA	-0.132	-0.119	0.0578	-0.0265	0.0336
1600014C10Rik	MGI:1919494	NA	NA	blue	NA	NA	NA	NA	NA	NA	NA	NA	NA	NA	NA	NA	NA	NA	NA	NA	NA	NA	NA	NA	NA	NA	NA	NA	NA	NA	NA	NA	NA	NA	NA	NA	NA	NA	NA	NA	NA	NA	NA	NA	0.0505	0.243	0.191	0.158	0.364
1600020E01Rik	MGI:1919262	NA	pink	lightcyan	cyan	-0.0697	0.0429	-0.0709	-0.258	-0.171	-0.296	0.127	0.0418	0.0485	0.0569	0.14	0.118	0.11	0.164	0.563	0.175	0.594	0.468	-0.0556	0.118	-0.231	-0.0231	-0.144	0.0891	-0.0982	0.163	0.0486	-0.307	0.0312	0.0185	-0.158	-0.296	-0.192	-0.129	-0.267	-0.258	-0.242	-0.366	-0.274	-0.0432	-0.378	-0.102	-0.466	-0.301
1600022D10Rik	MGI:1920502	NA	turquoise	blue	turquoise	0.0819	0.0534	0.0792	0.0342	-0.0466	0.0316	-0.116	-0.0581	-0.124	-0.0362	-0.138	-0.281	-0.334	-0.335	-0.402	-0.386	-0.268	-0.372	-0.0489	-0.267	0.346	0.0501	0.0712	-0.0651	-0.0724	0.0142	-0.00303	0.229	0.251	0.162	0.178	0.186	0.198	0.179	0.192	0.242	0.427	0.481	0.483	0.0791	0.301	0.168	0.433	0.445
1700001J03Rik	MGI:1916532	NA	red	orange	turquoise	0.0436	0.108	0.203	0.312	0.00194	0.0708	0.23	-0.0333	0.0533	0.0404	-0.0233	0.16	0.154	0.0272	0.197	0.107	0.201	0.3	0.118	0.0717	-0.181	0.0183	-0.124	0.0314	-0.0285	0.149	0.0488	-0.0612	-0.0686	-0.153	-0.0778	-0.173	-0.0992	-0.297	-0.144	-0.173	-0.0796	-0.238	-0.172	-0.0365	-0.066	-0.306	-0.121	-0.104
1700001K19Rik	MGI:1913573	NA	orange	NA	NA	0.0272	-0.0463	0.331	-0.0553	-0.15	-0.0764	0.0188	0.0263	0.006	0.00591	-0.0302	0.178	0.102	0.087	0.0292	0.0735	0.0162	0.133	-0.0192	0.19	-0.0535	-0.0197	0.129	-0.0783	0.0118	-0.0489	-0.13	-0.134	-0.222	-0.0957	0.0437	-0.0403	-0.143	0.00676	-0.0819	-0.0504	-0.0694	-0.0917	-0.178	NA	NA	NA	NA	NA
1700001K23Rik	MGI:1916569	NA	yellow	black	turquoise	0.0766	-0.0737	0.071	0.1	-0.165	-0.168	-0.0738	-0.0916	-0.0658	-0.01	-0.0801	-0.372	-0.303	-0.309	-0.22	-0.378	-0.142	-0.272	0.141	-0.103	0.392	0.155	0.228	-0.0157	0.0178	0.012	-0.0161	0.117	0.205	0.0561	0.282	0.0387	0.093	0.0197	0.0582	0.252	0.334	0.427	0.437	-0.0355	0.217	0.158	0.432	0.384
1700001L05Rik	MGI:1916541	NA	NA	turquoise	NA	NA	NA	NA	NA	NA	NA	NA	NA	NA	NA	NA	NA	NA	NA	NA	NA	NA	NA	NA	NA	NA	NA	NA	NA	NA	NA	NA	NA	NA	NA	NA	NA	NA	NA	NA	NA	NA	NA	NA	0.109	0.176	0.0917	0.191	0.0816
1700001O22Rik	MGI:1923631	NA	blue	greenyellow	blue	-0.00935	0.188	0.274	0.0336	-0.151	-0.27	0.119	0.0964	-0.00403	-0.0837	0.0582	0.293	0.503	0.396	0.106	0.176	0.0398	0.134	0.0562	-0.0195	-0.318	-0.154	-0.219	-0.111	-0.0413	-0.103	-0.14	-0.321	-0.267	-0.131	0.102	0.0725	-0.133	-0.26	-0.26	-0.105	-0.266	-0.279	-0.303	-0.166	-0.122	-0.289	-0.258	-0.253
1700001P01Rik	MGI:1919465	NA	sienna3	orangered4	NA	-0.152	0.0105	0.0715	-0.176	0.0705	-0.0711	-0.43	-0.117	-0.105	-0.0783	-0.0925	-0.0987	-0.0866	0.00184	-0.0924	-0.0201	-0.0382	-0.103	-0.118	-0.0247	0.111	0.0297	-0.00516	-0.00867	0.0288	-0.0943	-0.0646	-0.00909	0.087	0.184	-0.0754	-0.019	0.0917	0.131	0.061	0.0789	0.00989	0.0798	0.12	0.144	-0.218	0.171	-0.0531	0.0873
1700003E16Rik	MGI:1919087	NA	orange	brown	yellow	0.0807	0.012	0.507	0.195	0.261	0.248	0.0846	-0.0172	0.109	0.0674	0.0891	0.261	0.184	0.268	0.0332	0.481	0.0924	0.28	-0.0462	0.168	-0.329	-0.163	-0.132	0.0814	-0.0858	-0.0688	-0.16	-0.124	-0.29	-0.174	-0.273	-0.0693	-0.111	-0.00958	0.0935	-0.161	-0.18	-0.353	-0.355	-0.155	-0.113	-0.205	-0.315	-0.333
1700003F12Rik	MGI:1922730	NA	orange	skyblue	NA	-0.0592	-0.0686	0.451	0.122	0.0644	-0.0399	0.145	0.0612	0.0141	0.0762	0.173	-0.0129	-0.0171	0.0217	-0.229	0.137	-0.0306	0.032	0.0075	-0.0662	-0.123	-0.184	-0.0256	0.0314	-0.0727	0.13	0.00202	-0.0103	-0.165	0.023	-0.0246	0.135	0.103	0.0742	0.234	0.126	0.193	0.0362	-0.0698	-0.158	0.157	0.00964	-0.062	-0.0241
1700003N22Rik	MGI:1919464	NA	NA	blue	NA	NA	NA	NA	NA	NA	NA	NA	NA	NA	NA	NA	NA	NA	NA	NA	NA	NA	NA	NA	NA	NA	NA	NA	NA	NA	NA	NA	NA	NA	NA	NA	NA	NA	NA	NA	NA	NA	NA	NA	0.149	-0.0862	0.289	0.0667	0.205
1700006J14Rik	MGI:2447818	NA	turquoise	turquoise	turquoise	0.0263	-0.0743	0.166	-0.0408	-0.0854	-0.132	0.0618	0.0741	-0.0441	0.0618	-0.0259	-0.199	-0.24	-0.187	-0.263	-0.294	-0.185	-0.293	-0.0374	-0.17	0.288	0.0164	0.0984	-0.00226	-0.0291	-0.0247	0.017	0.0528	0.116	0.181	0.335	0.09	0.262	-0.00579	0.053	0.359	0.25	0.419	0.26	0.0363	0.363	0.098	0.406	0.358
1700007J10Rik	MGI:1916570	NA	lightcyan	NA	midnightblue	-0.0601	-0.0737	-0.00764	-0.312	-0.0445	-0.165	-0.0777	0.0439	-0.00671	0.112	0.0184	0.232	0.095	0.271	0.409	0.306	0.394	0.344	0.031	0.581	0.0602	0.301	0.304	0.0747	-0.0554	-0.106	-0.369	-0.285	-0.124	0.00997	-0.16	-0.521	-0.259	-0.0443	-0.307	-0.195	-0.29	-0.345	-0.322	NA	NA	NA	NA	NA
1700007L15Rik	MGI:1916581	NA	purple	NA	NA	0.0618	0.116	0.0893	0.392	0.0163	0.108	0.102	0.00685	0.152	0.2	0.188	0.149	0.0785	-0.0511	0.0855	0.192	0.284	0.38	-0.113	-0.119	-0.393	-0.272	-0.305	0.0148	-0.154	0.204	0.13	-0.025	-0.102	-0.184	-0.266	0.0156	-0.0907	-0.207	0.0917	-0.207	-0.0166	-0.272	-0.147	NA	NA	NA	NA	NA
1700008B11Rik	MGI:1913571	NA	purple	NA	magenta	-0.0644	-0.074	-0.0562	-0.388	-0.101	-0.273	-0.00586	0.185	0.0172	-0.0524	-0.0322	-0.0275	-0.0503	-0.0424	0.277	-0.206	0.173	-0.0157	0.0244	0.153	0.255	0.266	0.183	0.0556	0.0555	-0.0228	-0.0964	-0.0874	0.185	0.194	0.132	-0.252	0.029	-0.0269	-0.316	0.0308	-0.0306	0.0381	0.0623	NA	NA	NA	NA	NA
1700008J07Rik	MGI:1916610	NA	NA	NA	pink	NA	NA	NA	NA	NA	NA	NA	NA	NA	NA	NA	NA	NA	NA	NA	NA	NA	NA	NA	NA	NA	NA	NA	NA	NA	NA	NA	NA	NA	NA	NA	NA	NA	NA	NA	NA	NA	NA	NA	NA	NA	NA	NA	NA
1700008O03Rik	MGI:1916599	NA	cyan	NA	NA	0.00352	-0.0171	0.233	0.142	0.32	0.266	-0.0471	0.05	0.0243	-0.0446	0.0786	0.024	-0.153	-0.0551	-0.0488	0.0474	0.114	0.0503	0.0151	-0.0235	-0.0189	-0.0741	-0.0128	0.0821	-0.0641	-0.111	-0.105	0.122	0.0644	-0.0394	-0.238	-0.046	-0.0252	0.0903	0.182	-0.0361	0.0149	-0.00927	0.116	NA	NA	NA	NA	NA
1700010H22Rik	MGI:1922750	NA	brown	brown	yellow	0.0471	0.00295	-0.0331	0.226	0.039	0.118	0.148	0.0386	0.0801	0.205	0.205	0.252	0.0596	0.104	0.365	0.533	0.472	0.534	-0.0142	0.232	-0.357	-0.0672	-0.184	0.0122	-0.0356	0.0547	-0.0948	-0.11	-0.161	-0.139	-0.437	-0.35	-0.161	-0.124	0.0176	-0.234	-0.254	-0.47	-0.366	-0.202	-0.203	-0.153	-0.278	-0.319
1700010I14Rik	MGI:1914181	NA	turquoise	salmon	NA	0.0603	-0.00413	0.183	-0.0796	0.0134	-0.0349	-0.162	-0.107	0.0491	0.0518	-0.0102	-0.368	-0.332	-0.276	-0.323	-0.342	-0.206	-0.314	-0.00492	-0.224	0.313	0.0162	0.113	-0.165	-0.0466	-0.0289	0.013	0.132	0.227	0.208	0.0984	0.181	0.193	0.221	0.218	0.222	0.316	0.415	0.459	0.202	0.174	0.401	0.292	0.575
1700012D14Rik	MGI:1922729	NA	pink	NA	NA	0.0518	-0.00798	0.0186	0.0847	-0.0115	-0.0389	-0.074	-0.0813	0.0287	0.0899	-0.0672	-0.0836	-0.0269	0.00613	0.27	0.0469	0.386	0.272	-0.081	0.0618	-0.0475	0.073	-0.045	-0.0161	-0.0271	0.12	0.0026	-0.113	0.184	0.117	-0.254	-0.286	-0.141	-0.146	-0.116	-0.22	-0.0669	-0.197	-0.0183	NA	NA	NA	NA	NA
1700016A09Rik	MGI:1921477	NA	NA	NA	turquoise	NA	NA	NA	NA	NA	NA	NA	NA	NA	NA	NA	NA	NA	NA	NA	NA	NA	NA	NA	NA	NA	NA	NA	NA	NA	NA	NA	NA	NA	NA	NA	NA	NA	NA	NA	NA	NA	NA	NA	NA	NA	NA	NA	NA
1700016K19Rik	MGI:1921480	NA	NA	salmon	NA	NA	NA	NA	NA	NA	NA	NA	NA	NA	NA	NA	NA	NA	NA	NA	NA	NA	NA	NA	NA	NA	NA	NA	NA	NA	NA	NA	NA	NA	NA	NA	NA	NA	NA	NA	NA	NA	NA	NA	0.0156	-0.0125	-0.0658	-0.0581	0.246
1700017B05Rik	MGI:1921461	NA	blue	turquoise	turquoise	-0.139	-0.0609	-0.0315	-0.152	0.342	0.155	-0.141	-0.0754	0.00551	-0.0934	-0.168	-0.478	-0.598	-0.429	-0.399	-0.408	-0.253	-0.532	-0.0688	-0.35	0.478	0.0424	0.0634	0.0293	0.149	0.0379	0.213	0.394	0.445	0.412	0.0855	0.172	0.22	0.352	0.389	0.438	0.45	0.621	0.606	0.242	0.258	0.517	0.312	0.628
1700017G19Rik	MGI:1919477	NA	tan	brown	lightgreen	-0.0336	0.0886	0.0359	0.132	-0.0876	-0.0732	0.0609	0.0644	0.0921	-0.0278	0.14	0.179	0.0728	0.212	0.35	0.297	0.329	0.128	0.0303	0.204	-0.102	0.124	-0.00549	0.0101	-0.0132	-0.0241	-0.0648	-0.0804	0.0347	-0.00186	-0.183	-0.309	-0.111	-0.272	-0.14	0.0631	-0.223	-0.271	-0.2	-0.0497	-0.213	-0.217	-0.271	-0.125
1700018L02Rik	MGI:1914579	NA	tan	NA	cyan	0.0463	-0.0116	0.0278	0.373	-0.0592	0.00843	0.036	0.0121	0.0116	-0.0752	-0.025	0.18	0.18	-0.0113	0.442	0.0788	0.334	0.301	0.0739	0.132	-0.165	0.137	-0.0412	-0.0682	-0.147	0.14	0.0535	-0.0357	0.0851	-0.0424	-0.101	-0.283	-0.16	-0.445	-0.287	-0.109	-0.167	-0.304	-0.211	NA	NA	NA	NA	NA
1700019D03Rik	MGI:1914330	NA	brown	NA	green	0.0852	0.0692	0.312	0.257	-0.104	0.0432	0.0456	-0.0508	0.0619	0.118	0.133	0.251	0.286	0.392	-0.125	0.504	0.0388	0.221	0.0326	0.0908	-0.372	-0.202	-0.169	-0.0303	-0.0868	-0.113	-0.238	-0.258	-0.386	-0.0674	-0.153	0.0466	-0.0769	-0.143	0.0972	-0.0911	-0.155	-0.305	-0.385	NA	NA	NA	NA	NA
1700020A23Rik	MGI:1922906	NA	orangered4	NA	NA	-0.0254	0.06	0.327	0.17	-0.147	0.0297	0.0207	-0.0184	0.109	0.0189	-0.0584	0.0323	-0.00302	0.0269	0.144	0.1	0.141	0.258	0.119	0.261	0.0531	0.205	0.144	0.00107	-0.358	-0.0646	-0.106	-0.069	-0.015	-0.00589	-0.0621	-0.267	0.0949	-0.159	-0.141	-0.0993	-0.0736	-0.124	-0.156	NA	NA	NA	NA	NA
1700020D05Rik	MGI:1922805	NA	green	black	magenta	-0.156	-0.176	0.273	-0.175	-0.0317	-0.0167	-0.0839	-0.0427	-0.0491	0.119	-0.117	-0.138	-0.101	-0.0431	0.134	-0.0293	0.138	0.059	0.0394	0.468	0.398	0.459	0.498	0.0591	-0.0797	-0.171	-0.323	-0.057	0.122	0.146	0.000978	-0.421	-0.108	0.0378	-0.25	-0.138	-0.071	0.00942	0.0261	0.0641	0.143	0.0706	-0.077	5.49e-05
1700020L24Rik	MGI:1913580	NA	yellow	green	brown	-0.0101	-0.115	0.0396	-0.0326	0.0401	0.103	-0.186	0.0266	-0.0406	0.0818	0.0635	-0.455	-0.487	-0.397	-0.402	-0.437	-0.173	-0.414	-0.0634	-0.461	0.258	-0.212	-0.0616	-0.0399	0.0625	0.14	0.241	0.177	0.347	0.115	-0.081	0.335	0.127	0.439	0.457	0.247	0.476	0.512	0.779	0.244	0.369	0.501	0.487	0.857
1700020N01Rik	MGI:1914942	NA	NA	blue	NA	NA	NA	NA	NA	NA	NA	NA	NA	NA	NA	NA	NA	NA	NA	NA	NA	NA	NA	NA	NA	NA	NA	NA	NA	NA	NA	NA	NA	NA	NA	NA	NA	NA	NA	NA	NA	NA	NA	NA	-0.154	-0.0724	-0.251	-0.205	-0.253
1700021F05Rik	MGI:1915101	NA	blue	blue	blue	0.00525	0.0414	0.0832	-0.0202	-0.172	-0.15	0.118	0.0823	0.0317	0.00136	0.0304	0.484	0.901	0.597	0.16	0.296	-0.133	0.202	-0.00732	0.104	-0.574	-0.244	-0.201	0.000957	-0.00435	-0.107	-0.104	-0.342	-0.555	-0.379	0.148	0.227	-0.184	-0.3	-0.409	-0.378	-0.491	-0.537	-0.622	-0.144	-0.251	-0.479	-0.469	-0.715
1700021J08Rik	MGI:1919485	NA	NA	darkorange	cyan	NA	NA	NA	NA	NA	NA	NA	NA	NA	NA	NA	NA	NA	NA	NA	NA	NA	NA	NA	NA	NA	NA	NA	NA	NA	NA	NA	NA	NA	NA	NA	NA	NA	NA	NA	NA	NA	NA	NA	0.0176	0.0495	-0.0469	-0.0511	0.18
1700022I11Rik	MGI:1914567	NA	pink	NA	NA	0.0844	-0.0636	-0.0219	-0.124	-0.0403	-0.104	-0.176	-0.0237	-0.216	-0.112	-0.0936	-0.142	0.0358	-0.117	-0.245	-0.193	-0.421	-0.277	-0.0795	-0.102	0.126	-0.0295	0.0764	-0.0148	0.102	-0.36	-0.0541	0.084	-0.0493	-0.00811	0.27	0.24	0.0317	0.128	0.0266	0.135	-0.126	0.22	0.0802	NA	NA	NA	NA	NA
1700022N22Rik	MGI:1916681	NA	blue	turquoise	blue	-0.00232	-0.00262	0.113	0.042	-0.0891	-0.0242	0.148	0.0496	0.0281	0.1	-0.0028	0.375	0.523	0.292	0.356	0.251	0.128	0.314	0.0138	0.291	-0.318	0.0168	-0.0135	-0.0641	-0.0544	-0.291	-0.325	-0.156	-0.26	-0.311	-0.0595	-0.146	-0.287	-0.196	-0.371	-0.297	-0.508	-0.481	-0.429	-0.0405	-0.254	-0.376	-0.33	-0.468
1700023B13Rik	MGI:1920529	NA	turquoise	lightcyan	yellow	-0.0962	-0.00561	-0.0129	-0.0793	-0.0336	-0.0601	0.0665	-0.0225	0.0542	0.183	0.132	0.36	0.27	0.338	0.59	0.486	0.581	0.656	-0.0036	0.419	-0.319	0.0601	-0.0366	0.0271	-0.0262	-0.0193	-0.264	-0.246	-0.214	-0.195	-0.301	-0.474	-0.289	-0.184	-0.299	-0.364	-0.401	-0.6	-0.518	-0.191	-0.411	-0.205	-0.52	-0.569
1700023F06Rik	MGI:1916691	NA	blue	greenyellow	blue	-0.0242	0.119	0.311	-0.0406	-0.132	-0.106	-0.0217	-0.0415	0.1	-0.0586	-0.0335	0.14	0.34	0.446	0.143	0.0653	0.0262	0.0588	0.0312	0.089	-0.146	0.0155	-0.0302	0.105	-0.0821	-0.006	-0.114	-0.217	-0.103	-0.0585	0.0502	-0.0426	-0.142	-0.2	-0.279	-0.154	-0.19	-0.248	-0.199	-0.114	-0.256	-0.306	-0.32	-0.317
1700023H06Rik	MGI:1916692	NA	green	NA	brown	0.04	-0.0203	0.0114	0.0074	-0.0785	-0.076	-0.0725	0.0962	0.00374	0.0153	-0.277	-0.181	-0.108	-0.169	-0.093	-0.282	-0.217	-0.235	0.0488	0.0782	0.372	0.304	0.296	-0.0361	0.0149	-0.0709	-0.0254	-0.00331	0.076	0.0245	0.365	-0.0251	0.0958	-0.0396	-0.119	0.124	0.157	0.298	0.181	NA	NA	NA	NA	NA
1700025G04Rik	MGI:1916649	NA	blue	turquoise	blue	-0.0524	0.0518	0.0887	0.203	-0.0827	0.148	0.0999	0.0638	0.113	0.0701	-0.00228	0.608	0.819	0.606	0.454	0.518	0.241	0.589	0.0064	0.43	-0.576	-0.015	-0.0857	-0.0579	-0.159	-0.125	-0.269	-0.259	-0.478	-0.444	-0.208	-0.21	-0.319	-0.437	-0.497	-0.586	-0.632	-0.815	-0.731	-0.235	-0.449	-0.675	-0.671	-0.796
1700025J12Rik	MGI:1916657	NA	turquoise	yellow	black	-0.0644	-0.0834	-0.0448	-0.211	-0.192	-0.115	-0.0611	-0.0445	0.0326	-0.127	-0.0566	-0.126	-0.245	-0.173	-0.26	-0.33	-0.237	-0.332	0.0732	-0.142	0.307	0.0297	0.131	0.00739	0.0653	0.0408	0.0224	0.0955	0.0625	0.0885	0.269	0.151	0.129	0.189	0.132	0.252	0.333	0.45	0.282	-0.208	0.376	0.25	0.626	0.284
1700025N23Rik	MGI:1917236	NA	turquoise	yellow	NA	0.12	-0.0664	0.00364	0.0467	0.00158	-0.0133	-0.0123	-0.142	-0.126	-0.165	-0.0357	-0.128	-0.132	-0.228	-0.131	-0.255	-0.217	-0.277	0.056	0.089	0.327	0.188	0.332	-0.12	-0.0452	-0.127	-0.161	0.299	0.0975	0.0737	0.222	-0.01	0.028	0.011	-0.0306	0.185	0.151	0.284	0.199	-0.039	0.314	0.0928	0.467	0.216
1700026N04Rik	MGI:1919521	NA	turquoise	turquoise	NA	0.0324	0.0658	0.0416	0.143	-0.0655	-0.181	-0.0279	-0.12	-0.0834	-0.0485	-0.112	-0.279	-0.325	-0.291	-0.27	-0.224	-0.121	-0.263	0.0225	-0.111	0.386	0.197	0.1	-0.0286	0.131	-0.0496	-0.11	0.131	0.207	0.209	0.26	-0.0481	0.127	-0.0124	0.106	0.37	0.333	0.417	0.294	0.141	0.248	0.108	0.317	0.376
1700027A07Rik	MGI:1917246	NA	green	turquoise	pink	-0.0467	-0.0527	0.0222	-0.189	-0.00108	-0.0471	-0.0899	-0.0129	-0.107	-0.0192	-0.0909	-0.201	-0.172	-0.116	-0.108	-0.261	-0.084	-0.29	-0.0173	-0.0786	0.316	0.124	0.107	0.0996	0.0102	-0.0597	-0.0382	0.0891	0.232	0.178	0.0985	-0.0314	0.0556	0.0602	-0.0211	0.185	0.133	0.279	0.288	0.108	0.255	0.224	0.302	0.38
1700027J07Rik	MGI:1916693	NA	salmon	tan	grey60	-0.126	-0.0341	0.0513	-0.0665	-0.0216	-0.13	-0.101	-0.168	-0.0372	-0.014	-0.145	-0.295	-0.199	-0.0927	-0.319	-0.194	-0.165	-0.306	-0.0339	0.0179	0.401	0.27	0.335	-0.0325	0.0466	-0.131	-0.0953	0.0292	0.277	0.789	0.0799	-0.0405	0.314	0.0373	0.00868	0.165	0.178	0.289	0.211	0.116	0.108	0.0684	0.0105	0.17
1700028E10Rik	MGI:1916713	NA	purple	orange	cyan	0.0912	0.176	0.0434	0.503	-0.00701	0.0227	0.191	0.112	0.0958	0.144	0.129	0.112	0.148	0.0686	0.242	0.14	0.351	0.317	-0.0489	0.033	-0.238	0.0202	-0.0908	-0.0997	-0.16	0.14	0.0978	-0.0653	-0.0153	-0.0546	-0.142	-0.225	-0.0384	-0.571	-0.19	-0.152	-0.168	-0.309	-0.187	-0.0672	-0.217	-0.562	-0.206	-0.189
1700028J19Rik	MGI:1917254	NA	orange	skyblue	brown	-0.0778	-0.0781	0.387	-0.14	0.0101	-0.0783	-0.197	-0.0352	-0.0506	-0.14	-0.136	-0.248	-0.0978	-0.0963	-0.0437	-0.155	-0.13	-0.169	0.0432	0.113	0.281	0.195	0.216	0.0926	0.0246	-0.093	-0.0822	-0.037	0.0808	0.107	0.102	-0.0575	-0.115	0.138	-0.0645	0.0565	0.0425	0.158	0.16	-0.181	0.0264	0.12	0.0159	-0.0306
1700029H14Rik	MGI:1913751	NA	orange	skyblue	steelblue	-0.153	-0.095	0.51	-0.0116	0.0197	-0.101	0.0285	-0.0122	0.0463	-0.0533	-0.00872	-0.121	-0.0788	-0.161	-0.101	-0.164	-0.144	-0.226	-0.0268	0.0534	0.233	0.101	0.216	-0.0391	0.00442	-0.154	-0.122	0.0645	0.0899	0.0706	0.175	-0.0289	-0.00182	0.0253	-0.0404	0.21	0.0509	0.208	0.132	0.0794	0.334	0.0765	0.193	0.137
1700029I15Rik	MGI:1916742	NA	turquoise	turquoise	salmon	0.0471	0.0364	0.0605	-0.167	0.0364	-0.0951	0.0848	-0.0367	-0.045	-0.0542	0.0788	0.168	0.0863	0.221	0.229	0.319	0.298	0.277	0.000906	0.148	-0.223	-0.101	-0.0896	0.101	0.0726	-0.0512	-0.198	-0.223	-0.154	-0.0352	-0.217	-0.165	-0.165	0.0631	-0.0316	-0.188	-0.217	-0.298	-0.252	-0.0548	-0.233	0.0218	-0.293	-0.351
1700029J07Rik	MGI:1916729	NA	turquoise	turquoise	yellow	0.0465	0.074	0.0265	0.0323	0.011	0.118	0.0578	-0.0383	-0.0252	0.047	-0.0208	0.34	0.228	0.239	0.444	0.354	0.428	0.592	-0.0977	0.306	-0.31	0.0455	-0.0711	-0.0341	-0.17	-0.0036	-0.0552	-0.151	-0.145	-0.165	-0.336	-0.325	-0.197	-0.163	-0.24	-0.426	-0.405	-0.54	-0.419	0.000646	-0.503	-0.239	-0.507	-0.464
1700029M20Rik	MGI:1913597	NA	orange	skyblue	NA	0.0174	0.0569	0.442	0.138	-0.0759	-0.0652	0.0654	-0.178	0.0232	-0.0169	-0.00215	-0.141	-0.0664	-0.0824	-0.0935	-0.145	-0.113	-0.154	0.0344	-0.017	0.19	0.13	0.139	0.0634	-0.115	-0.155	-0.111	0.0611	0.065	0.122	0.202	-0.0264	0.0909	-0.129	-0.0631	0.175	0.0617	0.192	0.0893	-0.105	0.203	-0.163	0.212	0.0358
1700030J22Rik	MGI:1916778	NA	orange	darkorange	steelblue	-0.123	-0.148	0.476	-0.165	0.106	0.11	-0.0481	-0.0465	0.0279	0.106	0.152	-0.0424	-0.114	0.0301	-0.0594	0.14	-0.0485	0.0863	0.00283	0.284	0.121	0.0926	0.262	0.0322	-0.0168	-0.115	-0.249	-0.0342	-0.181	-0.0825	-0.0645	-0.109	-0.0993	0.297	0.0862	-0.0567	0.0218	0.00762	-0.0732	-0.0231	0.0778	0.198	-0.0705	-0.218
1700030K09Rik	MGI:1919504	NA	turquoise	turquoise	yellow	0.00627	0.0844	-0.0203	-0.037	-0.0527	0.00272	-0.0386	-0.12	-0.0285	0.141	-0.034	0.195	0.19	0.208	0.458	0.308	0.42	0.548	0.0827	0.29	-0.267	0.0424	-0.0516	0.0272	-0.196	-0.00251	-0.0646	-0.215	-0.0552	-0.0561	-0.333	-0.31	-0.227	-0.0257	-0.193	-0.413	-0.363	-0.491	-0.349	0.00947	-0.484	-0.178	-0.482	-0.358
1700034H15Rik	MGI:1921515	NA	greenyellow	turquoise	pink	-0.0721	-0.0697	-0.0023	-0.109	0.126	-0.0227	-0.0193	-0.0499	0.0475	-0.122	-0.156	-0.102	-0.119	-0.207	-0.108	-0.228	-0.208	-0.287	-0.00667	0.034	0.357	0.24	0.228	-0.0782	0.115	-0.148	-0.0866	0.164	0.114	0.078	0.325	-0.0584	0.105	-0.0454	-0.12	0.318	0.0956	0.297	0.114	0.0238	0.132	0.154	0.204	0.171
1700034I23Rik	MGI:1920547	NA	orange	skyblue	steelblue	0.00868	-0.115	0.586	0.0455	-0.0575	-0.0108	0.0167	-0.0194	0.0679	0.0416	0.0565	0.0615	0.18	0.163	-0.0393	0.0539	-0.0814	0.0521	-0.179	0.148	-0.0331	0.00153	0.187	-0.0166	-0.0829	-0.225	-0.219	-0.0599	-0.139	-0.038	0.0453	-0.0117	-0.00344	-0.0281	-0.092	-0.0451	-0.16	-0.071	-0.112	-0.141	0.14	-0.138	-0.00277	-0.171
1700034P13Rik	MGI:1920581	NA	greenyellow	NA	NA	0.165	0.121	-0.0783	-0.0717	-0.121	-0.102	0.0598	0.0162	-0.0724	-0.0477	-0.0802	-0.0478	0.00703	-0.0203	-0.0915	-0.188	-0.114	-0.162	-0.147	-0.0285	0.176	0.114	0.127	0.0368	-0.0347	-0.0414	0.00504	0.0172	0.0333	0.00368	0.347	0.0554	0.00977	-0.122	-0.126	0.0652	0.0402	0.21	0.0517	NA	NA	NA	NA	NA
1700037H04Rik	MGI:1914576	NA	turquoise	turquoise	turquoise	0.0824	-0.00647	-0.0506	-0.2	-0.129	-0.185	-0.0735	-0.028	-0.109	-0.126	-0.117	-0.539	-0.486	-0.484	-0.502	-0.7	-0.486	-0.686	0.0155	-0.535	0.509	-0.0452	0.0553	-0.0135	0.158	0.113	0.356	0.199	0.348	0.246	0.589	0.446	0.267	0.267	0.274	0.564	0.565	0.876	0.639	0.187	0.583	0.443	0.661	0.671
1700040D17Rik	MGI:1923852	NA	NA	skyblue3	NA	NA	NA	NA	NA	NA	NA	NA	NA	NA	NA	NA	NA	NA	NA	NA	NA	NA	NA	NA	NA	NA	NA	NA	NA	NA	NA	NA	NA	NA	NA	NA	NA	NA	NA	NA	NA	NA	NA	NA	0.198	-0.314	-0.0402	-0.233	-0.1
1700042G07Rik	MGI:1914573	NA	brown	brown	yellow	-0.0457	0.0214	-0.0132	0.314	0.22	0.248	0.119	0.079	0.0982	0.152	0.156	0.605	0.176	0.33	0.0613	0.775	0.291	0.44	0.0419	0.318	-0.414	-0.0662	-0.161	-0.0191	-0.0226	-0.102	-0.284	-0.106	-0.423	-0.145	-0.469	-0.252	-0.0773	-0.183	0.138	-0.208	-0.258	-0.526	-0.536	-0.0161	-0.233	-0.371	-0.359	-0.445
1700047F07Rik	MGI:1920570	NA	brown	brown	brown	0.0407	0.0656	-0.082	-0.00862	-0.000217	-0.0175	-0.068	-0.0972	-0.00828	-0.112	-0.0138	-0.331	-0.29	-0.291	-0.193	-0.352	-0.127	-0.309	-0.00698	-0.295	0.217	-0.0608	-0.0155	-0.125	-0.0368	0.0999	0.207	0.155	0.301	0.146	0.0778	0.174	0.0562	0.137	0.188	0.184	0.257	0.371	0.43	0.0262	0.285	0.285	0.397	0.444
1700047M11Rik	MGI:1914580	NA	yellow	blue	brown	-0.0304	-0.108	-0.00875	-0.0522	-0.127	-0.274	-0.105	-0.0214	-0.0406	-0.0549	-0.124	-0.335	-0.349	-0.303	-0.0908	-0.441	0.0585	-0.265	-0.0549	-0.203	0.351	0.0678	0.102	-0.0578	0.00765	0.0521	0.0602	0.0866	0.354	0.144	0.146	-0.0188	-0.0029	0.072	0.0464	0.185	0.261	0.384	0.568	0.102	0.198	0.212	0.391	0.5
1700048M11Rik	MGI:1920636	NA	turquoise	NA	turquoise	-0.0359	-0.00451	-0.123	0.197	-0.0929	0.0539	0.116	-0.045	0.00517	0.0764	0.00983	0.202	0.154	0.2	0.367	0.191	0.399	0.368	-0.000111	0.273	-0.116	0.147	0.0645	-0.0755	-0.131	0.00338	-0.0818	-0.0328	0.0216	-0.0818	-0.176	-0.363	-0.127	-0.324	-0.274	-0.258	-0.248	-0.351	-0.242	NA	NA	NA	NA	NA
1700048O20Rik	MGI:1920637	NA	brown	turquoise	yellow	-0.0281	0.0732	-0.0162	0.197	-0.028	-0.066	0.113	0.0111	0.0413	-0.00417	0.163	0.27	0.282	0.476	0.315	0.48	0.386	0.253	0.0372	0.184	-0.348	-0.0286	-0.0861	0.0595	-0.0496	-0.00567	-0.099	-0.223	-0.0915	0.121	-0.313	-0.229	-0.0829	-0.371	-0.137	-0.174	-0.298	-0.486	-0.398	0.0174	-0.304	-0.393	-0.477	-0.445
1700051A21Rik	MGI:1920616	NA	brown	brown	green	-0.0319	-0.0157	0.0116	0.345	0.115	0.231	0.143	0.02	0.0676	0.0942	0.164	0.201	-0.00738	0.169	0.16	0.658	0.351	0.373	0.0108	0.298	-0.246	0.0162	-0.0782	-0.071	-0.103	-0.0594	-0.252	-0.0898	-0.191	-0.122	-0.457	-0.345	-0.152	-0.0853	0.157	-0.116	-0.177	-0.397	-0.32	-0.161	-0.062	-0.175	-0.2	-0.162
1700052K11Rik	MGI:1920681	NA	purple	NA	magenta	0.0544	-0.0291	0.0386	0.432	0.0412	0.0479	0.000299	-0.0914	-0.0208	0.0468	0.0387	0.113	0.00788	0.0314	-0.188	0.228	-0.0519	0.0545	0.0337	-0.0988	-0.206	-0.185	-0.175	-0.189	0.0201	0.0733	0.00958	0.0231	-0.213	-0.139	-0.0329	0.0926	0.00677	-0.117	0.242	0.212	0.13	-0.0251	-0.136	NA	NA	NA	NA	NA
1700056N10Rik	MGI:1920642	NA	midnightblue	NA	midnightblue	-0.0314	0.0512	-0.0349	0.309	-0.0512	0.112	0.0141	0.00791	0.0256	0.00739	-0.0547	0.0148	-0.0707	-0.0659	0.339	0.0224	0.297	0.273	0.131	0.254	0.0339	0.247	0.192	-0.00707	-0.0957	0.077	0.0461	0.105	0.123	-0.114	-0.13	-0.348	-0.0883	-0.235	-0.154	-0.106	-0.103	-0.174	-0.0943	NA	NA	NA	NA	NA
1700058P15Rik	MGI:1920627	NA	turquoise	turquoise	brown	-0.117	-0.0913	-0.143	-0.346	-0.00194	-0.256	-0.155	0.0339	-0.0281	-0.0537	-0.000347	-0.47	-0.415	-0.329	-0.243	-0.495	-0.0611	-0.428	-0.0504	-0.324	0.427	0.0351	0.0558	0.0529	0.144	-0.0423	0.0397	0.11	0.417	0.288	0.139	0.0823	0.16	0.169	0.0881	0.305	0.278	0.497	0.619	0.188	0.322	0.499	0.495	0.694
1700060J05Rik	MGI:1920641	NA	lightcyan	darkred	NA	-0.027	-0.125	-0.0949	0.0529	0.0443	0.0726	0.064	0.046	0.129	0.005	-0.0272	0.0315	-0.133	-0.0305	0.0223	0.142	0.0941	0.0299	0.0264	0.335	0.234	0.37	0.291	0.0587	-0.0837	-0.114	-0.207	0.015	-0.0691	-0.0195	0.0161	-0.294	0.00728	-0.0495	-0.0303	0.0413	0.00626	0.0349	-0.0711	-0.0771	0.142	-0.0174	0.164	0.0607
1700061E17Rik	MGI:3642196	NA	NA	NA	blue	NA	NA	NA	NA	NA	NA	NA	NA	NA	NA	NA	NA	NA	NA	NA	NA	NA	NA	NA	NA	NA	NA	NA	NA	NA	NA	NA	NA	NA	NA	NA	NA	NA	NA	NA	NA	NA	NA	NA	NA	NA	NA	NA	NA
1700063H04Rik	MGI:1921519	NA	turquoise	turquoise	turquoise	0.0739	-0.0592	-0.00424	-0.253	-0.166	-0.402	0.069	0.0171	-0.138	-0.253	-0.0484	-0.303	-0.175	-0.273	-0.205	-0.52	-0.352	-0.468	0.137	-0.24	0.395	0.0538	0.127	-0.061	0.0354	0.0231	0.117	0.0701	0.159	0.147	0.614	0.209	0.226	0.0457	-0.051	0.421	0.308	0.57	0.291	-0.0283	0.381	0.26	0.444	0.356
1700063J08Rik	MGI:1920700	NA	NA	blue	NA	NA	NA	NA	NA	NA	NA	NA	NA	NA	NA	NA	NA	NA	NA	NA	NA	NA	NA	NA	NA	NA	NA	NA	NA	NA	NA	NA	NA	NA	NA	NA	NA	NA	NA	NA	NA	NA	NA	NA	0.187	0.227	0.155	0.201	0.387
1700066M21Rik	MGI:1920717	NA	brown	brown	green	-0.0258	-0.0649	-0.0136	0.0326	0.116	0.125	-0.0384	-0.0757	-0.0176	0.178	0.201	-0.0179	-0.154	0.0997	-0.321	0.526	0.009	0.134	0.011	0.147	-0.0863	-0.0543	-0.0655	0.0168	-0.0217	-0.124	-0.245	-0.188	-0.313	-0.0685	-0.306	-0.023	0.0117	0.289	0.429	-0.0603	0.0436	-0.0815	-0.124	0.0851	0.0781	0.209	0.00277	0.00987
1700067K01Rik	MGI:1920703	NA	purple	NA	NA	-0.0552	-0.00329	-0.0826	-0.503	-0.186	-0.327	-0.0212	-0.0626	0.00713	-0.121	0.0765	-0.181	-0.0758	-0.0609	-0.0777	-0.288	-0.114	-0.252	0.0598	-0.19	0.194	-0.0198	0.00729	0.064	0.256	0.0281	0.0255	-0.0504	0.0447	0.146	0.366	0.187	0.0758	0.116	-0.0909	0.167	0.17	0.304	0.117	NA	NA	NA	NA	NA
1700071M16Rik	MGI:1920754	NA	green	black	skyblue	-0.0634	-0.0358	-0.00744	-0.0196	0.0367	-0.144	-0.168	0.0557	-0.065	-0.0316	-0.171	-0.303	-0.191	-0.16	0.216	-0.328	0.0651	-0.18	0.0702	0.317	0.569	0.568	0.546	0.000479	-0.0847	-0.165	-0.189	0.0919	0.381	0.151	0.148	-0.414	0.0995	-0.136	-0.309	0.121	0.00187	0.19	0.317	-0.00733	0.112	0.102	0.198	0.318
1700084E18Rik	MGI:1914600	NA	NA	NA	violet	NA	NA	NA	NA	NA	NA	NA	NA	NA	NA	NA	NA	NA	NA	NA	NA	NA	NA	NA	NA	NA	NA	NA	NA	NA	NA	NA	NA	NA	NA	NA	NA	NA	NA	NA	NA	NA	NA	NA	NA	NA	NA	NA	NA
1700086O06Rik	MGI:1920766	NA	NA	turquoise	NA	NA	NA	NA	NA	NA	NA	NA	NA	NA	NA	NA	NA	NA	NA	NA	NA	NA	NA	NA	NA	NA	NA	NA	NA	NA	NA	NA	NA	NA	NA	NA	NA	NA	NA	NA	NA	NA	NA	NA	-0.0793	0.271	-0.201	0.212	0.127
1700088E04Rik	MGI:1920774	NA	NA	NA	midnightblue	NA	NA	NA	NA	NA	NA	NA	NA	NA	NA	NA	NA	NA	NA	NA	NA	NA	NA	NA	NA	NA	NA	NA	NA	NA	NA	NA	NA	NA	NA	NA	NA	NA	NA	NA	NA	NA	NA	NA	NA	NA	NA	NA	NA
1700092E16Rik	MGI:1921541	NA	green	NA	brown	-0.0276	-0.0339	0.0134	0.00887	-0.0113	-0.0769	-0.12	-0.016	0.0207	0.00475	-0.106	-0.196	-0.225	-0.202	-0.096	-0.258	-0.03	-0.224	-0.0718	0.00384	0.327	0.198	0.247	0.0853	0.0282	0.0308	-0.0175	0.191	0.235	0.165	0.122	-0.0588	0.0588	-0.029	-0.015	0.144	0.223	0.264	0.31	NA	NA	NA	NA	NA
1700092M07Rik	MGI:1921557	NA	NA	NA	pink	NA	NA	NA	NA	NA	NA	NA	NA	NA	NA	NA	NA	NA	NA	NA	NA	NA	NA	NA	NA	NA	NA	NA	NA	NA	NA	NA	NA	NA	NA	NA	NA	NA	NA	NA	NA	NA	NA	NA	NA	NA	NA	NA	NA
1700093K21Rik	MGI:1914608	NA	purple	NA	turquoise	-0.0254	-0.0129	0.267	0.351	0.0413	0.13	-0.00958	0.0638	0.197	0.0876	0.00505	0.125	0.0441	-0.0164	0.22	0.139	0.247	0.206	-0.0144	0.126	-0.0924	0.0884	-0.0083	-0.0807	0.0142	0.0683	0.0428	0.025	0.0818	-0.0499	-0.179	-0.269	-0.103	-0.302	-0.119	-0.0169	-0.132	-0.205	-0.118	NA	NA	NA	NA	NA
1700096K18Rik	MGI:1920821	NA	purple	NA	darkgrey	0.0927	0.194	0.0346	0.477	-0.0913	0.0406	0.171	0.105	0.0647	0.0555	0.169	0.163	0.224	0.0885	0.129	0.0566	0.199	0.184	0.0185	-0.0962	-0.282	-0.105	-0.159	0.0784	-0.0828	0.108	0.0347	-0.145	-0.057	-0.19	0.0185	0.012	-0.0309	-0.494	-0.142	-0.132	-0.0426	-0.198	-0.126	NA	NA	NA	NA	NA
1700101I11Rik	MGI:1915180	NA	blue	blue	lightgreen	0.0456	0.0841	0.0252	0.147	-0.119	0.0397	0.121	-0.0068	0.0176	-0.108	-0.11	0.382	0.379	0.178	0.506	0.0761	0.236	0.3	-0.00637	0.181	-0.254	0.0785	-0.0369	0.0684	-0.0916	0.145	0.129	-0.0127	-0.0286	-0.182	0.0271	-0.184	-0.215	-0.443	-0.434	-0.214	-0.3	-0.399	-0.391	-0.127	-0.255	-0.5	-0.342	-0.435
1700102P08Rik	MGI:2148248	NA	purple	NA	cyan	-0.048	-0.0824	0.00287	-0.722	-0.205	-0.462	0.0269	0.151	-0.0135	-0.0381	0.0277	-0.12	0.0547	0.0799	-0.0125	-0.255	-0.108	-0.214	-0.0563	-0.0349	0.222	0.0075	0.12	0.16	0.234	-0.0358	-0.0748	-0.197	-0.0381	0.0776	0.383	0.079	0.0103	0.181	-0.227	0.0881	0.0485	0.219	0.0634	NA	NA	NA	NA	NA
1700105P06Rik	MGI:1915479	NA	midnightblue	turquoise	NA	-0.0954	-0.065	0.0226	0.23	0.151	0.179	0.12	0.02	0.102	0.101	0.14	0.179	-0.101	0.0392	0.172	0.287	0.336	0.234	0.163	0.358	0.0126	0.214	0.207	0.0948	-0.136	0.0206	-0.201	0.14	0.0574	0.0532	-0.308	-0.377	-0.152	-0.0838	0.0342	-0.104	-0.0334	-0.223	-0.126	0.0449	0.0478	-0.275	-0.202	-0.144
1700108F19Rik	MGI:1920814	NA	tan	lightcyan	darkgreen	-0.0193	0.0592	-0.123	-0.0679	-0.0118	0.0685	0.0104	0.0625	-0.00553	-0.0235	0.00605	0.202	0.115	-0.0607	0.421	0.0152	0.21	0.151	0.172	0.129	-0.0392	0.107	-0.0679	0.02	0.1	0.046	-0.0289	-0.0637	0.0619	-0.125	-0.0557	-0.215	-0.237	-0.119	-0.245	-0.107	-0.162	-0.186	-0.101	-0.0519	-0.0873	0.0626	-0.0482	-0.0132
1700109G14Rik	MGI:1914605	NA	NA	darkgrey	NA	NA	NA	NA	NA	NA	NA	NA	NA	NA	NA	NA	NA	NA	NA	NA	NA	NA	NA	NA	NA	NA	NA	NA	NA	NA	NA	NA	NA	NA	NA	NA	NA	NA	NA	NA	NA	NA	NA	NA	0.126	0.0351	0.13	0.0548	0.167
1700109H08Rik	MGI:1924286	NA	grey60	darkred	NA	-0.126	0.0581	0.108	0.233	-0.0562	0.104	0.0239	-0.0209	0.0812	-0.0309	-0.129	-0.0608	0.0419	0.0105	0.225	-0.0264	0.048	0.0683	0.154	0.423	0.309	0.546	0.466	0.0689	-0.0986	-0.0785	-0.166	0.013	0.133	-0.0152	0.103	-0.397	0.00415	-0.324	-0.349	-0.0424	-0.0562	-0.0563	-0.0994	-0.139	0.136	-0.233	-0.0816	-0.139
1700109K24Rik	MGI:1921553	NA	lightcyan	royalblue	midnightblue	-0.13	-0.0641	0.0864	0.239	0.11	0.223	0.0935	-0.016	0.0869	0.243	0.0852	0.371	0.207	0.333	0.357	0.652	0.416	0.636	0.0536	0.79	-0.148	0.353	0.353	0.0198	-0.127	-0.163	-0.505	-0.131	-0.362	-0.246	-0.389	-0.603	-0.262	-0.205	-0.204	-0.393	-0.343	-0.599	-0.583	-0.12	-0.206	-0.365	-0.4	-0.618
1700110C19Rik	MGI:1923884	NA	purple	NA	NA	-0.0985	0.0124	-0.0599	-0.291	-0.0877	-0.207	-0.0471	-0.0762	0.0848	0.0282	0.0795	-0.0267	-0.00467	0.0828	0.223	0.0534	0.29	0.203	-0.0807	0.124	-0.0194	0.00081	0.064	-0.00902	-0.0601	0.00718	-0.0142	-0.116	0.0487	0.116	-0.112	-0.189	-0.0913	0.0235	-0.116	-0.106	-0.17	-0.132	-0.094	NA	NA	NA	NA	NA
1700112J16Rik	MGI:1923878	NA	brown	brown	yellow	0.0343	-0.0341	0.0165	0.19	0.0237	0.00957	0.114	-0.0185	-0.0225	0.208	0.142	0.204	0.158	0.248	0.0173	0.438	0.178	0.266	-0.0774	0.113	-0.314	-0.146	-0.145	-0.0316	-0.00261	-0.0125	-0.138	-0.122	-0.222	-0.119	-0.219	-0.062	-0.152	-0.149	0.0926	-0.136	-0.18	-0.319	-0.295	-0.0942	-0.0862	-0.194	-0.176	-0.277
1700120C14Rik	MGI:1920850	NA	turquoise	turquoise	yellow	0.0485	0.115	0.0667	0.126	-0.0821	0.00876	0.0961	0.0625	0.0181	0.225	0.0454	0.456	0.508	0.369	0.568	0.45	0.5	0.745	-0.0293	0.367	-0.483	-0.017	-0.118	-0.0402	-0.146	-0.0133	-0.224	-0.255	-0.292	-0.292	-0.285	-0.347	-0.314	-0.325	-0.391	-0.518	-0.484	-0.709	-0.576	-0.0939	-0.439	-0.419	-0.617	-0.59
1700122E12Rik	MGI:1920869	NA	NA	yellow	blue	NA	NA	NA	NA	NA	NA	NA	NA	NA	NA	NA	NA	NA	NA	NA	NA	NA	NA	NA	NA	NA	NA	NA	NA	NA	NA	NA	NA	NA	NA	NA	NA	NA	NA	NA	NA	NA	NA	NA	0.0139	0.328	0.192	0.309	0.154
1700123M08Rik	MGI:1923915	NA	blue	turquoise	blue	-0.0725	0.066	0.148	0.0127	-0.166	0.0401	0.0434	0.136	0.128	0.0956	6.36e-05	0.346	0.57	0.419	0.21	0.245	0.081	0.323	-0.108	0.218	-0.356	-0.0685	-0.0513	-0.0666	-0.0787	-0.0854	-0.227	-0.225	-0.329	-0.274	-0.0215	-0.0367	-0.164	-0.25	-0.359	-0.365	-0.327	-0.473	-0.474	-0.104	-0.265	-0.371	-0.502	-0.583
1700124L16Rik	MGI:1915184	NA	NA	NA	red	NA	NA	NA	NA	NA	NA	NA	NA	NA	NA	NA	NA	NA	NA	NA	NA	NA	NA	NA	NA	NA	NA	NA	NA	NA	NA	NA	NA	NA	NA	NA	NA	NA	NA	NA	NA	NA	NA	NA	NA	NA	NA	NA	NA
1700126G02Rik	MGI:1923898	NA	royalblue	black	magenta	-0.0749	-0.162	-0.0104	-0.0407	0.0206	-0.0142	-0.0375	-0.0567	0.0203	-0.151	-0.227	-0.204	-0.183	-0.216	0.0479	-0.28	-0.102	-0.255	0.109	0.422	0.645	0.705	0.681	-0.00228	0.00714	-0.105	-0.191	0.209	0.336	0.317	0.162	-0.386	0.105	-0.104	-0.294	0.0893	0.106	0.222	0.185	0.00305	0.263	0.0635	0.167	0.142
1810008B01Rik	MGI:1916312	NA	NA	NA	black	NA	NA	NA	NA	NA	NA	NA	NA	NA	NA	NA	NA	NA	NA	NA	NA	NA	NA	NA	NA	NA	NA	NA	NA	NA	NA	NA	NA	NA	NA	NA	NA	NA	NA	NA	NA	NA	NA	NA	NA	NA	NA	NA	NA
1810008I18Rik	MGI:1920875	NA	yellow	blue	brown	-0.0399	-0.0243	-0.0195	0.0198	0.0877	0.186	-0.163	-0.0237	0.183	-0.0327	-0.137	-0.319	-0.331	-0.331	-0.31	-0.409	-0.214	-0.372	0.0599	-0.299	0.312	0.018	0.0206	-0.176	-0.00808	0.0876	0.2	0.194	0.323	0.154	0.0798	0.197	0.126	0.184	0.189	0.142	0.347	0.437	0.52	0.0269	0.315	0.229	0.358	0.539
1810010H24Rik	MGI:1916316	NA	red	turquoise	yellow	0.074	0.0822	0.0454	0.366	-0.0239	0.153	0.135	0.0605	0.0873	0.191	0.125	0.373	0.208	0.186	0.504	0.427	0.607	0.826	-0.0406	0.336	-0.439	-0.00499	-0.112	-0.049	-0.181	0.189	-0.0574	-0.157	-0.223	-0.319	-0.371	-0.425	-0.264	-0.392	-0.205	-0.435	-0.278	-0.622	-0.49	-0.206	-0.424	-0.56	-0.45	-0.563
1810012K08Rik	MGI:1916345	NA	NA	blue	NA	NA	NA	NA	NA	NA	NA	NA	NA	NA	NA	NA	NA	NA	NA	NA	NA	NA	NA	NA	NA	NA	NA	NA	NA	NA	NA	NA	NA	NA	NA	NA	NA	NA	NA	NA	NA	NA	NA	NA	-0.0434	0.22	0.0523	0.302	0.284
1810012K16Rik	MGI:1916358	NA	turquoise	turquoise	yellow	0.0971	0.077	0.0918	0.319	0.0284	0.097	0.0685	-0.028	0.0418	0.213	-0.0155	0.273	0.164	0.205	0.279	0.419	0.436	0.518	-0.164	0.217	-0.335	3.63e-05	-0.142	-0.0538	-0.151	-0.00529	-0.148	-0.193	-0.111	-0.0705	-0.384	-0.309	-0.206	-0.236	-0.0812	-0.385	-0.276	-0.496	-0.305	-0.132	-0.408	-0.53	-0.447	-0.37
1810013L24Rik	MGI:1916303	NA	lightgreen	NA	NA	-0.116	0.0433	0.000766	-0.508	-0.185	-0.353	-0.029	0.0455	-0.00308	-0.179	-0.00787	-0.0645	0.271	0.0948	0.213	-0.249	-0.134	-0.169	0.0299	0.151	0.241	0.3	0.208	0.0518	0.0758	-0.204	-0.187	-0.152	-0.0577	-0.0684	0.481	-0.0744	-0.00747	-0.202	-0.555	-0.0268	-0.201	0.066	-0.123	NA	NA	NA	NA	NA
1810014B01Rik	MGI:1913513	NA	darkgreen	blue	darkgrey	-0.117	-0.16	0.135	-0.354	0.212	0.171	-0.174	-0.191	-0.0978	0.0434	-0.121	-0.199	-0.347	-0.276	-0.319	-0.0706	-0.37	-0.202	0.0145	-0.0491	0.249	-0.0347	0.0035	-0.0491	0.136	-0.238	-0.0862	0.175	0.0139	0.044	-0.0477	0.163	0.0978	0.786	0.38	0.213	0.154	0.32	0.238	0.198	-0.0436	0.623	0.2	0.266
1810019D21Rik	MGI:1917021	NA	red	red	cyan	0.00714	-0.00892	0.0321	0.0692	0.0426	0.132	-0.00412	-0.0805	0.0345	0.233	0.22	0.0775	0.0053	0.121	0.217	0.329	0.372	0.523	0.129	0.14	-0.312	-0.161	-0.094	0.027	-0.159	0.12	-0.0319	-0.157	-0.174	-0.183	-0.358	-0.144	-0.193	0.0379	0.128	-0.293	-0.094	-0.329	-0.239	-0.137	-0.139	-0.154	-0.356	-0.341
1810021B22Rik	MGI:1916370	NA	green	turquoise	pink	0.0357	0.206	-0.0152	0.246	-0.0019	0.107	0.079	0.0972	0.0838	-0.000636	0.0636	0.301	0.283	0.192	0.272	0.19	0.337	0.386	-0.00936	-0.0146	-0.424	-0.196	-0.298	-0.0622	-0.118	0.0854	0.0488	-0.04	-0.0576	-0.252	-0.265	-0.0677	-0.223	-0.239	-0.137	-0.329	-0.269	-0.429	-0.208	-0.157	-0.242	-0.396	-0.324	-0.206
1810024B03Rik	MGI:1925560	NA	NA	NA	pink	NA	NA	NA	NA	NA	NA	NA	NA	NA	NA	NA	NA	NA	NA	NA	NA	NA	NA	NA	NA	NA	NA	NA	NA	NA	NA	NA	NA	NA	NA	NA	NA	NA	NA	NA	NA	NA	NA	NA	NA	NA	NA	NA	NA
1810037I17Rik	MGI:1914954	NA	yellow	green	tan	0.0872	0.0311	0.00892	-0.0395	0.0244	0.206	-0.125	-0.0376	0.0177	0.0869	0.032	-0.27	-0.323	-0.282	-0.519	-0.326	-0.295	-0.315	-0.0164	-0.568	0.00486	-0.412	-0.278	0.0504	0.019	0.2	0.389	0.156	0.0843	-0.0863	-0.00884	0.576	0.142	0.418	0.52	0.175	0.418	0.435	0.552	0.157	0.166	0.359	0.296	0.661
1810041H14Rik	MGI:1925562	NA	NA	brown	NA	NA	NA	NA	NA	NA	NA	NA	NA	NA	NA	NA	NA	NA	NA	NA	NA	NA	NA	NA	NA	NA	NA	NA	NA	NA	NA	NA	NA	NA	NA	NA	NA	NA	NA	NA	NA	NA	NA	NA	0.0166	-0.0811	-0.079	-0.0931	0.0376
1810044D09Rik	MGI:1917048	NA	darkgreen	blue	NA	0.0833	0.105	0.0778	0.205	-0.059	-0.0533	0.117	0.0727	-0.0291	-0.134	-0.000292	0.0977	0.255	0.0617	0.11	-0.083	-0.0453	-0.0415	-0.103	-0.148	-0.179	-0.0694	-0.14	-0.0322	0.0127	0.136	0.196	-0.125	0.0106	0.0415	0.114	0.105	-0.000955	-0.354	-0.193	0.018	-0.0736	-0.114	-0.128	-0.194	-0.131	-0.279	-0.158	-0.206
1810046K07Rik	MGI:1917059	NA	black	tan	NA	-0.15	-0.0892	-0.0934	0.239	0.0592	0.128	0.0327	-0.216	0.0862	-0.00587	-0.0784	-0.00924	-0.0841	-0.0921	0.0422	-0.0275	0.0681	-0.0946	0.045	0.0571	0.144	0.216	0.161	0.0127	0.0073	0.0108	0.0599	0.134	0.321	0.298	-0.078	-0.154	0.0828	-0.207	-0.0332	0.111	0.0326	0.015	0.071	0.074	0.0537	-0.241	-0.0774	0.133
1810055G02Rik	MGI:1919306	NA	brown	brown	NA	-0.043	-0.00515	0.175	-0.0409	0.039	0.122	-0.05	-0.0312	0.0173	0.128	0.14	0.07	0.0784	0.154	-0.1	0.267	-0.0616	0.0628	0.102	0.0524	-0.154	-0.137	-0.058	0.146	0.0556	-0.176	-0.131	-0.205	-0.248	-0.0939	-0.117	0.0892	-0.0288	0.114	0.134	-0.11	-0.136	-0.114	-0.157	-0.0225	-0.131	0.0612	-0.207	-0.258
1810058I24Rik	MGI:1914955	NA	turquoise	turquoise	black	0.191	0.0868	-0.0792	-0.0393	-0.306	-0.303	0.129	0.172	-0.0264	-0.183	0.144	-0.076	0.0533	-0.0821	-0.258	-0.34	-0.344	-0.35	-0.0038	-0.347	0.00106	-0.223	-0.0465	0.0296	0.0589	0.118	0.265	-0.0688	-0.152	-0.206	0.597	0.454	0.104	-0.133	0.0344	0.24	0.185	0.398	0.0912	-0.188	0.465	-0.00974	0.554	0.0493
1810062G17Rik	MGI:1919532	NA	turquoise	black	pink	0.0862	0.0966	-0.0822	0.211	-0.0402	0.00805	0.0842	0.071	0.0331	0.142	0.232	0.343	0.225	0.318	0.249	0.446	0.435	0.402	-0.0254	0.0745	-0.439	-0.187	-0.234	0.13	-0.0546	0.0624	-0.0476	-0.162	-0.12	-0.0668	-0.364	-0.149	-0.113	-0.279	-0.0482	-0.272	-0.263	-0.479	-0.27	0.0286	-0.308	-0.411	-0.391	-0.302
1810062O18Rik	MGI:1922852	NA	turquoise	turquoise	yellow	0.103	0.0431	0.054	0.233	0.0439	0.129	0.135	0.145	0.0157	0.382	0.138	0.193	0.0959	0.114	0.352	0.408	0.457	0.46	-0.042	0.334	-0.228	0.0985	0.0021	0.0477	-0.108	0.0541	-0.16	-0.0996	-0.0438	-0.0376	-0.397	-0.4	-0.111	-0.203	-0.0978	-0.233	-0.214	-0.461	-0.319	-0.0953	-0.273	-0.282	-0.354	-0.323
2010001A14Rik	MGI:1923766	NA	turquoise	red	turquoise	0.00381	0.0751	-0.0573	0.169	0.0757	0.0944	0.0113	-0.0645	0.111	0.135	0.0657	0.264	0.161	0.199	0.396	0.416	0.523	0.589	0.0403	0.184	-0.391	-0.0437	-0.21	0.0708	0.0213	0.204	0.00987	-0.148	-0.135	-0.125	-0.416	-0.274	-0.246	-0.19	-0.0993	-0.41	-0.205	-0.528	-0.341	0.0457	-0.381	-0.238	-0.526	-0.437
2010007H06Rik	MGI:1917099	NA	salmon	tan	grey60	-0.0337	-0.00683	-0.0156	-0.0501	0.0136	-0.205	0.021	-0.13	-0.0581	-0.0958	-0.0552	-0.253	-0.141	-0.0915	0.0459	-0.269	0.0355	-0.25	-0.00371	-0.0377	0.323	0.277	0.211	-0.00897	-0.0412	0.0152	0.0882	-0.00388	0.437	0.726	0.0975	-0.14	0.289	-0.16	-0.174	0.228	0.0936	0.19	0.169	0.135	0.0349	0.0914	0.0106	0.27
2010008C14Rik	MGI:1917109	NA	yellow	darkgrey	brown	-0.0434	-0.151	-0.0942	-0.0529	-0.0086	-0.209	-0.0123	-0.00186	-0.0148	0.0877	-0.0465	-0.462	-0.447	-0.366	-0.299	-0.39	-0.111	-0.376	-0.0691	-0.244	0.414	0.0867	0.144	-0.028	0.142	0.109	0.126	0.263	0.465	0.328	0.0473	0.0485	0.227	0.154	0.217	0.394	0.418	0.46	0.571	0.281	0.266	0.359	0.328	0.672
2010013B24Rik	MGI:1919329	NA	yellow	blue	brown	0.0547	0.0817	0.00338	0.159	-0.0449	0.0413	-0.0666	0.068	-0.0449	0.0276	-0.179	-0.326	-0.293	-0.274	-0.343	-0.39	-0.171	-0.393	-0.0306	-0.376	0.261	-0.0156	-0.00836	0.0745	0.0886	0.00953	0.179	0.196	0.339	0.169	0.157	0.218	0.219	-0.0383	0.171	0.274	0.298	0.444	0.509	0.162	0.162	-0.0309	0.327	0.522
2010016I18Rik	MGI:1916456	NA	green	turquoise	brown	-0.0634	-0.0584	-0.0898	-0.0411	-0.0117	0.00562	-0.12	-0.122	0.00765	0.00132	-0.19	-0.384	-0.357	-0.27	0.0411	-0.469	-0.000573	-0.299	8.5e-05	-0.0149	0.508	0.313	0.334	0.00361	-0.0259	-0.0644	0.0264	0.299	0.562	0.238	0.0767	-0.161	-0.0174	0.0656	-0.0634	0.259	0.153	0.356	0.504	0.171	0.161	0.202	0.334	0.626
2010110K18Rik	MGI:1922951	NA	turquoise	turquoise	green	-0.0126	0.0978	0.00324	0.0338	-0.0136	-0.0101	-0.0602	-0.0468	-0.12	-0.0288	-0.134	-0.49	-0.44	-0.476	-0.415	-0.541	-0.319	-0.502	0.0579	-0.383	0.489	0.086	0.0498	-0.0786	0.0746	-0.0183	0.147	0.253	0.36	0.189	0.307	0.206	0.167	0.149	0.205	0.409	0.444	0.673	0.597	0.196	0.293	0.365	0.485	0.66
2010204K13Rik	MGI:1922859	NA	tan	lightcyan	tan	0.0477	0.0319	0.0281	0.036	0.0362	0.15	-0.144	-0.0833	0.00239	0.0585	-0.11	-0.0101	-0.108	-0.0688	-0.412	-0.0492	-0.35	-0.244	-0.0192	-0.286	-0.00396	-0.211	-0.155	-0.0855	0.00357	0.0324	0.172	-0.0141	-0.0552	0.0354	0.0854	0.364	0.154	0.177	0.334	0.145	0.216	0.249	0.157	-0.114	0.165	0.0671	0.11	0.21
2010300C02Rik	MGI:1919347	NA	red	red	yellow	0.0494	0.0363	-0.0112	0.231	0.114	0.271	0.11	-0.0254	0.0431	0.252	0.106	0.332	0.117	0.249	0.46	0.705	0.613	0.832	0.0406	0.453	-0.428	0.0091	-0.106	0.0648	-0.179	-0.00408	-0.244	-0.192	-0.272	-0.229	-0.616	-0.477	-0.27	-0.0783	-0.00767	-0.512	-0.376	-0.686	-0.509	-0.257	-0.404	-0.301	-0.539	-0.5
2010309G21Rik	MGI:1917268	NA	salmon	tan	NA	-0.0687	0.0281	0.122	-0.0232	-0.0752	-0.0653	0.0231	-0.111	0.0292	0.0109	-0.145	-0.1	-0.0538	-0.0126	-0.0461	-0.146	0.0173	-0.12	-0.0259	-0.0758	0.134	0.1	0.0348	0.00816	0.0371	-0.0112	0.0712	0.138	0.304	0.405	-0.00305	-0.0398	0.116	-0.102	-0.12	0.0588	-0.00184	0.0698	0.13	0.343	-0.156	-0.0895	-0.208	0.179
2010315B03Rik	MGI:1919321	NA	purple	tan	cyan	-0.0184	0.101	0.0945	0.446	0.192	0.18	0.141	-0.0313	-0.0501	0.087	-0.0242	-0.0844	-0.0759	-0.14	0.196	0.0608	0.278	0.155	-0.00742	0.0918	0.0381	0.225	0.0201	0.00825	-0.00356	-0.0107	-0.0275	0.0775	0.331	0.228	-0.274	-0.32	0.0258	-0.29	-0.119	-0.024	-0.0455	-0.168	0.0138	0.252	-0.209	-0.177	-0.136	0.179
2010320M18Rik	MGI:1919343	NA	green	greenyellow	pink	0.0337	0.16	0.158	0.32	0.0783	0.0798	0.201	0.0643	0.0995	0.0245	0.241	0.375	0.395	0.364	0.125	0.445	0.248	0.365	-0.112	-0.047	-0.625	-0.387	-0.385	-0.0197	-0.089	0.0343	-0.0627	-0.176	-0.346	-0.263	-0.221	0.1	-0.129	-0.264	0.0145	-0.192	-0.251	-0.474	-0.419	-0.168	-0.157	-0.547	-0.415	-0.484
2210011C24Rik	MGI:1917384	NA	blue	grey60	NA	-0.00703	0.0931	0.125	-0.0203	-0.168	-0.0758	0.0921	0.141	-0.0513	0.106	0.143	0.091	0.363	0.135	-0.0432	0.0908	-0.173	0.0335	-0.0748	-0.0853	-0.294	-0.252	-0.161	-0.0461	-0.0049	-0.0304	-0.0192	-0.191	-0.364	-0.245	0.18	0.278	0.00576	-0.101	-0.0857	-0.0368	-0.135	-0.131	-0.27	-0.192	0.0315	-0.247	-0.25	-0.438
2210011K15Rik	MGI:1919615	NA	turquoise	turquoise	yellow	-0.0193	-0.0336	0.0183	0.247	0.104	0.155	0.171	0.121	0.147	0.144	0.0278	0.236	0.0079	0.0895	0.396	0.405	0.498	0.515	-0.0769	0.34	-0.228	0.111	-0.0175	0.0906	-0.0728	0.18	-0.0288	-0.0785	-0.0918	-0.177	-0.416	-0.415	-0.159	-0.252	-0.0763	-0.359	-0.159	-0.457	-0.295	-0.075	-0.319	-0.335	-0.358	-0.399
2210016F16Rik	MGI:1917403	NA	lightgreen	blue	tan	0.0973	-0.0176	0.118	0.144	0.367	0.214	0.0637	-0.0648	-0.0295	0.0647	0.0638	-0.0705	-0.291	-0.201	-0.424	0.0892	-0.244	-0.0895	-0.0591	-0.274	-0.125	-0.331	-0.193	0.043	0.00186	0.0345	0.0793	0.165	-0.153	-0.000212	-0.126	0.367	0.131	0.391	0.587	0.21	0.276	0.196	0.118	0.246	-0.0323	0.248	0.0761	0.159
2210016L21Rik	MGI:1919607	NA	green	turquoise	pink	0.0994	0.131	-0.094	0.243	0.0823	0.23	0.185	-0.00351	0.0671	0.144	0.186	0.491	0.373	0.337	0.37	0.567	0.434	0.636	-0.0434	0.0865	-0.751	-0.387	-0.366	-0.0508	-0.193	0.128	0.138	-0.023	-0.296	-0.34	-0.481	-0.0407	-0.276	-0.161	0.0296	-0.445	-0.477	-0.695	-0.572	-0.0872	-0.453	-0.384	-0.595	-0.532
2210039B01Rik	MGI:1920894	NA	turquoise	turquoise	yellow	0.0436	0.171	0.0656	0.361	-0.101	0.0945	0.152	0.0481	0.157	0.247	0.124	0.391	0.369	0.375	0.548	0.483	0.615	0.753	0.0213	0.316	-0.489	-0.00132	-0.167	-0.00905	-0.265	0.0287	-0.162	-0.186	-0.186	-0.321	-0.356	-0.422	-0.289	-0.473	-0.323	-0.536	-0.447	-0.706	-0.52	-0.152	-0.427	-0.673	-0.651	-0.646
2210406H18Rik	MGI:1917383	NA	yellow	green	brown	0.0601	-0.133	-0.0339	-0.138	0.0241	0.00158	-0.151	0.0231	-0.119	0.0207	-0.0995	-0.503	-0.515	-0.382	-0.344	-0.468	-0.171	-0.399	-0.0371	-0.305	0.429	-0.0188	0.113	0.0215	0.0703	-0.024	0.0699	0.222	0.395	0.215	0.003	0.145	0.141	0.416	0.313	0.311	0.401	0.541	0.742	0.216	0.28	0.494	0.499	0.785
2210407C18Rik	MGI:1925604	NA	brown	red	yellow	0.0896	0.107	-0.0214	0.214	0.138	0.135	0.138	0.0235	0.0364	0.191	0.0991	0.451	0.125	0.219	0.254	0.643	0.472	0.693	-0.00115	0.286	-0.477	-0.142	-0.226	-0.0683	-0.16	0.133	-0.134	-0.195	-0.43	-0.33	-0.425	-0.256	-0.196	-0.0872	0.099	-0.377	-0.186	-0.543	-0.483	-0.148	-0.426	-0.304	-0.381	-0.498
2210408F21Rik	MGI:1920902	NA	blue	blue	blue	-0.037	0.0739	0.0891	0.0495	-0.185	-0.116	0.161	0.161	0.0592	0.0146	0.106	0.478	0.862	0.586	0.403	0.302	0.0775	0.277	0.0332	0.231	-0.506	-0.0819	-0.116	-0.015	-0.062	-0.102	-0.117	-0.365	-0.414	-0.368	0.0513	0.0128	-0.25	-0.436	-0.527	-0.373	-0.555	-0.614	-0.597	-0.197	-0.24	-0.563	-0.502	-0.676
2210408I21Rik	MGI:1919621	NA	brown	brown	brown	-0.0103	-0.0826	-0.0156	0.234	0.107	0.165	0.0348	0.134	0.12	-0.032	0.0364	0.38	0.109	0.203	0.184	0.527	0.161	0.276	0.0201	0.366	-0.194	0.0959	0.0196	0.00465	0.0409	-0.00124	-0.192	-0.132	-0.391	-0.288	-0.16	-0.279	-0.112	-0.22	-0.0117	-0.0431	-0.14	-0.321	-0.468	-0.199	-0.117	-0.234	-0.089	-0.428
2210418O10Rik	MGI:1924208	NA	NA	darkorange2	NA	NA	NA	NA	NA	NA	NA	NA	NA	NA	NA	NA	NA	NA	NA	NA	NA	NA	NA	NA	NA	NA	NA	NA	NA	NA	NA	NA	NA	NA	NA	NA	NA	NA	NA	NA	NA	NA	NA	NA	0.0848	-0.15	-0.0572	-0.164	-0.15
2300009A05Rik	MGI:1916728	NA	blue	cyan	black	-0.114	0.0311	0.153	0.0174	0.325	0.196	0.0201	0.0299	0.125	0.0294	0.1	0.283	0.291	0.234	0.167	0.295	0.194	0.199	-0.0213	0.104	-0.27	-0.0376	-0.152	0.137	0.0525	-0.0578	-0.1	-0.178	-0.15	-0.103	-0.248	-0.0997	-0.131	-0.134	-0.129	-0.27	-0.272	-0.39	-0.243	-0.0617	-0.218	-0.187	-0.332	-0.245
2310001H17Rik	MGI:1923682	NA	yellow	NA	brown	0.0382	-0.0717	0.0355	0.0181	0.0046	-0.209	-0.0208	-0.0959	-0.0392	-0.0607	-0.159	-0.366	-0.193	-0.21	-0.103	-0.379	-0.0913	-0.257	-0.0267	-0.111	0.321	0.163	0.162	0.00392	0.0318	-0.063	0.0107	0.116	0.284	0.142	0.201	0.0104	0.123	-0.00825	-0.0603	0.235	0.142	0.289	0.376	NA	NA	NA	NA	NA
2310002L09Rik	MGI:1916780	NA	blue	blue	blue	-0.0442	0.056	0.0633	-0.0313	-0.293	-0.215	0.132	0.0985	0.0563	-0.11	0.029	0.372	0.908	0.585	0.365	0.117	-0.00149	0.13	0.00626	0.131	-0.398	-0.0527	-0.0906	0.00337	-0.0125	-0.142	-0.119	-0.273	-0.271	-0.248	0.179	0.0467	-0.179	-0.495	-0.638	-0.346	-0.537	-0.501	-0.494	-0.19	-0.199	-0.473	-0.425	-0.529
2310008N11Rik	MGI:1919566	NA	salmon	tan	NA	0.00217	0.165	0.0817	-0.0369	0.0534	-0.0296	-0.0833	0.124	0.0226	0.0225	-0.0505	-0.145	-0.0645	-0.0465	-0.125	-0.117	-0.101	-0.167	-0.0976	-0.139	0.0844	0.000675	-0.0187	-0.135	-0.0744	0.0889	0.025	-0.00832	0.0885	0.361	0.06	0.0925	0.149	0.000656	0.0261	0.132	0.199	0.136	0.0717	0.0157	0.0569	0.109	-0.0447	-0.00561
2310009A05Rik	MGI:1913614	NA	midnightblue	NA	NA	0.1	0.0405	0.00426	-0.126	-0.0674	-0.151	0.122	-0.00458	-0.0451	0.0216	0.154	-0.0908	0.00557	-0.0129	-0.243	0.061	-0.0834	-0.0236	-0.0186	-0.305	-0.218	-0.358	-0.304	0.0525	0.075	0.0817	0.0134	-0.0556	-0.18	-0.0685	-0.0389	0.342	0.0704	0.285	0.255	-0.00326	0.155	0.0575	0.0994	NA	NA	NA	NA	NA
2310009B15Rik	MGI:1916799	NA	turquoise	turquoise	red	0.121	0.123	0.0385	0.208	-0.0788	-0.0143	0.248	0.146	0.0875	0.201	0.171	0.263	0.346	0.321	0.0429	0.248	0.192	0.289	0.00921	-0.0303	-0.466	-0.295	-0.195	-0.00605	-0.132	0.122	0.0249	-0.254	-0.323	-0.163	-0.158	0.14	-0.00611	-0.212	-0.00412	-0.306	-0.155	-0.366	-0.264	-0.204	-0.151	-0.321	-0.405	-0.316
2310010J17Rik	MGI:1925579	NA	turquoise	turquoise	brown	0.101	0.135	-0.0803	0.229	-0.256	-0.189	0.222	0.114	0.129	0.0778	0.226	0.339	0.324	0.279	0.415	0.255	0.429	0.47	-0.0484	0.0673	-0.425	-0.0912	-0.213	0.0275	-0.149	0.309	0.131	-0.216	-0.192	-0.233	-0.0504	-0.133	-0.111	-0.492	-0.259	-0.215	-0.144	-0.433	-0.406	-0.286	-0.32	-0.587	-0.404	-0.45
2310011J03Rik	MGI:1913624	NA	blue	blue	darkturquoise	0.137	0.0765	-0.0425	0.135	0.0451	0.0434	-0.012	-0.0592	-0.0394	-0.0375	0.0955	-0.227	-0.375	-0.263	-0.306	-0.211	-0.0343	-0.124	-0.0312	-0.468	-0.0411	-0.351	-0.232	-0.00149	-0.00429	0.0994	0.299	0.268	0.183	0.0293	0.00878	0.332	0.0314	0.195	0.459	0.212	0.243	0.331	0.344	-0.0477	0.0848	0.135	0.172	0.367
2310014F06Rik	MGI:1916875	NA	blue	blue	blue	-0.0895	0.0695	0.181	-0.0648	-0.155	-0.181	0.0835	0.0215	-0.00211	0.00563	0.0955	0.389	0.755	0.555	0.205	0.204	-0.0103	0.166	-0.0132	0.153	-0.41	-0.14	-0.0927	-0.0539	-0.0283	-0.195	-0.237	-0.306	-0.393	-0.281	0.137	0.0882	-0.225	-0.278	-0.424	-0.333	-0.476	-0.438	-0.476	-0.0278	-0.151	-0.388	-0.398	-0.571
2310015A10Rik	MGI:1916798	NA	turquoise	turquoise	turquoise	0.0345	0.00777	0.00468	0.21	0.00295	-0.127	0.072	0.0285	0.0452	0.0358	0.0507	0.179	0.26	0.144	0.459	0.145	0.484	0.403	-0.0219	0.243	-0.191	0.145	0.034	-0.0325	-0.21	0.0273	-0.0635	-0.0459	0.0541	0.02	-0.192	-0.378	-0.136	-0.457	-0.382	-0.244	-0.345	-0.451	-0.244	-0.0661	-0.338	-0.499	-0.403	-0.348
2310015A16Rik	MGI:1916811	NA	blue	blue	blue	0.0166	0.131	-0.0382	0.000304	-0.248	-0.127	-0.0143	0.00127	-0.0589	-0.0321	-0.0149	0.281	0.649	0.411	0.153	0.0485	-0.0989	0.0772	-0.0236	0.0175	-0.313	-0.137	-0.107	-0.0264	-0.0132	-0.0919	-0.0418	-0.174	-0.266	-0.294	0.216	0.155	-0.2	-0.327	-0.396	-0.258	-0.348	-0.295	-0.324	-0.25	-0.163	-0.319	-0.172	-0.397
2310015D24Rik	MGI:1917350	NA	blue	blue	blue	-0.0253	0.0293	0.0817	0.0276	-0.292	-0.2	0.191	0.124	0.0693	-0.0401	0.116	0.441	0.872	0.61	0.274	0.208	0.0412	0.216	0.0365	0.16	-0.465	-0.13	-0.0946	0.00719	-0.0333	-0.102	-0.201	-0.292	-0.398	-0.305	0.138	0.0586	-0.155	-0.453	-0.526	-0.363	-0.462	-0.523	-0.535	-0.218	-0.114	-0.476	-0.394	-0.606
2310015K22Rik	MGI:1916815	NA	blue	blue	blue	-0.056	-0.0347	0.104	-0.0116	-0.254	-0.188	0.114	0.0704	0.0359	-0.0061	0.0901	0.363	0.773	0.491	0.217	0.154	-0.0382	0.162	0.0273	0.128	-0.386	-0.0865	-0.0902	-0.0272	0.0448	-0.0805	-0.155	-0.301	-0.345	-0.209	0.139	0.0931	-0.206	-0.345	-0.483	-0.314	-0.372	-0.447	-0.455	-0.153	-0.179	-0.374	-0.409	-0.56
2310022A10Rik	MGI:1913617	NA	blue	blue	blue	0.0475	0.0551	0.0434	-0.0886	-0.149	-0.13	0.0285	0.166	0.0384	-0.00792	-0.0149	0.266	0.661	0.356	0.128	0.095	-0.143	0.082	0.0345	0.0867	-0.306	-0.135	-0.0504	0.0605	-0.059	-0.116	-0.161	-0.238	-0.363	-0.242	0.217	0.156	-0.115	-0.234	-0.375	-0.279	-0.302	-0.307	-0.393	-0.222	-0.0608	-0.226	-0.275	-0.441
2310022B05Rik	MGI:1916801	NA	brown	brown	green	0.00812	0.0255	0.0569	0.304	0.0456	0.0618	0.135	0.0375	0.0672	0.239	0.257	0.394	0.231	0.4	0.124	0.852	0.36	0.531	0.0481	0.266	-0.55	-0.206	-0.264	-0.0414	-0.0819	-0.0462	-0.249	-0.293	-0.489	-0.25	-0.413	-0.206	-0.221	-0.123	0.165	-0.225	-0.318	-0.571	-0.566	-0.235	-0.171	-0.436	-0.413	-0.531
2310026L22Rik	MGI:1916844	NA	NA	darkred	NA	NA	NA	NA	NA	NA	NA	NA	NA	NA	NA	NA	NA	NA	NA	NA	NA	NA	NA	NA	NA	NA	NA	NA	NA	NA	NA	NA	NA	NA	NA	NA	NA	NA	NA	NA	NA	NA	NA	NA	0.0576	-0.161	-0.0934	-0.0362	-0.0067
2310030G06Rik	MGI:1914202	NA	blue	turquoise	turquoise	0.0379	0.0164	0.174	0.18	-0.0247	0.048	0.18	0.0798	0.0474	0.0729	0.167	0.399	0.497	0.473	0.149	0.547	0.218	0.47	0.0512	0.283	-0.496	-0.142	-0.128	0.0858	-0.163	-0.112	-0.239	-0.267	-0.491	-0.258	-0.232	-0.105	-0.103	-0.234	-0.147	-0.373	-0.407	-0.578	-0.574	-0.298	-0.191	-0.46	-0.417	-0.546
2310033P09Rik	MGI:1915112	NA	turquoise	turquoise	darkturquoise	0.151	0.0272	-0.0148	-0.101	-0.00726	-0.0355	-0.0562	0.000816	-0.0612	-0.0381	0.124	-0.404	-0.547	-0.424	-0.465	-0.425	-0.224	-0.36	-0.00179	-0.506	0.244	-0.24	-0.087	0.0703	0.0917	0.321	0.347	0.121	0.204	0.202	0.218	0.402	0.263	0.343	0.499	0.377	0.662	0.648	0.515	0.0894	0.444	0.486	0.491	0.549
2310034O05Rik	MGI:1916821	NA	turquoise	yellow	turquoise	0.119	-0.00953	0.0696	-0.0405	-0.00812	-0.0269	-0.0884	0.0954	-0.0474	-0.0305	-0.0376	-0.23	-0.183	-0.314	-0.257	-0.331	-0.229	-0.301	-0.0441	-0.235	0.204	-0.0961	0.0244	-0.0319	0.0465	-0.0909	0.0488	0.183	0.0718	0.0583	0.264	0.184	0.207	0.101	0.108	0.336	0.185	0.401	0.286	-0.00429	0.269	0.117	0.481	0.288
2310039H08Rik	MGI:1914351	NA	blue	turquoise	red	0.0734	0.0772	-0.00319	0.236	-0.0457	0.0484	0.102	0.00473	-0.0572	0.0897	0.0801	0.495	0.563	0.461	0.0737	0.489	0.0916	0.358	-0.0685	0.00555	-0.676	-0.382	-0.344	0.000309	-0.104	0.144	0.0317	-0.293	-0.529	-0.305	-0.149	0.197	-0.161	-0.249	-0.0166	-0.364	-0.27	-0.527	-0.546	-0.215	-0.285	-0.474	-0.429	-0.576
2310039L15Rik	MGI:1916879	NA	blue	blue	blue	-0.00798	0.0856	0.104	0.101	-0.143	0.0224	0.1	0.183	0.157	-0.0166	0.0376	0.385	0.659	0.53	0.29	0.243	0.127	0.232	-0.00511	0.198	-0.376	-0.0396	-0.0868	0.11	-0.0655	0.038	-0.101	-0.186	-0.282	-0.222	-0.0503	-0.074	-0.174	-0.431	-0.421	-0.319	-0.337	-0.515	-0.436	-0.325	-0.238	-0.382	-0.365	-0.499
2310040G07Rik	MGI:1917534	NA	turquoise	blue	NA	0.0599	0.0999	0.0191	0.216	0.0566	0.0666	0.123	0.182	0.00761	0.0665	0.054	0.231	0.268	0.237	0.229	0.271	0.165	0.206	0.058	0.23	-0.171	0.104	0.0285	0.156	-0.0745	-0.126	-0.153	-0.195	-0.176	-0.184	-0.0853	-0.157	-0.0806	-0.33	-0.175	-0.319	-0.271	-0.323	-0.267	-0.0941	-0.0619	-0.343	-0.347	-0.356
2310040G24Rik	MGI:1916897	NA	blue	blue	blue	-0.0293	0.0632	0.111	-0.0115	-0.281	-0.188	0.123	0.1	0.108	-0.0422	0.0775	0.458	0.94	0.607	0.223	0.194	-0.0568	0.184	0.0114	0.0936	-0.511	-0.182	-0.162	-0.0582	-0.0413	-0.0988	-0.164	-0.327	-0.461	-0.337	0.179	0.164	-0.201	-0.43	-0.535	-0.375	-0.463	-0.519	-0.553	-0.231	-0.179	-0.5	-0.453	-0.654
2310043M15Rik	MGI:1919180	NA	tan	lightcyan	lightgreen	-0.0262	-0.0906	-0.0136	-0.166	0.14	-0.0702	-0.000963	0.172	0.0136	-0.136	0.0944	-0.00576	0.0179	0.0311	0.47	0.0514	0.303	0.149	0.0551	0.312	0.0881	0.239	0.204	0.122	0.0651	0.00924	-0.144	-0.11	0.0675	-0.118	-0.0711	-0.372	-0.317	-0.0775	-0.268	-0.0778	-0.174	-0.2	-0.0774	-0.0929	-0.000857	0.0327	-0.1	-0.215
2310043P16Rik	MGI:1917385	NA	black	grey60	darkred	-0.106	-0.17	-0.118	-0.234	0.0435	-0.042	-0.199	-0.0857	-0.0772	-0.121	-0.188	-0.344	-0.448	-0.354	0.128	-0.459	0.0526	-0.34	-0.0544	0.019	0.584	0.368	0.352	0.0455	0.0979	-0.0346	0.0554	0.3	0.678	0.419	0.0388	-0.265	0.0786	0.123	-0.0857	0.263	0.18	0.373	0.492	0.262	0.185	0.388	0.422	0.521
2310047D07Rik	MGI:1916907	NA	blue	turquoise	blue	-0.027	-0.104	-0.118	-0.172	-0.171	-0.28	0.0105	0.0137	0.00665	-0.0561	0.0489	0.174	0.421	0.276	0.339	0.037	0.135	0.193	0.0222	0.151	-0.202	0.00311	0.0152	0.114	-0.164	-0.00728	-0.0587	-0.202	-0.0935	-0.0816	0.028	-0.0556	0.135	-0.166	-0.355	-0.237	-0.277	-0.329	-0.234	-0.069	-0.268	-0.117	-0.275	-0.266
2310057M21Rik	MGI:1915527	NA	blue	blue	red	-0.119	0.00939	0.0889	-0.11	-0.241	-0.174	-0.0153	0.0172	0.0246	-0.153	0.00627	0.177	0.456	0.247	0.148	-0.0127	-0.142	0.0342	0.0581	0.124	-0.133	0.0241	0.0739	-0.0504	0.016	-0.197	-0.119	-0.255	-0.25	-0.122	0.248	0.0918	-0.124	-0.185	-0.358	-0.192	-0.326	-0.186	-0.3	-0.117	-0.0978	-0.264	-0.262	-0.473
2310058D17Rik	MGI:1922944	NA	NA	violet	turquoise	NA	NA	NA	NA	NA	NA	NA	NA	NA	NA	NA	NA	NA	NA	NA	NA	NA	NA	NA	NA	NA	NA	NA	NA	NA	NA	NA	NA	NA	NA	NA	NA	NA	NA	NA	NA	NA	NA	NA	0.14	-0.0139	0.227	-0.0144	0.135
2310061I04Rik	MGI:1916912	NA	blue	blue	red	0.0599	-0.0175	0.0413	-0.209	-0.157	-0.244	0.0361	0.122	-0.199	-0.157	0.0405	0.24	0.684	0.361	0.179	0.0679	-0.165	0.0557	0.0253	0.0571	-0.327	-0.132	-0.132	0.00413	0.00592	-0.161	-0.0735	-0.246	-0.358	-0.266	0.258	0.179	-0.128	-0.207	-0.43	-0.289	-0.456	-0.318	-0.435	-0.0122	-0.132	-0.0762	-0.22	-0.462
2310065F04Rik	MGI:1921434	NA	blue	blue	blue	-0.0286	0.00139	0.108	-0.0739	-0.243	-0.254	0.0993	0.138	0.052	-0.0533	0.127	0.347	0.811	0.606	0.139	0.169	-0.0474	0.0999	0.048	0.135	-0.363	-0.114	-0.056	-0.041	-0.00857	-0.156	-0.27	-0.297	-0.41	-0.225	0.164	0.106	-0.107	-0.335	-0.461	-0.266	-0.36	-0.412	-0.447	-0.113	-0.0551	-0.372	-0.392	-0.544
2310068J16Rik	MGI:1917531	NA	blue	turquoise	black	0.118	0.0785	-0.0513	0.092	0.0129	0.0397	0.0926	0.122	0.00779	-0.0671	0.0645	0.231	0.364	0.165	0.176	0.1	0.105	0.179	-0.0937	0.0109	-0.285	-0.091	-0.172	-0.0721	-0.0571	0.145	0.039	-0.0381	-0.152	-0.113	-0.00387	0.00333	0.0364	-0.27	-0.225	-0.255	-0.139	-0.307	-0.266	-0.0413	-0.152	-0.283	-0.279	-0.386
2310069B03Rik	MGI:1916902	NA	NA	NA	greenyellow	NA	NA	NA	NA	NA	NA	NA	NA	NA	NA	NA	NA	NA	NA	NA	NA	NA	NA	NA	NA	NA	NA	NA	NA	NA	NA	NA	NA	NA	NA	NA	NA	NA	NA	NA	NA	NA	NA	NA	NA	NA	NA	NA	NA
2310074N15Rik	MGI:1922838	NA	NA	grey60	NA	NA	NA	NA	NA	NA	NA	NA	NA	NA	NA	NA	NA	NA	NA	NA	NA	NA	NA	NA	NA	NA	NA	NA	NA	NA	NA	NA	NA	NA	NA	NA	NA	NA	NA	NA	NA	NA	NA	NA	0.19	-0.184	-0.0539	-0.23	-0.17
2310075C17Rik	MGI:1917444	NA	blue	blue	blue	0.156	0.128	0.117	-0.0563	-0.194	-0.102	0.0324	0.0419	0.0824	0.0652	-0.00757	0.212	0.51	0.216	0.117	0.0172	-0.0544	0.17	0.0278	0.064	-0.277	-0.103	-0.0405	0.0244	-0.087	-0.0507	-0.0481	-0.156	-0.25	-0.218	0.152	0.103	-0.0136	-0.249	-0.346	-0.291	-0.291	-0.273	-0.342	-0.0612	-0.206	-0.251	-0.247	-0.419
2410002F23Rik	MGI:1914226	NA	brown	brown	black	-0.0249	0.0864	-0.00559	0.417	0.13	0.303	0.0157	-0.185	0.151	0.116	0.122	0.0873	-0.0106	0.132	0.098	0.376	0.277	0.361	0.01	0.141	-0.248	-0.0644	-0.0837	-0.142	-0.0818	-0.0176	-0.086	0.0263	-0.073	-0.189	-0.384	-0.182	-0.188	-0.1	0.13	-0.205	-0.15	-0.313	-0.189	-0.215	-0.142	-0.265	-0.173	-0.153
2410003L11Rik	MGI:1916979	NA	NA	NA	black	NA	NA	NA	NA	NA	NA	NA	NA	NA	NA	NA	NA	NA	NA	NA	NA	NA	NA	NA	NA	NA	NA	NA	NA	NA	NA	NA	NA	NA	NA	NA	NA	NA	NA	NA	NA	NA	NA	NA	NA	NA	NA	NA	NA
2410004B18Rik	MGI:1913671	NA	NA	NA	blue	NA	NA	NA	NA	NA	NA	NA	NA	NA	NA	NA	NA	NA	NA	NA	NA	NA	NA	NA	NA	NA	NA	NA	NA	NA	NA	NA	NA	NA	NA	NA	NA	NA	NA	NA	NA	NA	NA	NA	NA	NA	NA	NA	NA
2410004P03Rik	MGI:1920917	NA	NA	NA	black	NA	NA	NA	NA	NA	NA	NA	NA	NA	NA	NA	NA	NA	NA	NA	NA	NA	NA	NA	NA	NA	NA	NA	NA	NA	NA	NA	NA	NA	NA	NA	NA	NA	NA	NA	NA	NA	NA	NA	NA	NA	NA	NA	NA
2410006H16Rik	MGI:1916471	NA	magenta	blue	NA	-0.0555	0.0481	-0.174	0.0887	-0.0329	-0.044	0.292	0.0799	0.0585	-0.0856	0.0797	0.0733	0.216	0.0285	0.468	-0.0704	0.324	0.118	-0.0679	-0.148	-0.272	-0.0771	-0.205	0.0442	-0.128	0.364	0.501	0.00899	0.26	0.0358	-0.035	-0.024	-0.0484	-0.404	-0.296	-0.157	-0.191	-0.276	-0.154	0.0157	-0.243	-0.285	-0.384	-0.108
2410022M11Rik	MGI:1917005	NA	purple	orange	cyan	0.0641	0.0948	0.00163	0.671	0.0647	0.223	0.219	-0.0232	0.042	0.211	0.112	0.283	0.142	0.233	0.258	0.444	0.491	0.506	-0.0757	0.152	-0.431	-0.0793	-0.145	-0.136	-0.226	0.0404	-0.0477	0.0371	-0.0451	-0.117	-0.445	-0.248	-0.102	-0.418	0.00899	-0.246	-0.252	-0.5	-0.287	-0.0694	-0.217	-0.676	-0.352	-0.259
2500002B13Rik	MGI:1925603	NA	turquoise	turquoise	turquoise	0.0743	0.00361	0.0847	-0.215	0.0095	-0.14	-0.0131	-0.0871	-0.0671	-0.0817	-0.117	-0.479	-0.249	-0.359	-0.322	-0.571	-0.385	-0.513	0.0403	-0.244	0.503	0.153	0.18	-0.022	0.0493	-0.0418	0.0395	0.172	0.262	0.209	0.52	0.212	0.155	0.138	-0.018	0.352	0.39	0.611	0.422	0.11	0.476	0.358	0.415	0.489
2500004C02Rik	MGI:1919576	NA	NA	NA	red	NA	NA	NA	NA	NA	NA	NA	NA	NA	NA	NA	NA	NA	NA	NA	NA	NA	NA	NA	NA	NA	NA	NA	NA	NA	NA	NA	NA	NA	NA	NA	NA	NA	NA	NA	NA	NA	NA	NA	NA	NA	NA	NA	NA
[truncated: 19,399 more rows]
[truncated: 80 more columns]

## Sheet: Supplementary Data 8
pink_C_GO_term	pink_C_p_value	turquoise_C_GO_term	turquoise_C_p_value	blue_C_GO_term	blue_C_p_value	magenta_C_GO_term	magenta_C_p_value	midnightblue_C_GO_term	midnightblue_C_p_value	brown_C_GO_term	brown_C_p_value	lightyellow_C_GO_term	lightyellow_C_p_value	orangered4_C_GO_term	orangered4_C_p_value	greenyellow_C_GO_term	greenyellow_C_p_value	darkgreen_C_GO_term	darkgreen_C_p_value	salmon_C_GO_term	salmon_C_p_value	royalblue_C_GO_term	royalblue_C_p_value	yellow_C_GO_term	yellow_C_p_value	purple_C_GO_term	purple_C_p_value	green_C_GO_term	green_C_p_value	black_C_GO_term	black_C_p_value	cyan_C_GO_term	cyan_C_p_value	red_C_GO_term	red_C_p_value	tan_C_GO_term	tan_C_p_value	darkorange_C_GO_term	darkorange_C_p_value	orange_C_GO_term	orange_C_p_value	plum1_C_GO_term	plum1_C_p_value	grey60_C_GO_term	grey60_C_p_value	darkmagenta_C_GO_term	darkmagenta_C_p_value	violet_C_GO_term	violet_C_p_value
[truncated: 1,606 more rows]
[truncated: 198 more columns]

[truncated: 14 more sheets: Supplementary Data 9, Supplementary Data 10, Supplementary Data 11, Supplementary Data 12, Supplementary Data 13, Supplementary Data 14, Supplementary Data 15, Supplementary Data 16, Supplementary Data 17, Supplementary Data 18, Supplementary Data 19, Supplementary Data 20, Supplementary Data 21, Supplementary Data 22]
